# Supplementary material for: Genetics Meets Metabolomics: A Genome-Wide Association Study of Metabolite Profiles in Human Serum
Source: PLoS Genet. 2008 Nov 28;4(11):e1000282. doi: 10.1371/journal.pgen.1000282 (PMC2581785; doi:10.1371/journal.pgen.1000282)
Supplement: Dataset S1 — Association data for all associations with p<10−4: EXCEL worksheet reporting all SNPs (minor allele homozygote frequency >5%) that associate with at least one metabolic trait (2927 SNPs); all other metabolic traits that also associate with the same SNP with a p-value of association smaller than 0.01 are also reported (30641 associations), together with the corresponding p-values from previous GWA studies (as described in the manuscript). (4.48 MB ZIP) [file pgen.1000282.s008.zip]

Archive with 1 entries (1 files):
- supplementary_data_file1.xls
