# Supplementary material for: Genetics Meets Metabolomics: A Genome-Wide Association Study of Metabolite Profiles in Human Serum
Source: PLoS Genet. 2008 Nov 28;4(11):e1000282. doi: 10.1371/journal.pgen.1000282 (PMC2581785; doi:10.1371/journal.pgen.1000282)
Supplement: Dataset S1 — Association data for all associations with p<10−4: EXCEL worksheet reporting all SNPs (minor allele homozygote frequency >5%) that associate with at least one metabolic trait (2927 SNPs); all other metabolic traits that also associate with the same SNP with a p-value of association smaller than 0.01 are also reported (30641 associations), together with the corresponding p-values from previous GWA studies (as described in the manuscript). (4.48 MB ZIP) [file pgen.1000282.s008.zip › supplementary_data_file1.xls]

## Sheet: file content
This is the supplementary data file 1 for manuscript "A genome-wide association study with metabolomics" by Gieger et al.
NOTE: this EXCEL file contains several sheets
EXCEL sheet "legend" contains the description of the content in the individual columns of EXCEL sheet "association data"
EXCEL sheet "association data" contains the actual data
Selection criteria for associations reproted here
All SNPs that satisfy the quality criteria (see material and methods) and that have a minor homozygote frequency > 5% were tested for association (187454 SNPs)
All SNPs that associate with at least one metabolic trait, associations with a p-value smaller than 10-4 are reported (2927 SNPs).
For these cases, all other metabolic traits that also associate with the same SNP with a p-value of association smaller than 0.01 are also reported (30641 associations).

## Sheet: legend
collumn label	description
SNP id	SNP identifier
metabolic trait	name of the metabolic trait (see manuscript and material and methods for abbreviations)
chromosome	chromosome of the SNP
position	chromosomal position of the SNP
p metabolic trait	p-value of association of the metabolic trait
best other Trait	name of the trait from one of the three previous GWA studies cited in the manuscript that has the lowest p-value of association with the SNP
p other Trait	p-value of the strongest association from previous GWA (one of the below; this field is left empty if p>0.1))
HDL_UMich	HDL cholesterola
LDL_UMich	LDL cholesterola
TG_UMich	Triglyceridesa
2h_glucose	2h glucoseb
2h_insulin	2h insulinb
APOA1	Apolipoprotein-I, APOA-1b
APOA2_	Apolipoprotein II, APOA-2b
APOB	Apolipoprotein B, APOBb
CholResidual	Total cholesterolb
fasting glucose	Fasting glucoseb
fasting insulin	Fasting insulinb
HDL	HDL cholesterolb
HOMA	HOMAb
insulinogenic	Insulinogenic indexb
LDL	LDL cholesterolb
triglyceride/HDL	Triglyceride/HDLb
Triglycerides	Triglyceridesb
BD	Bipolar disorders c
CAD	Coronary artery disease c
CD	Crohn's disease c
HT	Hypertension c
RA	Rheumatoid arthritis c
T1D	Type 1 diabetes mellitus c
T2D	Type 2 diabetes mellitus c
callrate	call rate of this SNP in the KORA study (based on all genotyped individuals)
p Hardi-Weinberg	p-value of Fisher test of HWE for the KORA study
major allele	major allele
minor allele	minor allele
minor allele freq	minor allele frequency (based on the KORA study)
minor homozyogyte	minor allele homozygote frequency (based on the KORA study)
Affymetrix SNP annotation	textual annotation of the SNP from Affymetrix
a	Kathiresan et al., Nat. Genet., 40, 189-197, 2008 (http://www.broad.mit.edu/diabetes/scandinavs/metatraits.html)
b	Willer et al., Nat. Genet., 40, 161-169, 2008 (http://www.sph.umich.edu/csg/abecasis/public/lipids/)
c	WTCCC, Nature, 447, 661-678, 2007 (http://www.wtccc.org.uk/info/summary_stats.shtml)
	in cases where no association data was available, NA is reported

## Sheet: association data
SNP id	metabolic trait	chromosome	position	p metabolic trait	best other Trait	p other Trait	HDL_UMich	LDL_UMich	TG_UMich	2h_glucose	2h_insulin	APOA1	APOA2_	APOB	CholResidual	fasting glucose	fasting insulin	HDL	HOMA	insulinogenic	LDL	triglyceride/HDL	Triglycerides	BD	CAD	CD	HT	RA	T1D	T2D	callrate	p Hardi-Weinberg	major allele	minor allele	minor allele freq	minor homozyogyte	Affymetrix SNP annotation
rs2377041	VAL	1	2736485	8.89356e-05	fasting glucose	0.03593	0.8127	0.7617	0.5961	0.4869	0.8713	0.2768	0.9656	0.9519	0.84	0.03593	0.3423	0.385	0.14	0.4371	0.6829	0.5666	0.8783	0.897866	0.177838	0.111098	0.471403	0.130049	0.0718681	0.470491	0.996959	0.583115	C	T	0.449664	0.205613	NM_080431 // upstream // 224738 // Hs.236635 // ARPM2 // 140625 // Homo sapiens actin-related protein M2 (ARPM2), mRNA. /// ENST00000304706 // upstream // 224738 // --- // --- // --- // Actin-related protein M2 (Actin-related protein T2) (ARP-T2). [Source:Uniprot/SWISSPROT;Acc:Q8TDY3] /// ENST00000355271 // upstream // 9060 // --- // --- // --- // PREDICTED: similar to RIKEN cDNA B230396O12 [Sour…
rs2377041	C3	1	2736485	0.000387763	fasting glucose	0.03593	0.8127	0.7617	0.5961	0.4869	0.8713	0.2768	0.9656	0.9519	0.84	0.03593	0.3423	0.385	0.14	0.4371	0.6829	0.5666	0.8783	0.897866	0.177838	0.111098	0.471403	0.130049	0.0718681	0.470491	0.996959	0.583115	C	T	0.449664	0.205613	NM_080431 // upstream // 224738 // Hs.236635 // ARPM2 // 140625 // Homo sapiens actin-related protein M2 (ARPM2), mRNA. /// ENST00000304706 // upstream // 224738 // --- // --- // --- // Actin-related protein M2 (Actin-related protein T2) (ARP-T2). [Source:Uniprot/SWISSPROT;Acc:Q8TDY3] /// ENST00000355271 // upstream // 9060 // --- // --- // --- // PREDICTED: similar to RIKEN cDNA B230396O12 [Sour…
rs2377041	XLEU	1	2736485	0.000526413	fasting glucose	0.03593	0.8127	0.7617	0.5961	0.4869	0.8713	0.2768	0.9656	0.9519	0.84	0.03593	0.3423	0.385	0.14	0.4371	0.6829	0.5666	0.8783	0.897866	0.177838	0.111098	0.471403	0.130049	0.0718681	0.470491	0.996959	0.583115	C	T	0.449664	0.205613	NM_080431 // upstream // 224738 // Hs.236635 // ARPM2 // 140625 // Homo sapiens actin-related protein M2 (ARPM2), mRNA. /// ENST00000304706 // upstream // 224738 // --- // --- // --- // Actin-related protein M2 (Actin-related protein T2) (ARP-T2). [Source:Uniprot/SWISSPROT;Acc:Q8TDY3] /// ENST00000355271 // upstream // 9060 // --- // --- // --- // PREDICTED: similar to RIKEN cDNA B230396O12 [Sour…
rs2377041	C0	1	2736485	0.000950185	fasting glucose	0.03593	0.8127	0.7617	0.5961	0.4869	0.8713	0.2768	0.9656	0.9519	0.84	0.03593	0.3423	0.385	0.14	0.4371	0.6829	0.5666	0.8783	0.897866	0.177838	0.111098	0.471403	0.130049	0.0718681	0.470491	0.996959	0.583115	C	T	0.449664	0.205613	NM_080431 // upstream // 224738 // Hs.236635 // ARPM2 // 140625 // Homo sapiens actin-related protein M2 (ARPM2), mRNA. /// ENST00000304706 // upstream // 224738 // --- // --- // --- // Actin-related protein M2 (Actin-related protein T2) (ARP-T2). [Source:Uniprot/SWISSPROT;Acc:Q8TDY3] /// ENST00000355271 // upstream // 9060 // --- // --- // --- // PREDICTED: similar to RIKEN cDNA B230396O12 [Sour…
rs2377041	C16	1	2736485	0.00162425	fasting glucose	0.03593	0.8127	0.7617	0.5961	0.4869	0.8713	0.2768	0.9656	0.9519	0.84	0.03593	0.3423	0.385	0.14	0.4371	0.6829	0.5666	0.8783	0.897866	0.177838	0.111098	0.471403	0.130049	0.0718681	0.470491	0.996959	0.583115	C	T	0.449664	0.205613	NM_080431 // upstream // 224738 // Hs.236635 // ARPM2 // 140625 // Homo sapiens actin-related protein M2 (ARPM2), mRNA. /// ENST00000304706 // upstream // 224738 // --- // --- // --- // Actin-related protein M2 (Actin-related protein T2) (ARP-T2). [Source:Uniprot/SWISSPROT;Acc:Q8TDY3] /// ENST00000355271 // upstream // 9060 // --- // --- // --- // PREDICTED: similar to RIKEN cDNA B230396O12 [Sour…
rs2377041	C6	1	2736485	0.00346433	fasting glucose	0.03593	0.8127	0.7617	0.5961	0.4869	0.8713	0.2768	0.9656	0.9519	0.84	0.03593	0.3423	0.385	0.14	0.4371	0.6829	0.5666	0.8783	0.897866	0.177838	0.111098	0.471403	0.130049	0.0718681	0.470491	0.996959	0.583115	C	T	0.449664	0.205613	NM_080431 // upstream // 224738 // Hs.236635 // ARPM2 // 140625 // Homo sapiens actin-related protein M2 (ARPM2), mRNA. /// ENST00000304706 // upstream // 224738 // --- // --- // --- // Actin-related protein M2 (Actin-related protein T2) (ARP-T2). [Source:Uniprot/SWISSPROT;Acc:Q8TDY3] /// ENST00000355271 // upstream // 9060 // --- // --- // --- // PREDICTED: similar to RIKEN cDNA B230396O12 [Sour…
rs2377041	TRP	1	2736485	0.0051086	fasting glucose	0.03593	0.8127	0.7617	0.5961	0.4869	0.8713	0.2768	0.9656	0.9519	0.84	0.03593	0.3423	0.385	0.14	0.4371	0.6829	0.5666	0.8783	0.897866	0.177838	0.111098	0.471403	0.130049	0.0718681	0.470491	0.996959	0.583115	C	T	0.449664	0.205613	NM_080431 // upstream // 224738 // Hs.236635 // ARPM2 // 140625 // Homo sapiens actin-related protein M2 (ARPM2), mRNA. /// ENST00000304706 // upstream // 224738 // --- // --- // --- // Actin-related protein M2 (Actin-related protein T2) (ARP-T2). [Source:Uniprot/SWISSPROT;Acc:Q8TDY3] /// ENST00000355271 // upstream // 9060 // --- // --- // --- // PREDICTED: similar to RIKEN cDNA B230396O12 [Sour…
rs2377041	PHE	1	2736485	0.00659059	fasting glucose	0.03593	0.8127	0.7617	0.5961	0.4869	0.8713	0.2768	0.9656	0.9519	0.84	0.03593	0.3423	0.385	0.14	0.4371	0.6829	0.5666	0.8783	0.897866	0.177838	0.111098	0.471403	0.130049	0.0718681	0.470491	0.996959	0.583115	C	T	0.449664	0.205613	NM_080431 // upstream // 224738 // Hs.236635 // ARPM2 // 140625 // Homo sapiens actin-related protein M2 (ARPM2), mRNA. /// ENST00000304706 // upstream // 224738 // --- // --- // --- // Actin-related protein M2 (Actin-related protein T2) (ARP-T2). [Source:Uniprot/SWISSPROT;Acc:Q8TDY3] /// ENST00000355271 // upstream // 9060 // --- // --- // --- // PREDICTED: similar to RIKEN cDNA B230396O12 [Sour…
rs2377041	PC aa C36:0 (PC ae C38:7)	1	2736485	0.00858873	fasting glucose	0.03593	0.8127	0.7617	0.5961	0.4869	0.8713	0.2768	0.9656	0.9519	0.84	0.03593	0.3423	0.385	0.14	0.4371	0.6829	0.5666	0.8783	0.897866	0.177838	0.111098	0.471403	0.130049	0.0718681	0.470491	0.996959	0.583115	C	T	0.449664	0.205613	NM_080431 // upstream // 224738 // Hs.236635 // ARPM2 // 140625 // Homo sapiens actin-related protein M2 (ARPM2), mRNA. /// ENST00000304706 // upstream // 224738 // --- // --- // --- // Actin-related protein M2 (Actin-related protein T2) (ARP-T2). [Source:Uniprot/SWISSPROT;Acc:Q8TDY3] /// ENST00000355271 // upstream // 9060 // --- // --- // --- // PREDICTED: similar to RIKEN cDNA B230396O12 [Sour…
rs12031275	PA aa C42:5	1	3936441	9.20025e-06		0.0801385	0.9631	0.5455	0.7634	0.2453	0.8364	0.2014	0.7065	0.753	0.08748	0.4722	0.3586	0.83	0.9321	0.1771	0.1469	0.8478	0.6419	0.116	0.0801385	0.80284	0.502064	0.38317	0.113954	0.880907	0.960462	0.705925	A	G	0.370488	0.134896	ENST00000360071 // downstream // 21722 // --- // --- // --- // --- /// ENST00000356772 // downstream // 12060 // --- // --- // --- // --- /// ENST00000332625 // upstream // 96435 // --- // --- // --- // ---
rs12031275	SM (OH,COOH) C22:0	1	3936441	0.00155869		0.0801385	0.9631	0.5455	0.7634	0.2453	0.8364	0.2014	0.7065	0.753	0.08748	0.4722	0.3586	0.83	0.9321	0.1771	0.1469	0.8478	0.6419	0.116	0.0801385	0.80284	0.502064	0.38317	0.113954	0.880907	0.960462	0.705925	A	G	0.370488	0.134896	ENST00000360071 // downstream // 21722 // --- // --- // --- // --- /// ENST00000356772 // downstream // 12060 // --- // --- // --- // --- /// ENST00000332625 // upstream // 96435 // --- // --- // --- // ---
rs12031275	SM (COOH) C18:3	1	3936441	0.00205124		0.0801385	0.9631	0.5455	0.7634	0.2453	0.8364	0.2014	0.7065	0.753	0.08748	0.4722	0.3586	0.83	0.9321	0.1771	0.1469	0.8478	0.6419	0.116	0.0801385	0.80284	0.502064	0.38317	0.113954	0.880907	0.960462	0.705925	A	G	0.370488	0.134896	ENST00000360071 // downstream // 21722 // --- // --- // --- // --- /// ENST00000356772 // downstream // 12060 // --- // --- // --- // --- /// ENST00000332625 // upstream // 96435 // --- // --- // --- // ---
rs12031275	SM (OH,COOH) C18:2	1	3936441	0.00583125		0.0801385	0.9631	0.5455	0.7634	0.2453	0.8364	0.2014	0.7065	0.753	0.08748	0.4722	0.3586	0.83	0.9321	0.1771	0.1469	0.8478	0.6419	0.116	0.0801385	0.80284	0.502064	0.38317	0.113954	0.880907	0.960462	0.705925	A	G	0.370488	0.134896	ENST00000360071 // downstream // 21722 // --- // --- // --- // --- /// ENST00000356772 // downstream // 12060 // --- // --- // --- // --- /// ENST00000332625 // upstream // 96435 // --- // --- // --- // ---
rs12031275	13S-HODE	1	3936441	0.00933038		0.0801385	0.9631	0.5455	0.7634	0.2453	0.8364	0.2014	0.7065	0.753	0.08748	0.4722	0.3586	0.83	0.9321	0.1771	0.1469	0.8478	0.6419	0.116	0.0801385	0.80284	0.502064	0.38317	0.113954	0.880907	0.960462	0.705925	A	G	0.370488	0.134896	ENST00000360071 // downstream // 21722 // --- // --- // --- // --- /// ENST00000356772 // downstream // 12060 // --- // --- // --- // --- /// ENST00000332625 // upstream // 96435 // --- // --- // --- // ---
rs4654521	PA aa C42:5	1	3938655	1.48718e-05		0.1361	0.9989	0.4003	0.9331	0.1944	0.8472	0.1828	0.5544	0.963	0.1361	0.3082	0.4715	0.682	0.7546	0.1625	0.2925	0.8379	0.6457	0.149535	0.2149	0.852546	0.635981	0.341635	0.173974	0.986699	0.968978	0.786786	A	G	0.363779	0.130571	ENST00000332625 // upstream // 98649 // --- // --- // --- // --- /// ENST00000360071 // downstream // 19508 // --- // --- // --- // --- /// ENST00000356772 // downstream // 9846 // --- // --- // --- // ---
rs4654521	SM (OH,COOH) C22:0	1	3938655	0.00204661		0.1361	0.9989	0.4003	0.9331	0.1944	0.8472	0.1828	0.5544	0.963	0.1361	0.3082	0.4715	0.682	0.7546	0.1625	0.2925	0.8379	0.6457	0.149535	0.2149	0.852546	0.635981	0.341635	0.173974	0.986699	0.968978	0.786786	A	G	0.363779	0.130571	ENST00000332625 // upstream // 98649 // --- // --- // --- // --- /// ENST00000360071 // downstream // 19508 // --- // --- // --- // --- /// ENST00000356772 // downstream // 9846 // --- // --- // --- // ---
rs4654521	SM (COOH) C18:3	1	3938655	0.00519347		0.1361	0.9989	0.4003	0.9331	0.1944	0.8472	0.1828	0.5544	0.963	0.1361	0.3082	0.4715	0.682	0.7546	0.1625	0.2925	0.8379	0.6457	0.149535	0.2149	0.852546	0.635981	0.341635	0.173974	0.986699	0.968978	0.786786	A	G	0.363779	0.130571	ENST00000332625 // upstream // 98649 // --- // --- // --- // --- /// ENST00000360071 // downstream // 19508 // --- // --- // --- // --- /// ENST00000356772 // downstream // 9846 // --- // --- // --- // ---
rs3935162	PA aa C42:5	1	3941700	9.19512e-05		0.0728	0.3312	0.8466	0.7914	0.1596	0.9212	0.6032	0.4455	0.632	0.2535	0.7869	0.2447	0.6633	0.7878	0.0728	0.3924	0.6917	0.8847	0.0861416	0.206156	0.834842	0.309966	0.281026	0.229024	0.820583	0.99635	0.910542	C	T	0.326618	0.107448	ENST00000332625 // upstream // 101694 // --- // --- // --- // --- /// ENST00000356772 // downstream // 6801 // --- // --- // --- // --- /// ENST00000360071 // downstream // 16463 // --- // --- // --- // ---
rs3935162	SM (OH,COOH) C22:0	1	3941700	0.00257407		0.0728	0.3312	0.8466	0.7914	0.1596	0.9212	0.6032	0.4455	0.632	0.2535	0.7869	0.2447	0.6633	0.7878	0.0728	0.3924	0.6917	0.8847	0.0861416	0.206156	0.834842	0.309966	0.281026	0.229024	0.820583	0.99635	0.910542	C	T	0.326618	0.107448	ENST00000332625 // upstream // 101694 // --- // --- // --- // --- /// ENST00000356772 // downstream // 6801 // --- // --- // --- // --- /// ENST00000360071 // downstream // 16463 // --- // --- // --- // ---
rs3935162	SM (COOH) C18:3	1	3941700	0.00485719		0.0728	0.3312	0.8466	0.7914	0.1596	0.9212	0.6032	0.4455	0.632	0.2535	0.7869	0.2447	0.6633	0.7878	0.0728	0.3924	0.6917	0.8847	0.0861416	0.206156	0.834842	0.309966	0.281026	0.229024	0.820583	0.99635	0.910542	C	T	0.326618	0.107448	ENST00000332625 // upstream // 101694 // --- // --- // --- // --- /// ENST00000356772 // downstream // 6801 // --- // --- // --- // --- /// ENST00000360071 // downstream // 16463 // --- // --- // --- // ---
rs3935162	SM (OH,COOH) C18:2	1	3941700	0.00678161		0.0728	0.3312	0.8466	0.7914	0.1596	0.9212	0.6032	0.4455	0.632	0.2535	0.7869	0.2447	0.6633	0.7878	0.0728	0.3924	0.6917	0.8847	0.0861416	0.206156	0.834842	0.309966	0.281026	0.229024	0.820583	0.99635	0.910542	C	T	0.326618	0.107448	ENST00000332625 // upstream // 101694 // --- // --- // --- // --- /// ENST00000356772 // downstream // 6801 // --- // --- // --- // --- /// ENST00000360071 // downstream // 16463 // --- // --- // --- // ---
rs11805709	PC ae C38:2	1	4757967	1.2067e-06	HOMA	0.008235	0.7351	0.8071	0.9533	0.8544	0.1037	0.9889	0.1571	0.5905	0.219	0.1485	0.02763	0.6885	0.008235	0.1669	0.3115	0.05675	0.2232	0.0160413	0.938889	0.615748	0.608556	0.782165	0.727816	0.556777	0.995134	0.641039	A	G	0.245721	0.058068	NM_018836 // downstream // 3744 // Hs.25924 // AJAP1 // 55966 // Homo sapiens adherens junction associated protein 1 (AJAP1), mRNA. /// ENST00000354985 // downstream // 3744 // --- // --- // --- // --- /// ENST00000359090 // downstream // 3744 // --- // --- // --- // transmembrane protein SHREW1 [Source:RefSeq_peptide;Acc:NP_061324] /// ENST00000253998 // downstream // 1099170 // --- // --- // --…
rs11805709	SM (COOH) C16:1	1	4757967	5.34007e-05	HOMA	0.008235	0.7351	0.8071	0.9533	0.8544	0.1037	0.9889	0.1571	0.5905	0.219	0.1485	0.02763	0.6885	0.008235	0.1669	0.3115	0.05675	0.2232	0.0160413	0.938889	0.615748	0.608556	0.782165	0.727816	0.556777	0.995134	0.641039	A	G	0.245721	0.058068	NM_018836 // downstream // 3744 // Hs.25924 // AJAP1 // 55966 // Homo sapiens adherens junction associated protein 1 (AJAP1), mRNA. /// ENST00000354985 // downstream // 3744 // --- // --- // --- // --- /// ENST00000359090 // downstream // 3744 // --- // --- // --- // transmembrane protein SHREW1 [Source:RefSeq_peptide;Acc:NP_061324] /// ENST00000253998 // downstream // 1099170 // --- // --- // --…
rs11805709	PC ae C38:1 (PC aa C38:8)	1	4757967	6.69187e-05	HOMA	0.008235	0.7351	0.8071	0.9533	0.8544	0.1037	0.9889	0.1571	0.5905	0.219	0.1485	0.02763	0.6885	0.008235	0.1669	0.3115	0.05675	0.2232	0.0160413	0.938889	0.615748	0.608556	0.782165	0.727816	0.556777	0.995134	0.641039	A	G	0.245721	0.058068	NM_018836 // downstream // 3744 // Hs.25924 // AJAP1 // 55966 // Homo sapiens adherens junction associated protein 1 (AJAP1), mRNA. /// ENST00000354985 // downstream // 3744 // --- // --- // --- // --- /// ENST00000359090 // downstream // 3744 // --- // --- // --- // transmembrane protein SHREW1 [Source:RefSeq_peptide;Acc:NP_061324] /// ENST00000253998 // downstream // 1099170 // --- // --- // --…
rs11805709	SM (COOH) C18:1	1	4757967	0.000280009	HOMA	0.008235	0.7351	0.8071	0.9533	0.8544	0.1037	0.9889	0.1571	0.5905	0.219	0.1485	0.02763	0.6885	0.008235	0.1669	0.3115	0.05675	0.2232	0.0160413	0.938889	0.615748	0.608556	0.782165	0.727816	0.556777	0.995134	0.641039	A	G	0.245721	0.058068	NM_018836 // downstream // 3744 // Hs.25924 // AJAP1 // 55966 // Homo sapiens adherens junction associated protein 1 (AJAP1), mRNA. /// ENST00000354985 // downstream // 3744 // --- // --- // --- // --- /// ENST00000359090 // downstream // 3744 // --- // --- // --- // transmembrane protein SHREW1 [Source:RefSeq_peptide;Acc:NP_061324] /// ENST00000253998 // downstream // 1099170 // --- // --- // --…
rs11805709	SM (OH) C22:2	1	4757967	0.000363142	HOMA	0.008235	0.7351	0.8071	0.9533	0.8544	0.1037	0.9889	0.1571	0.5905	0.219	0.1485	0.02763	0.6885	0.008235	0.1669	0.3115	0.05675	0.2232	0.0160413	0.938889	0.615748	0.608556	0.782165	0.727816	0.556777	0.995134	0.641039	A	G	0.245721	0.058068	NM_018836 // downstream // 3744 // Hs.25924 // AJAP1 // 55966 // Homo sapiens adherens junction associated protein 1 (AJAP1), mRNA. /// ENST00000354985 // downstream // 3744 // --- // --- // --- // --- /// ENST00000359090 // downstream // 3744 // --- // --- // --- // transmembrane protein SHREW1 [Source:RefSeq_peptide;Acc:NP_061324] /// ENST00000253998 // downstream // 1099170 // --- // --- // --…
rs11805709	SM (COOH) C16:2	1	4757967	0.000448263	HOMA	0.008235	0.7351	0.8071	0.9533	0.8544	0.1037	0.9889	0.1571	0.5905	0.219	0.1485	0.02763	0.6885	0.008235	0.1669	0.3115	0.05675	0.2232	0.0160413	0.938889	0.615748	0.608556	0.782165	0.727816	0.556777	0.995134	0.641039	A	G	0.245721	0.058068	NM_018836 // downstream // 3744 // Hs.25924 // AJAP1 // 55966 // Homo sapiens adherens junction associated protein 1 (AJAP1), mRNA. /// ENST00000354985 // downstream // 3744 // --- // --- // --- // --- /// ENST00000359090 // downstream // 3744 // --- // --- // --- // transmembrane protein SHREW1 [Source:RefSeq_peptide;Acc:NP_061324] /// ENST00000253998 // downstream // 1099170 // --- // --- // --…
rs11805709	PC e C32:2 (PC aa C30:2, PC aa (OH, COOH) C26:4, PC ae (OH) C30:3, PC ae (COOH) C28:3)	1	4757967	0.000448583	HOMA	0.008235	0.7351	0.8071	0.9533	0.8544	0.1037	0.9889	0.1571	0.5905	0.219	0.1485	0.02763	0.6885	0.008235	0.1669	0.3115	0.05675	0.2232	0.0160413	0.938889	0.615748	0.608556	0.782165	0.727816	0.556777	0.995134	0.641039	A	G	0.245721	0.058068	NM_018836 // downstream // 3744 // Hs.25924 // AJAP1 // 55966 // Homo sapiens adherens junction associated protein 1 (AJAP1), mRNA. /// ENST00000354985 // downstream // 3744 // --- // --- // --- // --- /// ENST00000359090 // downstream // 3744 // --- // --- // --- // transmembrane protein SHREW1 [Source:RefSeq_peptide;Acc:NP_061324] /// ENST00000253998 // downstream // 1099170 // --- // --- // --…
rs11805709	PC aa C32:2	1	4757967	0.000531711	HOMA	0.008235	0.7351	0.8071	0.9533	0.8544	0.1037	0.9889	0.1571	0.5905	0.219	0.1485	0.02763	0.6885	0.008235	0.1669	0.3115	0.05675	0.2232	0.0160413	0.938889	0.615748	0.608556	0.782165	0.727816	0.556777	0.995134	0.641039	A	G	0.245721	0.058068	NM_018836 // downstream // 3744 // Hs.25924 // AJAP1 // 55966 // Homo sapiens adherens junction associated protein 1 (AJAP1), mRNA. /// ENST00000354985 // downstream // 3744 // --- // --- // --- // --- /// ENST00000359090 // downstream // 3744 // --- // --- // --- // transmembrane protein SHREW1 [Source:RefSeq_peptide;Acc:NP_061324] /// ENST00000253998 // downstream // 1099170 // --- // --- // --…
rs11805709	PC ae C32:8 (PC ae (OH) C30:2, PC e C32:1, PC ae C32:8, PC ae (COOH) C28:2, PC aa C30:1, PC aa (OH, COOH) C26:3)	1	4757967	0.000595094	HOMA	0.008235	0.7351	0.8071	0.9533	0.8544	0.1037	0.9889	0.1571	0.5905	0.219	0.1485	0.02763	0.6885	0.008235	0.1669	0.3115	0.05675	0.2232	0.0160413	0.938889	0.615748	0.608556	0.782165	0.727816	0.556777	0.995134	0.641039	A	G	0.245721	0.058068	NM_018836 // downstream // 3744 // Hs.25924 // AJAP1 // 55966 // Homo sapiens adherens junction associated protein 1 (AJAP1), mRNA. /// ENST00000354985 // downstream // 3744 // --- // --- // --- // --- /// ENST00000359090 // downstream // 3744 // --- // --- // --- // transmembrane protein SHREW1 [Source:RefSeq_peptide;Acc:NP_061324] /// ENST00000253998 // downstream // 1099170 // --- // --- // --…
rs11805709	PC ae C36:2	1	4757967	0.000788912	HOMA	0.008235	0.7351	0.8071	0.9533	0.8544	0.1037	0.9889	0.1571	0.5905	0.219	0.1485	0.02763	0.6885	0.008235	0.1669	0.3115	0.05675	0.2232	0.0160413	0.938889	0.615748	0.608556	0.782165	0.727816	0.556777	0.995134	0.641039	A	G	0.245721	0.058068	NM_018836 // downstream // 3744 // Hs.25924 // AJAP1 // 55966 // Homo sapiens adherens junction associated protein 1 (AJAP1), mRNA. /// ENST00000354985 // downstream // 3744 // --- // --- // --- // --- /// ENST00000359090 // downstream // 3744 // --- // --- // --- // transmembrane protein SHREW1 [Source:RefSeq_peptide;Acc:NP_061324] /// ENST00000253998 // downstream // 1099170 // --- // --- // --…
rs11805709	SM (COOH) C18:2	1	4757967	0.000864409	HOMA	0.008235	0.7351	0.8071	0.9533	0.8544	0.1037	0.9889	0.1571	0.5905	0.219	0.1485	0.02763	0.6885	0.008235	0.1669	0.3115	0.05675	0.2232	0.0160413	0.938889	0.615748	0.608556	0.782165	0.727816	0.556777	0.995134	0.641039	A	G	0.245721	0.058068	NM_018836 // downstream // 3744 // Hs.25924 // AJAP1 // 55966 // Homo sapiens adherens junction associated protein 1 (AJAP1), mRNA. /// ENST00000354985 // downstream // 3744 // --- // --- // --- // --- /// ENST00000359090 // downstream // 3744 // --- // --- // --- // transmembrane protein SHREW1 [Source:RefSeq_peptide;Acc:NP_061324] /// ENST00000253998 // downstream // 1099170 // --- // --- // --…
rs11805709	PC ae C34:3	1	4757967	0.00102701	HOMA	0.008235	0.7351	0.8071	0.9533	0.8544	0.1037	0.9889	0.1571	0.5905	0.219	0.1485	0.02763	0.6885	0.008235	0.1669	0.3115	0.05675	0.2232	0.0160413	0.938889	0.615748	0.608556	0.782165	0.727816	0.556777	0.995134	0.641039	A	G	0.245721	0.058068	NM_018836 // downstream // 3744 // Hs.25924 // AJAP1 // 55966 // Homo sapiens adherens junction associated protein 1 (AJAP1), mRNA. /// ENST00000354985 // downstream // 3744 // --- // --- // --- // --- /// ENST00000359090 // downstream // 3744 // --- // --- // --- // transmembrane protein SHREW1 [Source:RefSeq_peptide;Acc:NP_061324] /// ENST00000253998 // downstream // 1099170 // --- // --- // --…
rs11805709	PC ae C34:2	1	4757967	0.00107842	HOMA	0.008235	0.7351	0.8071	0.9533	0.8544	0.1037	0.9889	0.1571	0.5905	0.219	0.1485	0.02763	0.6885	0.008235	0.1669	0.3115	0.05675	0.2232	0.0160413	0.938889	0.615748	0.608556	0.782165	0.727816	0.556777	0.995134	0.641039	A	G	0.245721	0.058068	NM_018836 // downstream // 3744 // Hs.25924 // AJAP1 // 55966 // Homo sapiens adherens junction associated protein 1 (AJAP1), mRNA. /// ENST00000354985 // downstream // 3744 // --- // --- // --- // --- /// ENST00000359090 // downstream // 3744 // --- // --- // --- // transmembrane protein SHREW1 [Source:RefSeq_peptide;Acc:NP_061324] /// ENST00000253998 // downstream // 1099170 // --- // --- // --…
rs11805709	PC aa C38:2	1	4757967	0.00124044	HOMA	0.008235	0.7351	0.8071	0.9533	0.8544	0.1037	0.9889	0.1571	0.5905	0.219	0.1485	0.02763	0.6885	0.008235	0.1669	0.3115	0.05675	0.2232	0.0160413	0.938889	0.615748	0.608556	0.782165	0.727816	0.556777	0.995134	0.641039	A	G	0.245721	0.058068	NM_018836 // downstream // 3744 // Hs.25924 // AJAP1 // 55966 // Homo sapiens adherens junction associated protein 1 (AJAP1), mRNA. /// ENST00000354985 // downstream // 3744 // --- // --- // --- // --- /// ENST00000359090 // downstream // 3744 // --- // --- // --- // transmembrane protein SHREW1 [Source:RefSeq_peptide;Acc:NP_061324] /// ENST00000253998 // downstream // 1099170 // --- // --- // --…
rs11805709	PC aa C38:1 (PC ae C40:8)	1	4757967	0.00160913	HOMA	0.008235	0.7351	0.8071	0.9533	0.8544	0.1037	0.9889	0.1571	0.5905	0.219	0.1485	0.02763	0.6885	0.008235	0.1669	0.3115	0.05675	0.2232	0.0160413	0.938889	0.615748	0.608556	0.782165	0.727816	0.556777	0.995134	0.641039	A	G	0.245721	0.058068	NM_018836 // downstream // 3744 // Hs.25924 // AJAP1 // 55966 // Homo sapiens adherens junction associated protein 1 (AJAP1), mRNA. /// ENST00000354985 // downstream // 3744 // --- // --- // --- // --- /// ENST00000359090 // downstream // 3744 // --- // --- // --- // transmembrane protein SHREW1 [Source:RefSeq_peptide;Acc:NP_061324] /// ENST00000253998 // downstream // 1099170 // --- // --- // --…
rs11805709	SM (OH) C20:1	1	4757967	0.00174036	HOMA	0.008235	0.7351	0.8071	0.9533	0.8544	0.1037	0.9889	0.1571	0.5905	0.219	0.1485	0.02763	0.6885	0.008235	0.1669	0.3115	0.05675	0.2232	0.0160413	0.938889	0.615748	0.608556	0.782165	0.727816	0.556777	0.995134	0.641039	A	G	0.245721	0.058068	NM_018836 // downstream // 3744 // Hs.25924 // AJAP1 // 55966 // Homo sapiens adherens junction associated protein 1 (AJAP1), mRNA. /// ENST00000354985 // downstream // 3744 // --- // --- // --- // --- /// ENST00000359090 // downstream // 3744 // --- // --- // --- // transmembrane protein SHREW1 [Source:RefSeq_peptide;Acc:NP_061324] /// ENST00000253998 // downstream // 1099170 // --- // --- // --…
rs11805709	PC aa (OH, COOH) C28:4	1	4757967	0.00222204	HOMA	0.008235	0.7351	0.8071	0.9533	0.8544	0.1037	0.9889	0.1571	0.5905	0.219	0.1485	0.02763	0.6885	0.008235	0.1669	0.3115	0.05675	0.2232	0.0160413	0.938889	0.615748	0.608556	0.782165	0.727816	0.556777	0.995134	0.641039	A	G	0.245721	0.058068	NM_018836 // downstream // 3744 // Hs.25924 // AJAP1 // 55966 // Homo sapiens adherens junction associated protein 1 (AJAP1), mRNA. /// ENST00000354985 // downstream // 3744 // --- // --- // --- // --- /// ENST00000359090 // downstream // 3744 // --- // --- // --- // transmembrane protein SHREW1 [Source:RefSeq_peptide;Acc:NP_061324] /// ENST00000253998 // downstream // 1099170 // --- // --- // --…
rs11805709	PC ae C38:3	1	4757967	0.00253041	HOMA	0.008235	0.7351	0.8071	0.9533	0.8544	0.1037	0.9889	0.1571	0.5905	0.219	0.1485	0.02763	0.6885	0.008235	0.1669	0.3115	0.05675	0.2232	0.0160413	0.938889	0.615748	0.608556	0.782165	0.727816	0.556777	0.995134	0.641039	A	G	0.245721	0.058068	NM_018836 // downstream // 3744 // Hs.25924 // AJAP1 // 55966 // Homo sapiens adherens junction associated protein 1 (AJAP1), mRNA. /// ENST00000354985 // downstream // 3744 // --- // --- // --- // --- /// ENST00000359090 // downstream // 3744 // --- // --- // --- // transmembrane protein SHREW1 [Source:RefSeq_peptide;Acc:NP_061324] /// ENST00000253998 // downstream // 1099170 // --- // --- // --…
rs11805709	PC ae C40:3	1	4757967	0.00345827	HOMA	0.008235	0.7351	0.8071	0.9533	0.8544	0.1037	0.9889	0.1571	0.5905	0.219	0.1485	0.02763	0.6885	0.008235	0.1669	0.3115	0.05675	0.2232	0.0160413	0.938889	0.615748	0.608556	0.782165	0.727816	0.556777	0.995134	0.641039	A	G	0.245721	0.058068	NM_018836 // downstream // 3744 // Hs.25924 // AJAP1 // 55966 // Homo sapiens adherens junction associated protein 1 (AJAP1), mRNA. /// ENST00000354985 // downstream // 3744 // --- // --- // --- // --- /// ENST00000359090 // downstream // 3744 // --- // --- // --- // transmembrane protein SHREW1 [Source:RefSeq_peptide;Acc:NP_061324] /// ENST00000253998 // downstream // 1099170 // --- // --- // --…
rs11805709	SM (OH) C22:0	1	4757967	0.00561836	HOMA	0.008235	0.7351	0.8071	0.9533	0.8544	0.1037	0.9889	0.1571	0.5905	0.219	0.1485	0.02763	0.6885	0.008235	0.1669	0.3115	0.05675	0.2232	0.0160413	0.938889	0.615748	0.608556	0.782165	0.727816	0.556777	0.995134	0.641039	A	G	0.245721	0.058068	NM_018836 // downstream // 3744 // Hs.25924 // AJAP1 // 55966 // Homo sapiens adherens junction associated protein 1 (AJAP1), mRNA. /// ENST00000354985 // downstream // 3744 // --- // --- // --- // --- /// ENST00000359090 // downstream // 3744 // --- // --- // --- // transmembrane protein SHREW1 [Source:RefSeq_peptide;Acc:NP_061324] /// ENST00000253998 // downstream // 1099170 // --- // --- // --…
rs11805709	PC ae C40:2	1	4757967	0.00946114	HOMA	0.008235	0.7351	0.8071	0.9533	0.8544	0.1037	0.9889	0.1571	0.5905	0.219	0.1485	0.02763	0.6885	0.008235	0.1669	0.3115	0.05675	0.2232	0.0160413	0.938889	0.615748	0.608556	0.782165	0.727816	0.556777	0.995134	0.641039	A	G	0.245721	0.058068	NM_018836 // downstream // 3744 // Hs.25924 // AJAP1 // 55966 // Homo sapiens adherens junction associated protein 1 (AJAP1), mRNA. /// ENST00000354985 // downstream // 3744 // --- // --- // --- // --- /// ENST00000359090 // downstream // 3744 // --- // --- // --- // transmembrane protein SHREW1 [Source:RefSeq_peptide;Acc:NP_061324] /// ENST00000253998 // downstream // 1099170 // --- // --- // --…
rs7518523	VAL	1	4941934	5.44458e-05	APOA2_	0.01552	0.1401	0.2781	0.1805	0.6026	0.9945	0.7488	0.01552	0.3731	0.1708	0.1409	0.5741	0.6779	0.9134	0.6151	0.4185	0.303	0.7143	0.622538	0.250399	0.320253	0.602501	0.0696906	0.096143	0.603402	0.989659	0.526206	C	T	0.266134	0.067609	NM_018836 // downstream // 187711 // Hs.25924 // AJAP1 // 55966 // Homo sapiens adherens junction associated protein 1 (AJAP1), mRNA. /// ENST00000359090 // downstream // 187711 // --- // --- // --- // transmembrane protein SHREW1 [Source:RefSeq_peptide;Acc:NP_061324] /// ENST00000253998 // downstream // 915203 // --- // --- // --- // NPHP4 protein. [Source:Uniprot/SPTREMBL;Acc:Q86XT6] /// ENST00…
rs7518523	TRP	1	4941934	0.000141277	APOA2_	0.01552	0.1401	0.2781	0.1805	0.6026	0.9945	0.7488	0.01552	0.3731	0.1708	0.1409	0.5741	0.6779	0.9134	0.6151	0.4185	0.303	0.7143	0.622538	0.250399	0.320253	0.602501	0.0696906	0.096143	0.603402	0.989659	0.526206	C	T	0.266134	0.067609	NM_018836 // downstream // 187711 // Hs.25924 // AJAP1 // 55966 // Homo sapiens adherens junction associated protein 1 (AJAP1), mRNA. /// ENST00000359090 // downstream // 187711 // --- // --- // --- // transmembrane protein SHREW1 [Source:RefSeq_peptide;Acc:NP_061324] /// ENST00000253998 // downstream // 915203 // --- // --- // --- // NPHP4 protein. [Source:Uniprot/SPTREMBL;Acc:Q86XT6] /// ENST00…
rs7518523	XLEU	1	4941934	0.00079721	APOA2_	0.01552	0.1401	0.2781	0.1805	0.6026	0.9945	0.7488	0.01552	0.3731	0.1708	0.1409	0.5741	0.6779	0.9134	0.6151	0.4185	0.303	0.7143	0.622538	0.250399	0.320253	0.602501	0.0696906	0.096143	0.603402	0.989659	0.526206	C	T	0.266134	0.067609	NM_018836 // downstream // 187711 // Hs.25924 // AJAP1 // 55966 // Homo sapiens adherens junction associated protein 1 (AJAP1), mRNA. /// ENST00000359090 // downstream // 187711 // --- // --- // --- // transmembrane protein SHREW1 [Source:RefSeq_peptide;Acc:NP_061324] /// ENST00000253998 // downstream // 915203 // --- // --- // --- // NPHP4 protein. [Source:Uniprot/SPTREMBL;Acc:Q86XT6] /// ENST00…
rs7518523	GLU	1	4941934	0.00297588	APOA2_	0.01552	0.1401	0.2781	0.1805	0.6026	0.9945	0.7488	0.01552	0.3731	0.1708	0.1409	0.5741	0.6779	0.9134	0.6151	0.4185	0.303	0.7143	0.622538	0.250399	0.320253	0.602501	0.0696906	0.096143	0.603402	0.989659	0.526206	C	T	0.266134	0.067609	NM_018836 // downstream // 187711 // Hs.25924 // AJAP1 // 55966 // Homo sapiens adherens junction associated protein 1 (AJAP1), mRNA. /// ENST00000359090 // downstream // 187711 // --- // --- // --- // transmembrane protein SHREW1 [Source:RefSeq_peptide;Acc:NP_061324] /// ENST00000253998 // downstream // 915203 // --- // --- // --- // NPHP4 protein. [Source:Uniprot/SPTREMBL;Acc:Q86XT6] /// ENST00…
rs7518523	TYR	1	4941934	0.00340502	APOA2_	0.01552	0.1401	0.2781	0.1805	0.6026	0.9945	0.7488	0.01552	0.3731	0.1708	0.1409	0.5741	0.6779	0.9134	0.6151	0.4185	0.303	0.7143	0.622538	0.250399	0.320253	0.602501	0.0696906	0.096143	0.603402	0.989659	0.526206	C	T	0.266134	0.067609	NM_018836 // downstream // 187711 // Hs.25924 // AJAP1 // 55966 // Homo sapiens adherens junction associated protein 1 (AJAP1), mRNA. /// ENST00000359090 // downstream // 187711 // --- // --- // --- // transmembrane protein SHREW1 [Source:RefSeq_peptide;Acc:NP_061324] /// ENST00000253998 // downstream // 915203 // --- // --- // --- // NPHP4 protein. [Source:Uniprot/SPTREMBL;Acc:Q86XT6] /// ENST00…
rs7518523	PC aa C38:3	1	4941934	0.00430826	APOA2_	0.01552	0.1401	0.2781	0.1805	0.6026	0.9945	0.7488	0.01552	0.3731	0.1708	0.1409	0.5741	0.6779	0.9134	0.6151	0.4185	0.303	0.7143	0.622538	0.250399	0.320253	0.602501	0.0696906	0.096143	0.603402	0.989659	0.526206	C	T	0.266134	0.067609	NM_018836 // downstream // 187711 // Hs.25924 // AJAP1 // 55966 // Homo sapiens adherens junction associated protein 1 (AJAP1), mRNA. /// ENST00000359090 // downstream // 187711 // --- // --- // --- // transmembrane protein SHREW1 [Source:RefSeq_peptide;Acc:NP_061324] /// ENST00000253998 // downstream // 915203 // --- // --- // --- // NPHP4 protein. [Source:Uniprot/SPTREMBL;Acc:Q86XT6] /// ENST00…
rs7518523	PHE	1	4941934	0.00602534	APOA2_	0.01552	0.1401	0.2781	0.1805	0.6026	0.9945	0.7488	0.01552	0.3731	0.1708	0.1409	0.5741	0.6779	0.9134	0.6151	0.4185	0.303	0.7143	0.622538	0.250399	0.320253	0.602501	0.0696906	0.096143	0.603402	0.989659	0.526206	C	T	0.266134	0.067609	NM_018836 // downstream // 187711 // Hs.25924 // AJAP1 // 55966 // Homo sapiens adherens junction associated protein 1 (AJAP1), mRNA. /// ENST00000359090 // downstream // 187711 // --- // --- // --- // transmembrane protein SHREW1 [Source:RefSeq_peptide;Acc:NP_061324] /// ENST00000253998 // downstream // 915203 // --- // --- // --- // NPHP4 protein. [Source:Uniprot/SPTREMBL;Acc:Q86XT6] /// ENST00…
rs17376559	C14:1	1	7652359	9.40269e-05		0.156	0.2277	0.4642	0.394	0.2608	0.5313	0.2352	0.3999	0.4627	0.6589	0.3975	0.3154	0.855	0.2139	0.4281	0.4785	0.156	0.3504	0.604935	0.691684	0.783299	0.712264	0.79407	0.895945	0.679681	0.992701	0.498733	A	G	0.241115	0.061275	NM_015215 // intron // 0 // Hs.397705 // CAMTA1 // 23261 // Homo sapiens calmodulin binding transcription activator 1 (CAMTA1), mRNA. /// ENST00000303646 // intron // 0 // --- // --- // --- // calmodulin-binding transcription activator 1 [Source:RefSeq_peptide;Acc:NP_056030] /// ENST00000303635 // intron // 0 // --- // --- // --- // calmodulin-binding transcription activator 1 [Source:RefSeq_pept…
rs17376559	C12	1	7652359	0.000108793		0.156	0.2277	0.4642	0.394	0.2608	0.5313	0.2352	0.3999	0.4627	0.6589	0.3975	0.3154	0.855	0.2139	0.4281	0.4785	0.156	0.3504	0.604935	0.691684	0.783299	0.712264	0.79407	0.895945	0.679681	0.992701	0.498733	A	G	0.241115	0.061275	NM_015215 // intron // 0 // Hs.397705 // CAMTA1 // 23261 // Homo sapiens calmodulin binding transcription activator 1 (CAMTA1), mRNA. /// ENST00000303646 // intron // 0 // --- // --- // --- // calmodulin-binding transcription activator 1 [Source:RefSeq_peptide;Acc:NP_056030] /// ENST00000303635 // intron // 0 // --- // --- // --- // calmodulin-binding transcription activator 1 [Source:RefSeq_pept…
rs17376559	C14	1	7652359	0.00056411		0.156	0.2277	0.4642	0.394	0.2608	0.5313	0.2352	0.3999	0.4627	0.6589	0.3975	0.3154	0.855	0.2139	0.4281	0.4785	0.156	0.3504	0.604935	0.691684	0.783299	0.712264	0.79407	0.895945	0.679681	0.992701	0.498733	A	G	0.241115	0.061275	NM_015215 // intron // 0 // Hs.397705 // CAMTA1 // 23261 // Homo sapiens calmodulin binding transcription activator 1 (CAMTA1), mRNA. /// ENST00000303646 // intron // 0 // --- // --- // --- // calmodulin-binding transcription activator 1 [Source:RefSeq_peptide;Acc:NP_056030] /// ENST00000303635 // intron // 0 // --- // --- // --- // calmodulin-binding transcription activator 1 [Source:RefSeq_pept…
rs17376559	C14:2	1	7652359	0.000956578		0.156	0.2277	0.4642	0.394	0.2608	0.5313	0.2352	0.3999	0.4627	0.6589	0.3975	0.3154	0.855	0.2139	0.4281	0.4785	0.156	0.3504	0.604935	0.691684	0.783299	0.712264	0.79407	0.895945	0.679681	0.992701	0.498733	A	G	0.241115	0.061275	NM_015215 // intron // 0 // Hs.397705 // CAMTA1 // 23261 // Homo sapiens calmodulin binding transcription activator 1 (CAMTA1), mRNA. /// ENST00000303646 // intron // 0 // --- // --- // --- // calmodulin-binding transcription activator 1 [Source:RefSeq_peptide;Acc:NP_056030] /// ENST00000303635 // intron // 0 // --- // --- // --- // calmodulin-binding transcription activator 1 [Source:RefSeq_pept…
rs17376559	C16:1	1	7652359	0.00129733		0.156	0.2277	0.4642	0.394	0.2608	0.5313	0.2352	0.3999	0.4627	0.6589	0.3975	0.3154	0.855	0.2139	0.4281	0.4785	0.156	0.3504	0.604935	0.691684	0.783299	0.712264	0.79407	0.895945	0.679681	0.992701	0.498733	A	G	0.241115	0.061275	NM_015215 // intron // 0 // Hs.397705 // CAMTA1 // 23261 // Homo sapiens calmodulin binding transcription activator 1 (CAMTA1), mRNA. /// ENST00000303646 // intron // 0 // --- // --- // --- // calmodulin-binding transcription activator 1 [Source:RefSeq_peptide;Acc:NP_056030] /// ENST00000303635 // intron // 0 // --- // --- // --- // calmodulin-binding transcription activator 1 [Source:RefSeq_pept…
rs17376559	XLEU	1	7652359	0.00439089		0.156	0.2277	0.4642	0.394	0.2608	0.5313	0.2352	0.3999	0.4627	0.6589	0.3975	0.3154	0.855	0.2139	0.4281	0.4785	0.156	0.3504	0.604935	0.691684	0.783299	0.712264	0.79407	0.895945	0.679681	0.992701	0.498733	A	G	0.241115	0.061275	NM_015215 // intron // 0 // Hs.397705 // CAMTA1 // 23261 // Homo sapiens calmodulin binding transcription activator 1 (CAMTA1), mRNA. /// ENST00000303646 // intron // 0 // --- // --- // --- // calmodulin-binding transcription activator 1 [Source:RefSeq_peptide;Acc:NP_056030] /// ENST00000303635 // intron // 0 // --- // --- // --- // calmodulin-binding transcription activator 1 [Source:RefSeq_pept…
rs17376559	C12:1	1	7652359	0.00444013		0.156	0.2277	0.4642	0.394	0.2608	0.5313	0.2352	0.3999	0.4627	0.6589	0.3975	0.3154	0.855	0.2139	0.4281	0.4785	0.156	0.3504	0.604935	0.691684	0.783299	0.712264	0.79407	0.895945	0.679681	0.992701	0.498733	A	G	0.241115	0.061275	NM_015215 // intron // 0 // Hs.397705 // CAMTA1 // 23261 // Homo sapiens calmodulin binding transcription activator 1 (CAMTA1), mRNA. /// ENST00000303646 // intron // 0 // --- // --- // --- // calmodulin-binding transcription activator 1 [Source:RefSeq_peptide;Acc:NP_056030] /// ENST00000303635 // intron // 0 // --- // --- // --- // calmodulin-binding transcription activator 1 [Source:RefSeq_pept…
rs17376559	GLU	1	7652359	0.0051054		0.156	0.2277	0.4642	0.394	0.2608	0.5313	0.2352	0.3999	0.4627	0.6589	0.3975	0.3154	0.855	0.2139	0.4281	0.4785	0.156	0.3504	0.604935	0.691684	0.783299	0.712264	0.79407	0.895945	0.679681	0.992701	0.498733	A	G	0.241115	0.061275	NM_015215 // intron // 0 // Hs.397705 // CAMTA1 // 23261 // Homo sapiens calmodulin binding transcription activator 1 (CAMTA1), mRNA. /// ENST00000303646 // intron // 0 // --- // --- // --- // calmodulin-binding transcription activator 1 [Source:RefSeq_peptide;Acc:NP_056030] /// ENST00000303635 // intron // 0 // --- // --- // --- // calmodulin-binding transcription activator 1 [Source:RefSeq_pept…
rs17376559	C10	1	7652359	0.00757119		0.156	0.2277	0.4642	0.394	0.2608	0.5313	0.2352	0.3999	0.4627	0.6589	0.3975	0.3154	0.855	0.2139	0.4281	0.4785	0.156	0.3504	0.604935	0.691684	0.783299	0.712264	0.79407	0.895945	0.679681	0.992701	0.498733	A	G	0.241115	0.061275	NM_015215 // intron // 0 // Hs.397705 // CAMTA1 // 23261 // Homo sapiens calmodulin binding transcription activator 1 (CAMTA1), mRNA. /// ENST00000303646 // intron // 0 // --- // --- // --- // calmodulin-binding transcription activator 1 [Source:RefSeq_peptide;Acc:NP_056030] /// ENST00000303635 // intron // 0 // --- // --- // --- // calmodulin-binding transcription activator 1 [Source:RefSeq_pept…
rs17376559	C4:1-DC	1	7652359	0.00775706		0.156	0.2277	0.4642	0.394	0.2608	0.5313	0.2352	0.3999	0.4627	0.6589	0.3975	0.3154	0.855	0.2139	0.4281	0.4785	0.156	0.3504	0.604935	0.691684	0.783299	0.712264	0.79407	0.895945	0.679681	0.992701	0.498733	A	G	0.241115	0.061275	NM_015215 // intron // 0 // Hs.397705 // CAMTA1 // 23261 // Homo sapiens calmodulin binding transcription activator 1 (CAMTA1), mRNA. /// ENST00000303646 // intron // 0 // --- // --- // --- // calmodulin-binding transcription activator 1 [Source:RefSeq_peptide;Acc:NP_056030] /// ENST00000303635 // intron // 0 // --- // --- // --- // calmodulin-binding transcription activator 1 [Source:RefSeq_pept…
rs17376559	C6	1	7652359	0.00973083		0.156	0.2277	0.4642	0.394	0.2608	0.5313	0.2352	0.3999	0.4627	0.6589	0.3975	0.3154	0.855	0.2139	0.4281	0.4785	0.156	0.3504	0.604935	0.691684	0.783299	0.712264	0.79407	0.895945	0.679681	0.992701	0.498733	A	G	0.241115	0.061275	NM_015215 // intron // 0 // Hs.397705 // CAMTA1 // 23261 // Homo sapiens calmodulin binding transcription activator 1 (CAMTA1), mRNA. /// ENST00000303646 // intron // 0 // --- // --- // --- // calmodulin-binding transcription activator 1 [Source:RefSeq_peptide;Acc:NP_056030] /// ENST00000303635 // intron // 0 // --- // --- // --- // calmodulin-binding transcription activator 1 [Source:RefSeq_pept…
rs10489353	KYNURENI	1	14885668	9.54268e-06	APOA2_	0.009872	0.7759	0.5211	0.4216	0.9036	0.1237	0.03732	0.009872	0.02539	0.5683	0.7255	0.03341	0.1282	0.07145	0.1513	0.6407	0.2242	0.8994	0.365546	0.498021	0.521624	0.406308	0.47468	0.156722	0.977825	0.992701	0.137573	A	G	0.211397	0.050858	ENST00000251295 // intron // 0 // --- // --- // --- // kazrin isoform D [Source:RefSeq_peptide;Acc:NP_001017999]
rs10489353	C5	1	14885668	0.000674376	APOA2_	0.009872	0.7759	0.5211	0.4216	0.9036	0.1237	0.03732	0.009872	0.02539	0.5683	0.7255	0.03341	0.1282	0.07145	0.1513	0.6407	0.2242	0.8994	0.365546	0.498021	0.521624	0.406308	0.47468	0.156722	0.977825	0.992701	0.137573	A	G	0.211397	0.050858	ENST00000251295 // intron // 0 // --- // --- // --- // kazrin isoform D [Source:RefSeq_peptide;Acc:NP_001017999]
rs10489353	P	1	14885668	0.00196272	APOA2_	0.009872	0.7759	0.5211	0.4216	0.9036	0.1237	0.03732	0.009872	0.02539	0.5683	0.7255	0.03341	0.1282	0.07145	0.1513	0.6407	0.2242	0.8994	0.365546	0.498021	0.521624	0.406308	0.47468	0.156722	0.977825	0.992701	0.137573	A	G	0.211397	0.050858	ENST00000251295 // intron // 0 // --- // --- // --- // kazrin isoform D [Source:RefSeq_peptide;Acc:NP_001017999]
rs10489353	UA	1	14885668	0.00273115	APOA2_	0.009872	0.7759	0.5211	0.4216	0.9036	0.1237	0.03732	0.009872	0.02539	0.5683	0.7255	0.03341	0.1282	0.07145	0.1513	0.6407	0.2242	0.8994	0.365546	0.498021	0.521624	0.406308	0.47468	0.156722	0.977825	0.992701	0.137573	A	G	0.211397	0.050858	ENST00000251295 // intron // 0 // --- // --- // --- // kazrin isoform D [Source:RefSeq_peptide;Acc:NP_001017999]
rs10489353	H2	1	14885668	0.00513841	APOA2_	0.009872	0.7759	0.5211	0.4216	0.9036	0.1237	0.03732	0.009872	0.02539	0.5683	0.7255	0.03341	0.1282	0.07145	0.1513	0.6407	0.2242	0.8994	0.365546	0.498021	0.521624	0.406308	0.47468	0.156722	0.977825	0.992701	0.137573	A	G	0.211397	0.050858	ENST00000251295 // intron // 0 // --- // --- // --- // kazrin isoform D [Source:RefSeq_peptide;Acc:NP_001017999]
rs10489353	C5-M-DC	1	14885668	0.00975242	APOA2_	0.009872	0.7759	0.5211	0.4216	0.9036	0.1237	0.03732	0.009872	0.02539	0.5683	0.7255	0.03341	0.1282	0.07145	0.1513	0.6407	0.2242	0.8994	0.365546	0.498021	0.521624	0.406308	0.47468	0.156722	0.977825	0.992701	0.137573	A	G	0.211397	0.050858	ENST00000251295 // intron // 0 // --- // --- // --- // kazrin isoform D [Source:RefSeq_peptide;Acc:NP_001017999]
rs10127456	12S-HETE	1	15399178	3.17605e-05	T2D	0.045321	0.1456	0.4718	0.1723	0.8038	0.2302	0.5491	0.6172	0.3421	0.1771	0.7711	0.04715	0.4499	0.3012	0.07893	0.1286	0.7066	0.6299	0.654719	0.953572	0.291887	0.881474	0.378218	0.221242	0.045321	0.990876	0.529628	C	T	0.31768	0.104359	ENST00000294421 // intron // 0 // --- // --- // --- // Novel protein (Fragment). [Source:Uniprot/SPTREMBL;Acc:Q5T2Q6] /// ENST00000314668 // intron // 0 // --- // --- // --- // Novel protein (Fragment). [Source:Uniprot/SPTREMBL;Acc:Q5T2Q6]
rs10127456	TXB2	1	15399178	0.00144917	T2D	0.045321	0.1456	0.4718	0.1723	0.8038	0.2302	0.5491	0.6172	0.3421	0.1771	0.7711	0.04715	0.4499	0.3012	0.07893	0.1286	0.7066	0.6299	0.654719	0.953572	0.291887	0.881474	0.378218	0.221242	0.045321	0.990876	0.529628	C	T	0.31768	0.104359	ENST00000294421 // intron // 0 // --- // --- // --- // Novel protein (Fragment). [Source:Uniprot/SPTREMBL;Acc:Q5T2Q6] /// ENST00000314668 // intron // 0 // --- // --- // --- // Novel protein (Fragment). [Source:Uniprot/SPTREMBL;Acc:Q5T2Q6]
rs10127456	PE e (COOH) C12:1 (PE ae C14:0, PE a C14:0, PE e (OH) C14:1, PE e (COOH) C12:1)	1	15399178	0.00891825	T2D	0.045321	0.1456	0.4718	0.1723	0.8038	0.2302	0.5491	0.6172	0.3421	0.1771	0.7711	0.04715	0.4499	0.3012	0.07893	0.1286	0.7066	0.6299	0.654719	0.953572	0.291887	0.881474	0.378218	0.221242	0.045321	0.990876	0.529628	C	T	0.31768	0.104359	ENST00000294421 // intron // 0 // --- // --- // --- // Novel protein (Fragment). [Source:Uniprot/SPTREMBL;Acc:Q5T2Q6] /// ENST00000314668 // intron // 0 // --- // --- // --- // Novel protein (Fragment). [Source:Uniprot/SPTREMBL;Acc:Q5T2Q6]
rs2092324	PE a (OH, COOH) C12:2	1	15478700	9.19141e-05		0.06181	0.2123	0.5146	0.6992	0.6233	0.5926	0.948	0.6541	0.06402	0.7922	0.8406	0.3566	0.2899	0.4196	0.8454	0.9843	0.06181	0.5651	0.5044	0.570694	0.882827	0.178564	0.73302	0.7468	0.326931	0.998783	0.952811	A	G	0.295981	0.087089	NM_024329 // upstream // 3039 // Hs.465374 // EFHD2 // 79180 // Homo sapiens EF-hand domain family, member D2 (EFHD2), mRNA. /// ENST00000270750 // upstream // 3039 // --- // --- // --- // EF-hand domain-containing protein 2 (Swiprosin-1). [Source:Uniprot/SWISSPROT;Acc:Q96C19] /// ENST00000294421 // downstream // 57832 // --- // --- // --- // Novel protein (Fragment). [Source:Uniprot/SPTREMBL;Acc…
rs2092324	PC aa C34:0 (PC ae C36:7, PC aa (OH, COOH) C30:2)	1	15478700	0.00235659		0.06181	0.2123	0.5146	0.6992	0.6233	0.5926	0.948	0.6541	0.06402	0.7922	0.8406	0.3566	0.2899	0.4196	0.8454	0.9843	0.06181	0.5651	0.5044	0.570694	0.882827	0.178564	0.73302	0.7468	0.326931	0.998783	0.952811	A	G	0.295981	0.087089	NM_024329 // upstream // 3039 // Hs.465374 // EFHD2 // 79180 // Homo sapiens EF-hand domain family, member D2 (EFHD2), mRNA. /// ENST00000270750 // upstream // 3039 // --- // --- // --- // EF-hand domain-containing protein 2 (Swiprosin-1). [Source:Uniprot/SWISSPROT;Acc:Q96C19] /// ENST00000294421 // downstream // 57832 // --- // --- // --- // Novel protein (Fragment). [Source:Uniprot/SPTREMBL;Acc…
rs2092324	PC aa C38:5	1	15478700	0.00380866		0.06181	0.2123	0.5146	0.6992	0.6233	0.5926	0.948	0.6541	0.06402	0.7922	0.8406	0.3566	0.2899	0.4196	0.8454	0.9843	0.06181	0.5651	0.5044	0.570694	0.882827	0.178564	0.73302	0.7468	0.326931	0.998783	0.952811	A	G	0.295981	0.087089	NM_024329 // upstream // 3039 // Hs.465374 // EFHD2 // 79180 // Homo sapiens EF-hand domain family, member D2 (EFHD2), mRNA. /// ENST00000270750 // upstream // 3039 // --- // --- // --- // EF-hand domain-containing protein 2 (Swiprosin-1). [Source:Uniprot/SWISSPROT;Acc:Q96C19] /// ENST00000294421 // downstream // 57832 // --- // --- // --- // Novel protein (Fragment). [Source:Uniprot/SPTREMBL;Acc…
rs2092324	PC aa C40:5	1	15478700	0.00593623		0.06181	0.2123	0.5146	0.6992	0.6233	0.5926	0.948	0.6541	0.06402	0.7922	0.8406	0.3566	0.2899	0.4196	0.8454	0.9843	0.06181	0.5651	0.5044	0.570694	0.882827	0.178564	0.73302	0.7468	0.326931	0.998783	0.952811	A	G	0.295981	0.087089	NM_024329 // upstream // 3039 // Hs.465374 // EFHD2 // 79180 // Homo sapiens EF-hand domain family, member D2 (EFHD2), mRNA. /// ENST00000270750 // upstream // 3039 // --- // --- // --- // EF-hand domain-containing protein 2 (Swiprosin-1). [Source:Uniprot/SWISSPROT;Acc:Q96C19] /// ENST00000294421 // downstream // 57832 // --- // --- // --- // Novel protein (Fragment). [Source:Uniprot/SPTREMBL;Acc…
rs2092324	PC ae C32:1 (PC aa C32:8, PC a C32:1, PC aa (OH) C30:2, PC ae (OH, COOH) C28:3, PC aa (COOH) C28:2)	1	15478700	0.00675603		0.06181	0.2123	0.5146	0.6992	0.6233	0.5926	0.948	0.6541	0.06402	0.7922	0.8406	0.3566	0.2899	0.4196	0.8454	0.9843	0.06181	0.5651	0.5044	0.570694	0.882827	0.178564	0.73302	0.7468	0.326931	0.998783	0.952811	A	G	0.295981	0.087089	NM_024329 // upstream // 3039 // Hs.465374 // EFHD2 // 79180 // Homo sapiens EF-hand domain family, member D2 (EFHD2), mRNA. /// ENST00000270750 // upstream // 3039 // --- // --- // --- // EF-hand domain-containing protein 2 (Swiprosin-1). [Source:Uniprot/SWISSPROT;Acc:Q96C19] /// ENST00000294421 // downstream // 57832 // --- // --- // --- // Novel protein (Fragment). [Source:Uniprot/SPTREMBL;Acc…
rs2092324	PC ae C36:6 (PC aa (OH, COOH) C30:1)	1	15478700	0.00793257		0.06181	0.2123	0.5146	0.6992	0.6233	0.5926	0.948	0.6541	0.06402	0.7922	0.8406	0.3566	0.2899	0.4196	0.8454	0.9843	0.06181	0.5651	0.5044	0.570694	0.882827	0.178564	0.73302	0.7468	0.326931	0.998783	0.952811	A	G	0.295981	0.087089	NM_024329 // upstream // 3039 // Hs.465374 // EFHD2 // 79180 // Homo sapiens EF-hand domain family, member D2 (EFHD2), mRNA. /// ENST00000270750 // upstream // 3039 // --- // --- // --- // EF-hand domain-containing protein 2 (Swiprosin-1). [Source:Uniprot/SWISSPROT;Acc:Q96C19] /// ENST00000294421 // downstream // 57832 // --- // --- // --- // Novel protein (Fragment). [Source:Uniprot/SPTREMBL;Acc…
rs2092324	PC aa C32:0 (PC ae C34:7, PC ae (COOH) C30:1, PC aa (OH, COOH) C28:2)	1	15478700	0.00894429		0.06181	0.2123	0.5146	0.6992	0.6233	0.5926	0.948	0.6541	0.06402	0.7922	0.8406	0.3566	0.2899	0.4196	0.8454	0.9843	0.06181	0.5651	0.5044	0.570694	0.882827	0.178564	0.73302	0.7468	0.326931	0.998783	0.952811	A	G	0.295981	0.087089	NM_024329 // upstream // 3039 // Hs.465374 // EFHD2 // 79180 // Homo sapiens EF-hand domain family, member D2 (EFHD2), mRNA. /// ENST00000270750 // upstream // 3039 // --- // --- // --- // EF-hand domain-containing protein 2 (Swiprosin-1). [Source:Uniprot/SWISSPROT;Acc:Q96C19] /// ENST00000294421 // downstream // 57832 // --- // --- // --- // Novel protein (Fragment). [Source:Uniprot/SPTREMBL;Acc…
rs6675825	H3-HNAc2-NANA	1	15556652	7.95006e-05		0.0682387	0.5125	0.559	0.1256	0.8151	0.9516	0.1736	0.6241	0.9412	0.3057	0.7249	0.3361	0.6699	0.3786	0.305	0.5972	0.344	0.2769	0.944822	0.704892	0.120605	0.639909	0.424426	0.0682387	0.264255	0.972019	0.593165	C	T	0.249687	0.059449	ENST00000255254 // intron // 0 // --- // --- // --- // ---
rs6675825	HNAc-H2-dH	1	15556652	0.000232834		0.0682387	0.5125	0.559	0.1256	0.8151	0.9516	0.1736	0.6241	0.9412	0.3057	0.7249	0.3361	0.6699	0.3786	0.305	0.5972	0.344	0.2769	0.944822	0.704892	0.120605	0.639909	0.424426	0.0682387	0.264255	0.972019	0.593165	C	T	0.249687	0.059449	ENST00000255254 // intron // 0 // --- // --- // --- // ---
rs6675825	total DMA	1	15556652	0.00626489		0.0682387	0.5125	0.559	0.1256	0.8151	0.9516	0.1736	0.6241	0.9412	0.3057	0.7249	0.3361	0.6699	0.3786	0.305	0.5972	0.344	0.2769	0.944822	0.704892	0.120605	0.639909	0.424426	0.0682387	0.264255	0.972019	0.593165	C	T	0.249687	0.059449	ENST00000255254 // intron // 0 // --- // --- // --- // ---
rs4661346	PC aa C34:2	1	16028082	8.81158e-05	CholResidual	0.03166	0.3627	0.03732	0.6638	0.6407	0.5284	0.5918	0.9634	0.278	0.03166	0.2748	0.3922	0.1402	0.1295	0.3591	0.05976	0.1298	0.1463	0.901745	0.724061	0.591406	0.461025	0.891025	0.24611	0.356892	1	0.209806	C	G	0.316606	0.107056	NM_003443 // intron // 0 // Hs.433764 // ZBTB17 // 7709 // Homo sapiens zinc finger and BTB domain containing 17 (ZBTB17), mRNA. /// ENST00000235455 // intron // 0 // --- // --- // --- // Zinc finger and BTB domain-containing protein 17 (Zinc finger protein 151) (Myc-interacting zinc finger protein) (Miz-1 protein)
rs4661346	PC aa (OH, COOH) C30:4	1	16028082	0.000544512	CholResidual	0.03166	0.3627	0.03732	0.6638	0.6407	0.5284	0.5918	0.9634	0.278	0.03166	0.2748	0.3922	0.1402	0.1295	0.3591	0.05976	0.1298	0.1463	0.901745	0.724061	0.591406	0.461025	0.891025	0.24611	0.356892	1	0.209806	C	G	0.316606	0.107056	NM_003443 // intron // 0 // Hs.433764 // ZBTB17 // 7709 // Homo sapiens zinc finger and BTB domain containing 17 (ZBTB17), mRNA. /// ENST00000235455 // intron // 0 // --- // --- // --- // Zinc finger and BTB domain-containing protein 17 (Zinc finger protein 151) (Myc-interacting zinc finger protein) (Miz-1 protein)
rs4661346	PC ae C32:8 (PC ae (OH) C30:2, PC e C32:1, PC ae C32:8, PC ae (COOH) C28:2, PC aa C30:1, PC aa (OH, COOH) C26:3)	1	16028082	0.00100894	CholResidual	0.03166	0.3627	0.03732	0.6638	0.6407	0.5284	0.5918	0.9634	0.278	0.03166	0.2748	0.3922	0.1402	0.1295	0.3591	0.05976	0.1298	0.1463	0.901745	0.724061	0.591406	0.461025	0.891025	0.24611	0.356892	1	0.209806	C	G	0.316606	0.107056	NM_003443 // intron // 0 // Hs.433764 // ZBTB17 // 7709 // Homo sapiens zinc finger and BTB domain containing 17 (ZBTB17), mRNA. /// ENST00000235455 // intron // 0 // --- // --- // --- // Zinc finger and BTB domain-containing protein 17 (Zinc finger protein 151) (Myc-interacting zinc finger protein) (Miz-1 protein)
rs4661346	PC ae C34:1 (PC aa C34:8)	1	16028082	0.00187346	CholResidual	0.03166	0.3627	0.03732	0.6638	0.6407	0.5284	0.5918	0.9634	0.278	0.03166	0.2748	0.3922	0.1402	0.1295	0.3591	0.05976	0.1298	0.1463	0.901745	0.724061	0.591406	0.461025	0.891025	0.24611	0.356892	1	0.209806	C	G	0.316606	0.107056	NM_003443 // intron // 0 // Hs.433764 // ZBTB17 // 7709 // Homo sapiens zinc finger and BTB domain containing 17 (ZBTB17), mRNA. /// ENST00000235455 // intron // 0 // --- // --- // --- // Zinc finger and BTB domain-containing protein 17 (Zinc finger protein 151) (Myc-interacting zinc finger protein) (Miz-1 protein)
rs4661346	PC aa C36:3	1	16028082	0.00319695	CholResidual	0.03166	0.3627	0.03732	0.6638	0.6407	0.5284	0.5918	0.9634	0.278	0.03166	0.2748	0.3922	0.1402	0.1295	0.3591	0.05976	0.1298	0.1463	0.901745	0.724061	0.591406	0.461025	0.891025	0.24611	0.356892	1	0.209806	C	G	0.316606	0.107056	NM_003443 // intron // 0 // Hs.433764 // ZBTB17 // 7709 // Homo sapiens zinc finger and BTB domain containing 17 (ZBTB17), mRNA. /// ENST00000235455 // intron // 0 // --- // --- // --- // Zinc finger and BTB domain-containing protein 17 (Zinc finger protein 151) (Myc-interacting zinc finger protein) (Miz-1 protein)
rs4661346	PC aa C36:2	1	16028082	0.00339597	CholResidual	0.03166	0.3627	0.03732	0.6638	0.6407	0.5284	0.5918	0.9634	0.278	0.03166	0.2748	0.3922	0.1402	0.1295	0.3591	0.05976	0.1298	0.1463	0.901745	0.724061	0.591406	0.461025	0.891025	0.24611	0.356892	1	0.209806	C	G	0.316606	0.107056	NM_003443 // intron // 0 // Hs.433764 // ZBTB17 // 7709 // Homo sapiens zinc finger and BTB domain containing 17 (ZBTB17), mRNA. /// ENST00000235455 // intron // 0 // --- // --- // --- // Zinc finger and BTB domain-containing protein 17 (Zinc finger protein 151) (Myc-interacting zinc finger protein) (Miz-1 protein)
rs4661346	PC ae C32:1 (PC aa C32:8, PC a C32:1, PC aa (OH) C30:2, PC ae (OH, COOH) C28:3, PC aa (COOH) C28:2)	1	16028082	0.00551816	CholResidual	0.03166	0.3627	0.03732	0.6638	0.6407	0.5284	0.5918	0.9634	0.278	0.03166	0.2748	0.3922	0.1402	0.1295	0.3591	0.05976	0.1298	0.1463	0.901745	0.724061	0.591406	0.461025	0.891025	0.24611	0.356892	1	0.209806	C	G	0.316606	0.107056	NM_003443 // intron // 0 // Hs.433764 // ZBTB17 // 7709 // Homo sapiens zinc finger and BTB domain containing 17 (ZBTB17), mRNA. /// ENST00000235455 // intron // 0 // --- // --- // --- // Zinc finger and BTB domain-containing protein 17 (Zinc finger protein 151) (Myc-interacting zinc finger protein) (Miz-1 protein)
rs3003426	PC ae C36:6 (PC aa (OH, COOH) C30:1)	1	17333468	1.39173e-05		0.161795	0.2847	0.7047	0.8735	NA	NA	NA	NA	NA	NA	NA	NA	NA	NA	NA	NA	NA	NA	0.568871	0.51369	0.587948	0.161795	0.993599	0.688757	0.89351	0.981752	0.130818	A	G	0.290273	0.076208	NM_016233 // intron // 0 // Hs.149195 // PADI3 // 51702 // Homo sapiens peptidyl arginine deiminase, type III (PADI3), mRNA. /// ENST00000270733 // intron // 0 // --- // --- // --- // Protein-arginine deiminase type III (EC 3.5.3.15) (Peptidylarginine deiminase III). [Source:Uniprot/SWISSPROT;Acc:Q9ULW8]
rs3003426	PC aa C36:0 (PC ae C38:7)	1	17333468	1.5578e-05		0.161795	0.2847	0.7047	0.8735	NA	NA	NA	NA	NA	NA	NA	NA	NA	NA	NA	NA	NA	NA	0.568871	0.51369	0.587948	0.161795	0.993599	0.688757	0.89351	0.981752	0.130818	A	G	0.290273	0.076208	NM_016233 // intron // 0 // Hs.149195 // PADI3 // 51702 // Homo sapiens peptidyl arginine deiminase, type III (PADI3), mRNA. /// ENST00000270733 // intron // 0 // --- // --- // --- // Protein-arginine deiminase type III (EC 3.5.3.15) (Peptidylarginine deiminase III). [Source:Uniprot/SWISSPROT;Acc:Q9ULW8]
rs3003426	PC ae C34:1 (PC aa C34:8)	1	17333468	3.40559e-05		0.161795	0.2847	0.7047	0.8735	NA	NA	NA	NA	NA	NA	NA	NA	NA	NA	NA	NA	NA	NA	0.568871	0.51369	0.587948	0.161795	0.993599	0.688757	0.89351	0.981752	0.130818	A	G	0.290273	0.076208	NM_016233 // intron // 0 // Hs.149195 // PADI3 // 51702 // Homo sapiens peptidyl arginine deiminase, type III (PADI3), mRNA. /// ENST00000270733 // intron // 0 // --- // --- // --- // Protein-arginine deiminase type III (EC 3.5.3.15) (Peptidylarginine deiminase III). [Source:Uniprot/SWISSPROT;Acc:Q9ULW8]
rs3003426	PC ae C36:1 (PC aa C36:8)	1	17333468	0.000177828		0.161795	0.2847	0.7047	0.8735	NA	NA	NA	NA	NA	NA	NA	NA	NA	NA	NA	NA	NA	NA	0.568871	0.51369	0.587948	0.161795	0.993599	0.688757	0.89351	0.981752	0.130818	A	G	0.290273	0.076208	NM_016233 // intron // 0 // Hs.149195 // PADI3 // 51702 // Homo sapiens peptidyl arginine deiminase, type III (PADI3), mRNA. /// ENST00000270733 // intron // 0 // --- // --- // --- // Protein-arginine deiminase type III (EC 3.5.3.15) (Peptidylarginine deiminase III). [Source:Uniprot/SWISSPROT;Acc:Q9ULW8]
rs3003426	PC aa C36:1 (PC ae C38:8)	1	17333468	0.000319804		0.161795	0.2847	0.7047	0.8735	NA	NA	NA	NA	NA	NA	NA	NA	NA	NA	NA	NA	NA	NA	0.568871	0.51369	0.587948	0.161795	0.993599	0.688757	0.89351	0.981752	0.130818	A	G	0.290273	0.076208	NM_016233 // intron // 0 // Hs.149195 // PADI3 // 51702 // Homo sapiens peptidyl arginine deiminase, type III (PADI3), mRNA. /// ENST00000270733 // intron // 0 // --- // --- // --- // Protein-arginine deiminase type III (EC 3.5.3.15) (Peptidylarginine deiminase III). [Source:Uniprot/SWISSPROT;Acc:Q9ULW8]
rs3003426	PC ae C38:0 (PC aa C38:7)	1	17333468	0.000376568		0.161795	0.2847	0.7047	0.8735	NA	NA	NA	NA	NA	NA	NA	NA	NA	NA	NA	NA	NA	NA	0.568871	0.51369	0.587948	0.161795	0.993599	0.688757	0.89351	0.981752	0.130818	A	G	0.290273	0.076208	NM_016233 // intron // 0 // Hs.149195 // PADI3 // 51702 // Homo sapiens peptidyl arginine deiminase, type III (PADI3), mRNA. /// ENST00000270733 // intron // 0 // --- // --- // --- // Protein-arginine deiminase type III (EC 3.5.3.15) (Peptidylarginine deiminase III). [Source:Uniprot/SWISSPROT;Acc:Q9ULW8]
rs3003426	PC aa C34:1 (PC ae C36:8)	1	17333468	0.000458188		0.161795	0.2847	0.7047	0.8735	NA	NA	NA	NA	NA	NA	NA	NA	NA	NA	NA	NA	NA	NA	0.568871	0.51369	0.587948	0.161795	0.993599	0.688757	0.89351	0.981752	0.130818	A	G	0.290273	0.076208	NM_016233 // intron // 0 // Hs.149195 // PADI3 // 51702 // Homo sapiens peptidyl arginine deiminase, type III (PADI3), mRNA. /// ENST00000270733 // intron // 0 // --- // --- // --- // Protein-arginine deiminase type III (EC 3.5.3.15) (Peptidylarginine deiminase III). [Source:Uniprot/SWISSPROT;Acc:Q9ULW8]
rs3003426	PC aa C36:5	1	17333468	0.000585436		0.161795	0.2847	0.7047	0.8735	NA	NA	NA	NA	NA	NA	NA	NA	NA	NA	NA	NA	NA	NA	0.568871	0.51369	0.587948	0.161795	0.993599	0.688757	0.89351	0.981752	0.130818	A	G	0.290273	0.076208	NM_016233 // intron // 0 // Hs.149195 // PADI3 // 51702 // Homo sapiens peptidyl arginine deiminase, type III (PADI3), mRNA. /// ENST00000270733 // intron // 0 // --- // --- // --- // Protein-arginine deiminase type III (EC 3.5.3.15) (Peptidylarginine deiminase III). [Source:Uniprot/SWISSPROT;Acc:Q9ULW8]
rs3003426	PC ae C36:3	1	17333468	0.000626359		0.161795	0.2847	0.7047	0.8735	NA	NA	NA	NA	NA	NA	NA	NA	NA	NA	NA	NA	NA	NA	0.568871	0.51369	0.587948	0.161795	0.993599	0.688757	0.89351	0.981752	0.130818	A	G	0.290273	0.076208	NM_016233 // intron // 0 // Hs.149195 // PADI3 // 51702 // Homo sapiens peptidyl arginine deiminase, type III (PADI3), mRNA. /// ENST00000270733 // intron // 0 // --- // --- // --- // Protein-arginine deiminase type III (EC 3.5.3.15) (Peptidylarginine deiminase III). [Source:Uniprot/SWISSPROT;Acc:Q9ULW8]
rs3003426	PC ae C38:6	1	17333468	0.000756756		0.161795	0.2847	0.7047	0.8735	NA	NA	NA	NA	NA	NA	NA	NA	NA	NA	NA	NA	NA	NA	0.568871	0.51369	0.587948	0.161795	0.993599	0.688757	0.89351	0.981752	0.130818	A	G	0.290273	0.076208	NM_016233 // intron // 0 // Hs.149195 // PADI3 // 51702 // Homo sapiens peptidyl arginine deiminase, type III (PADI3), mRNA. /// ENST00000270733 // intron // 0 // --- // --- // --- // Protein-arginine deiminase type III (EC 3.5.3.15) (Peptidylarginine deiminase III). [Source:Uniprot/SWISSPROT;Acc:Q9ULW8]
rs3003426	PC aa C34:0 (PC ae C36:7, PC aa (OH, COOH) C30:2)	1	17333468	0.000796727		0.161795	0.2847	0.7047	0.8735	NA	NA	NA	NA	NA	NA	NA	NA	NA	NA	NA	NA	NA	NA	0.568871	0.51369	0.587948	0.161795	0.993599	0.688757	0.89351	0.981752	0.130818	A	G	0.290273	0.076208	NM_016233 // intron // 0 // Hs.149195 // PADI3 // 51702 // Homo sapiens peptidyl arginine deiminase, type III (PADI3), mRNA. /// ENST00000270733 // intron // 0 // --- // --- // --- // Protein-arginine deiminase type III (EC 3.5.3.15) (Peptidylarginine deiminase III). [Source:Uniprot/SWISSPROT;Acc:Q9ULW8]
rs3003426	PC ae C38:5	1	17333468	0.00083996		0.161795	0.2847	0.7047	0.8735	NA	NA	NA	NA	NA	NA	NA	NA	NA	NA	NA	NA	NA	NA	0.568871	0.51369	0.587948	0.161795	0.993599	0.688757	0.89351	0.981752	0.130818	A	G	0.290273	0.076208	NM_016233 // intron // 0 // Hs.149195 // PADI3 // 51702 // Homo sapiens peptidyl arginine deiminase, type III (PADI3), mRNA. /// ENST00000270733 // intron // 0 // --- // --- // --- // Protein-arginine deiminase type III (EC 3.5.3.15) (Peptidylarginine deiminase III). [Source:Uniprot/SWISSPROT;Acc:Q9ULW8]
rs3003426	PC ae C36:0 (PC aa C36:7)	1	17333468	0.00116582		0.161795	0.2847	0.7047	0.8735	NA	NA	NA	NA	NA	NA	NA	NA	NA	NA	NA	NA	NA	NA	0.568871	0.51369	0.587948	0.161795	0.993599	0.688757	0.89351	0.981752	0.130818	A	G	0.290273	0.076208	NM_016233 // intron // 0 // Hs.149195 // PADI3 // 51702 // Homo sapiens peptidyl arginine deiminase, type III (PADI3), mRNA. /// ENST00000270733 // intron // 0 // --- // --- // --- // Protein-arginine deiminase type III (EC 3.5.3.15) (Peptidylarginine deiminase III). [Source:Uniprot/SWISSPROT;Acc:Q9ULW8]
rs3003426	PC aa C32:0 (PC ae C34:7, PC ae (COOH) C30:1, PC aa (OH, COOH) C28:2)	1	17333468	0.00148184		0.161795	0.2847	0.7047	0.8735	NA	NA	NA	NA	NA	NA	NA	NA	NA	NA	NA	NA	NA	NA	0.568871	0.51369	0.587948	0.161795	0.993599	0.688757	0.89351	0.981752	0.130818	A	G	0.290273	0.076208	NM_016233 // intron // 0 // Hs.149195 // PADI3 // 51702 // Homo sapiens peptidyl arginine deiminase, type III (PADI3), mRNA. /// ENST00000270733 // intron // 0 // --- // --- // --- // Protein-arginine deiminase type III (EC 3.5.3.15) (Peptidylarginine deiminase III). [Source:Uniprot/SWISSPROT;Acc:Q9ULW8]
rs3003426	PC aa (OH, COOH) C30:3	1	17333468	0.00151425		0.161795	0.2847	0.7047	0.8735	NA	NA	NA	NA	NA	NA	NA	NA	NA	NA	NA	NA	NA	NA	0.568871	0.51369	0.587948	0.161795	0.993599	0.688757	0.89351	0.981752	0.130818	A	G	0.290273	0.076208	NM_016233 // intron // 0 // Hs.149195 // PADI3 // 51702 // Homo sapiens peptidyl arginine deiminase, type III (PADI3), mRNA. /// ENST00000270733 // intron // 0 // --- // --- // --- // Protein-arginine deiminase type III (EC 3.5.3.15) (Peptidylarginine deiminase III). [Source:Uniprot/SWISSPROT;Acc:Q9ULW8]
rs3003426	PC aa C32:2	1	17333468	0.00155442		0.161795	0.2847	0.7047	0.8735	NA	NA	NA	NA	NA	NA	NA	NA	NA	NA	NA	NA	NA	NA	0.568871	0.51369	0.587948	0.161795	0.993599	0.688757	0.89351	0.981752	0.130818	A	G	0.290273	0.076208	NM_016233 // intron // 0 // Hs.149195 // PADI3 // 51702 // Homo sapiens peptidyl arginine deiminase, type III (PADI3), mRNA. /// ENST00000270733 // intron // 0 // --- // --- // --- // Protein-arginine deiminase type III (EC 3.5.3.15) (Peptidylarginine deiminase III). [Source:Uniprot/SWISSPROT;Acc:Q9ULW8]
rs3003426	PC ae C34:2	1	17333468	0.00168532		0.161795	0.2847	0.7047	0.8735	NA	NA	NA	NA	NA	NA	NA	NA	NA	NA	NA	NA	NA	NA	0.568871	0.51369	0.587948	0.161795	0.993599	0.688757	0.89351	0.981752	0.130818	A	G	0.290273	0.076208	NM_016233 // intron // 0 // Hs.149195 // PADI3 // 51702 // Homo sapiens peptidyl arginine deiminase, type III (PADI3), mRNA. /// ENST00000270733 // intron // 0 // --- // --- // --- // Protein-arginine deiminase type III (EC 3.5.3.15) (Peptidylarginine deiminase III). [Source:Uniprot/SWISSPROT;Acc:Q9ULW8]
rs3003426	PC aa C32:1 (PC ae (COOH) C30:2, PC aa (OH, COOH) C28:3, PC ae C34:8)	1	17333468	0.00175102		0.161795	0.2847	0.7047	0.8735	NA	NA	NA	NA	NA	NA	NA	NA	NA	NA	NA	NA	NA	NA	0.568871	0.51369	0.587948	0.161795	0.993599	0.688757	0.89351	0.981752	0.130818	A	G	0.290273	0.076208	NM_016233 // intron // 0 // Hs.149195 // PADI3 // 51702 // Homo sapiens peptidyl arginine deiminase, type III (PADI3), mRNA. /// ENST00000270733 // intron // 0 // --- // --- // --- // Protein-arginine deiminase type III (EC 3.5.3.15) (Peptidylarginine deiminase III). [Source:Uniprot/SWISSPROT;Acc:Q9ULW8]
rs3003426	PC ae C34:0 (PC aa C34:7, PC aa (COOH) C30:1, PC ae (OH, COOH) C30:2)	1	17333468	0.0023773		0.161795	0.2847	0.7047	0.8735	NA	NA	NA	NA	NA	NA	NA	NA	NA	NA	NA	NA	NA	NA	0.568871	0.51369	0.587948	0.161795	0.993599	0.688757	0.89351	0.981752	0.130818	A	G	0.290273	0.076208	NM_016233 // intron // 0 // Hs.149195 // PADI3 // 51702 // Homo sapiens peptidyl arginine deiminase, type III (PADI3), mRNA. /// ENST00000270733 // intron // 0 // --- // --- // --- // Protein-arginine deiminase type III (EC 3.5.3.15) (Peptidylarginine deiminase III). [Source:Uniprot/SWISSPROT;Acc:Q9ULW8]
rs3003426	PC ae C36:4	1	17333468	0.00283654		0.161795	0.2847	0.7047	0.8735	NA	NA	NA	NA	NA	NA	NA	NA	NA	NA	NA	NA	NA	NA	0.568871	0.51369	0.587948	0.161795	0.993599	0.688757	0.89351	0.981752	0.130818	A	G	0.290273	0.076208	NM_016233 // intron // 0 // Hs.149195 // PADI3 // 51702 // Homo sapiens peptidyl arginine deiminase, type III (PADI3), mRNA. /// ENST00000270733 // intron // 0 // --- // --- // --- // Protein-arginine deiminase type III (EC 3.5.3.15) (Peptidylarginine deiminase III). [Source:Uniprot/SWISSPROT;Acc:Q9ULW8]
rs3003426	PC ae C36:5 (PC aa (OH, COOH) C30:0)	1	17333468	0.00296584		0.161795	0.2847	0.7047	0.8735	NA	NA	NA	NA	NA	NA	NA	NA	NA	NA	NA	NA	NA	NA	0.568871	0.51369	0.587948	0.161795	0.993599	0.688757	0.89351	0.981752	0.130818	A	G	0.290273	0.076208	NM_016233 // intron // 0 // Hs.149195 // PADI3 // 51702 // Homo sapiens peptidyl arginine deiminase, type III (PADI3), mRNA. /// ENST00000270733 // intron // 0 // --- // --- // --- // Protein-arginine deiminase type III (EC 3.5.3.15) (Peptidylarginine deiminase III). [Source:Uniprot/SWISSPROT;Acc:Q9ULW8]
rs3003426	PC aa C34:3	1	17333468	0.0031365		0.161795	0.2847	0.7047	0.8735	NA	NA	NA	NA	NA	NA	NA	NA	NA	NA	NA	NA	NA	NA	0.568871	0.51369	0.587948	0.161795	0.993599	0.688757	0.89351	0.981752	0.130818	A	G	0.290273	0.076208	NM_016233 // intron // 0 // Hs.149195 // PADI3 // 51702 // Homo sapiens peptidyl arginine deiminase, type III (PADI3), mRNA. /// ENST00000270733 // intron // 0 // --- // --- // --- // Protein-arginine deiminase type III (EC 3.5.3.15) (Peptidylarginine deiminase III). [Source:Uniprot/SWISSPROT;Acc:Q9ULW8]
rs3003426	PC aa C38:2	1	17333468	0.0034997		0.161795	0.2847	0.7047	0.8735	NA	NA	NA	NA	NA	NA	NA	NA	NA	NA	NA	NA	NA	NA	0.568871	0.51369	0.587948	0.161795	0.993599	0.688757	0.89351	0.981752	0.130818	A	G	0.290273	0.076208	NM_016233 // intron // 0 // Hs.149195 // PADI3 // 51702 // Homo sapiens peptidyl arginine deiminase, type III (PADI3), mRNA. /// ENST00000270733 // intron // 0 // --- // --- // --- // Protein-arginine deiminase type III (EC 3.5.3.15) (Peptidylarginine deiminase III). [Source:Uniprot/SWISSPROT;Acc:Q9ULW8]
rs3003426	PC aa C38:5	1	17333468	0.00436308		0.161795	0.2847	0.7047	0.8735	NA	NA	NA	NA	NA	NA	NA	NA	NA	NA	NA	NA	NA	NA	0.568871	0.51369	0.587948	0.161795	0.993599	0.688757	0.89351	0.981752	0.130818	A	G	0.290273	0.076208	NM_016233 // intron // 0 // Hs.149195 // PADI3 // 51702 // Homo sapiens peptidyl arginine deiminase, type III (PADI3), mRNA. /// ENST00000270733 // intron // 0 // --- // --- // --- // Protein-arginine deiminase type III (EC 3.5.3.15) (Peptidylarginine deiminase III). [Source:Uniprot/SWISSPROT;Acc:Q9ULW8]
rs3003426	PC ae C32:0 (PC ae (OH, COOH) C28:2, PC aa C32:7, PC a C32:0, PC aa (OH) C30:1, PC aa (COOH) C28:1)	1	17333468	0.00512762		0.161795	0.2847	0.7047	0.8735	NA	NA	NA	NA	NA	NA	NA	NA	NA	NA	NA	NA	NA	NA	0.568871	0.51369	0.587948	0.161795	0.993599	0.688757	0.89351	0.981752	0.130818	A	G	0.290273	0.076208	NM_016233 // intron // 0 // Hs.149195 // PADI3 // 51702 // Homo sapiens peptidyl arginine deiminase, type III (PADI3), mRNA. /// ENST00000270733 // intron // 0 // --- // --- // --- // Protein-arginine deiminase type III (EC 3.5.3.15) (Peptidylarginine deiminase III). [Source:Uniprot/SWISSPROT;Acc:Q9ULW8]
rs3003426	PC ae C32:1 (PC aa C32:8, PC a C32:1, PC aa (OH) C30:2, PC ae (OH, COOH) C28:3, PC aa (COOH) C28:2)	1	17333468	0.00547094		0.161795	0.2847	0.7047	0.8735	NA	NA	NA	NA	NA	NA	NA	NA	NA	NA	NA	NA	NA	NA	0.568871	0.51369	0.587948	0.161795	0.993599	0.688757	0.89351	0.981752	0.130818	A	G	0.290273	0.076208	NM_016233 // intron // 0 // Hs.149195 // PADI3 // 51702 // Homo sapiens peptidyl arginine deiminase, type III (PADI3), mRNA. /// ENST00000270733 // intron // 0 // --- // --- // --- // Protein-arginine deiminase type III (EC 3.5.3.15) (Peptidylarginine deiminase III). [Source:Uniprot/SWISSPROT;Acc:Q9ULW8]
rs3003426	PC a C18:1 (PC e (COOH) C16:2, PC ae (OH, COOH) C14:3, PC ae C18:1, PC aa (OH) C16:2, PC e (OH) C18:2, PC a C18:1)	1	17333468	0.00558035		0.161795	0.2847	0.7047	0.8735	NA	NA	NA	NA	NA	NA	NA	NA	NA	NA	NA	NA	NA	NA	0.568871	0.51369	0.587948	0.161795	0.993599	0.688757	0.89351	0.981752	0.130818	A	G	0.290273	0.076208	NM_016233 // intron // 0 // Hs.149195 // PADI3 // 51702 // Homo sapiens peptidyl arginine deiminase, type III (PADI3), mRNA. /// ENST00000270733 // intron // 0 // --- // --- // --- // Protein-arginine deiminase type III (EC 3.5.3.15) (Peptidylarginine deiminase III). [Source:Uniprot/SWISSPROT;Acc:Q9ULW8]
rs3003426	PE a (OH, COOH) C14:3 (PE e (COOH) C16:2)	1	17333468	0.00635651		0.161795	0.2847	0.7047	0.8735	NA	NA	NA	NA	NA	NA	NA	NA	NA	NA	NA	NA	NA	NA	0.568871	0.51369	0.587948	0.161795	0.993599	0.688757	0.89351	0.981752	0.130818	A	G	0.290273	0.076208	NM_016233 // intron // 0 // Hs.149195 // PADI3 // 51702 // Homo sapiens peptidyl arginine deiminase, type III (PADI3), mRNA. /// ENST00000270733 // intron // 0 // --- // --- // --- // Protein-arginine deiminase type III (EC 3.5.3.15) (Peptidylarginine deiminase III). [Source:Uniprot/SWISSPROT;Acc:Q9ULW8]
rs3003426	PC ae C32:8 (PC ae (OH) C30:2, PC e C32:1, PC ae C32:8, PC ae (COOH) C28:2, PC aa C30:1, PC aa (OH, COOH) C26:3)	1	17333468	0.0065844		0.161795	0.2847	0.7047	0.8735	NA	NA	NA	NA	NA	NA	NA	NA	NA	NA	NA	NA	NA	NA	0.568871	0.51369	0.587948	0.161795	0.993599	0.688757	0.89351	0.981752	0.130818	A	G	0.290273	0.076208	NM_016233 // intron // 0 // Hs.149195 // PADI3 // 51702 // Homo sapiens peptidyl arginine deiminase, type III (PADI3), mRNA. /// ENST00000270733 // intron // 0 // --- // --- // --- // Protein-arginine deiminase type III (EC 3.5.3.15) (Peptidylarginine deiminase III). [Source:Uniprot/SWISSPROT;Acc:Q9ULW8]
rs3003426	PC ae C44:5	1	17333468	0.00772524		0.161795	0.2847	0.7047	0.8735	NA	NA	NA	NA	NA	NA	NA	NA	NA	NA	NA	NA	NA	NA	0.568871	0.51369	0.587948	0.161795	0.993599	0.688757	0.89351	0.981752	0.130818	A	G	0.290273	0.076208	NM_016233 // intron // 0 // Hs.149195 // PADI3 // 51702 // Homo sapiens peptidyl arginine deiminase, type III (PADI3), mRNA. /// ENST00000270733 // intron // 0 // --- // --- // --- // Protein-arginine deiminase type III (EC 3.5.3.15) (Peptidylarginine deiminase III). [Source:Uniprot/SWISSPROT;Acc:Q9ULW8]
rs3003426	PC aa C36:2	1	17333468	0.00793186		0.161795	0.2847	0.7047	0.8735	NA	NA	NA	NA	NA	NA	NA	NA	NA	NA	NA	NA	NA	NA	0.568871	0.51369	0.587948	0.161795	0.993599	0.688757	0.89351	0.981752	0.130818	A	G	0.290273	0.076208	NM_016233 // intron // 0 // Hs.149195 // PADI3 // 51702 // Homo sapiens peptidyl arginine deiminase, type III (PADI3), mRNA. /// ENST00000270733 // intron // 0 // --- // --- // --- // Protein-arginine deiminase type III (EC 3.5.3.15) (Peptidylarginine deiminase III). [Source:Uniprot/SWISSPROT;Acc:Q9ULW8]
rs3003426	PC ae C40:2	1	17333468	0.00810015		0.161795	0.2847	0.7047	0.8735	NA	NA	NA	NA	NA	NA	NA	NA	NA	NA	NA	NA	NA	NA	0.568871	0.51369	0.587948	0.161795	0.993599	0.688757	0.89351	0.981752	0.130818	A	G	0.290273	0.076208	NM_016233 // intron // 0 // Hs.149195 // PADI3 // 51702 // Homo sapiens peptidyl arginine deiminase, type III (PADI3), mRNA. /// ENST00000270733 // intron // 0 // --- // --- // --- // Protein-arginine deiminase type III (EC 3.5.3.15) (Peptidylarginine deiminase III). [Source:Uniprot/SWISSPROT;Acc:Q9ULW8]
rs3003426	PE aa C38:5	1	17333468	0.0090067		0.161795	0.2847	0.7047	0.8735	NA	NA	NA	NA	NA	NA	NA	NA	NA	NA	NA	NA	NA	NA	0.568871	0.51369	0.587948	0.161795	0.993599	0.688757	0.89351	0.981752	0.130818	A	G	0.290273	0.076208	NM_016233 // intron // 0 // Hs.149195 // PADI3 // 51702 // Homo sapiens peptidyl arginine deiminase, type III (PADI3), mRNA. /// ENST00000270733 // intron // 0 // --- // --- // --- // Protein-arginine deiminase type III (EC 3.5.3.15) (Peptidylarginine deiminase III). [Source:Uniprot/SWISSPROT;Acc:Q9ULW8]
rs3003426	PC aa (OH, COOH) C28:4	1	17333468	0.0098495		0.161795	0.2847	0.7047	0.8735	NA	NA	NA	NA	NA	NA	NA	NA	NA	NA	NA	NA	NA	NA	0.568871	0.51369	0.587948	0.161795	0.993599	0.688757	0.89351	0.981752	0.130818	A	G	0.290273	0.076208	NM_016233 // intron // 0 // Hs.149195 // PADI3 // 51702 // Homo sapiens peptidyl arginine deiminase, type III (PADI3), mRNA. /// ENST00000270733 // intron // 0 // --- // --- // --- // Protein-arginine deiminase type III (EC 3.5.3.15) (Peptidylarginine deiminase III). [Source:Uniprot/SWISSPROT;Acc:Q9ULW8]
rs10917275	PE a (OH) C12:1 (PE e C14:0, PE aa C12:0)	1	19321341	6.82603e-06		0.107804	0.9002	0.9636	0.8479	0.9241	0.919	0.5764	0.5325	0.9162	0.2682	0.5813	0.697	0.5154	0.3073	0.5394	0.4792	0.2407	0.6017	0.638917	0.25291	0.585288	0.107804	0.622207	0.61112	0.465354	0.995134	0.893065	C	T	0.242971	0.058068	NM_015047 // intron // 0 // Hs.439200 // KIAA0090 // 23065 // Homo sapiens KIAA0090 (KIAA0090), mRNA. /// ENST00000264214 // intron // 0 // --- // --- // --- // ---
rs10917275	SM C20:2	1	19321341	0.00165754		0.107804	0.9002	0.9636	0.8479	0.9241	0.919	0.5764	0.5325	0.9162	0.2682	0.5813	0.697	0.5154	0.3073	0.5394	0.4792	0.2407	0.6017	0.638917	0.25291	0.585288	0.107804	0.622207	0.61112	0.465354	0.995134	0.893065	C	T	0.242971	0.058068	NM_015047 // intron // 0 // Hs.439200 // KIAA0090 // 23065 // Homo sapiens KIAA0090 (KIAA0090), mRNA. /// ENST00000264214 // intron // 0 // --- // --- // --- // ---
rs10917275	SM C20:3	1	19321341	0.00180863		0.107804	0.9002	0.9636	0.8479	0.9241	0.919	0.5764	0.5325	0.9162	0.2682	0.5813	0.697	0.5154	0.3073	0.5394	0.4792	0.2407	0.6017	0.638917	0.25291	0.585288	0.107804	0.622207	0.61112	0.465354	0.995134	0.893065	C	T	0.242971	0.058068	NM_015047 // intron // 0 // Hs.439200 // KIAA0090 // 23065 // Homo sapiens KIAA0090 (KIAA0090), mRNA. /// ENST00000264214 // intron // 0 // --- // --- // --- // ---
rs1042380	PE a (OH) C12:1 (PE e C14:0, PE aa C12:0)	1	19329310	1.54199e-05		0.13848	0.8904	0.9806	0.8507	0.9448	0.8181	0.622	0.4705	0.6783	0.2482	0.5395	0.5461	0.5509	0.2224	0.5335	0.4495	0.1623	0.5684	0.536992	0.13848	0.735747	0.140233	0.492437	0.968688	0.484708	0.99635	0.589724	A	G	0.241148	0.055556	NM_016183 // CDS // 0 // Hs.463797 // C1orf33 // 51154 // Homo sapiens chromosome 1 open reading frame 33 (C1orf33), mRNA. /// ENST00000062038 // CDS // 0 // --- // --- // --- // mRNA turnover protein 4 homolog. [Source:Uniprot/SWISSPROT;Acc:Q9UKD2]
rs1042380	SM C20:3	1	19329310	0.00187224		0.13848	0.8904	0.9806	0.8507	0.9448	0.8181	0.622	0.4705	0.6783	0.2482	0.5395	0.5461	0.5509	0.2224	0.5335	0.4495	0.1623	0.5684	0.536992	0.13848	0.735747	0.140233	0.492437	0.968688	0.484708	0.99635	0.589724	A	G	0.241148	0.055556	NM_016183 // CDS // 0 // Hs.463797 // C1orf33 // 51154 // Homo sapiens chromosome 1 open reading frame 33 (C1orf33), mRNA. /// ENST00000062038 // CDS // 0 // --- // --- // --- // mRNA turnover protein 4 homolog. [Source:Uniprot/SWISSPROT;Acc:Q9UKD2]
rs1042380	SM C20:2	1	19329310	0.00205497		0.13848	0.8904	0.9806	0.8507	0.9448	0.8181	0.622	0.4705	0.6783	0.2482	0.5395	0.5461	0.5509	0.2224	0.5335	0.4495	0.1623	0.5684	0.536992	0.13848	0.735747	0.140233	0.492437	0.968688	0.484708	0.99635	0.589724	A	G	0.241148	0.055556	NM_016183 // CDS // 0 // Hs.463797 // C1orf33 // 51154 // Homo sapiens chromosome 1 open reading frame 33 (C1orf33), mRNA. /// ENST00000062038 // CDS // 0 // --- // --- // --- // mRNA turnover protein 4 homolog. [Source:Uniprot/SWISSPROT;Acc:Q9UKD2]
rs2157508	PC aa (OH, COOH) C30:4	1	20317927	4.65463e-05		0.07978	0.09634	0.5138	0.6348	0.5315	0.7462	0.7481	0.6842	0.946	0.4324	0.7129	0.4624	0.6451	0.5837	0.5369	0.5328	0.07978	0.2365	0.549085	0.896048	0.742678	0.319577	0.586131	0.419968	0.854148	1	0.406682	C	T	0.261557	0.072384	NM_152376 // downstream // 50080 // Hs.585014 // UBXD3 // 127733 // Homo sapiens UBX domain containing 3 (UBXD3), mRNA. /// NM_144623 // upstream // 86787 // Hs.205178 // FLJ32784 // 127731 // Homo sapiens hypothetical protein FLJ32784 (FLJ32784), mRNA. /// ENST00000289815 // upstream // 44809 // --- // --- // --- // --- /// ENST00000294544 // downstream // 50080 // --- // --- // --- // UBX domai…
rs2157508	PE e (COOH) C16:3 (PE e (COOH) C16:3, PE e (OH) C18:3, PE ae (OH, COOH) C14:4, PE a C18:2)	1	20317927	9.06342e-05		0.07978	0.09634	0.5138	0.6348	0.5315	0.7462	0.7481	0.6842	0.946	0.4324	0.7129	0.4624	0.6451	0.5837	0.5369	0.5328	0.07978	0.2365	0.549085	0.896048	0.742678	0.319577	0.586131	0.419968	0.854148	1	0.406682	C	T	0.261557	0.072384	NM_152376 // downstream // 50080 // Hs.585014 // UBXD3 // 127733 // Homo sapiens UBX domain containing 3 (UBXD3), mRNA. /// NM_144623 // upstream // 86787 // Hs.205178 // FLJ32784 // 127731 // Homo sapiens hypothetical protein FLJ32784 (FLJ32784), mRNA. /// ENST00000289815 // upstream // 44809 // --- // --- // --- // --- /// ENST00000294544 // downstream // 50080 // --- // --- // --- // UBX domai…
rs2157508	SM C14:0	1	20317927	0.000432332		0.07978	0.09634	0.5138	0.6348	0.5315	0.7462	0.7481	0.6842	0.946	0.4324	0.7129	0.4624	0.6451	0.5837	0.5369	0.5328	0.07978	0.2365	0.549085	0.896048	0.742678	0.319577	0.586131	0.419968	0.854148	1	0.406682	C	T	0.261557	0.072384	NM_152376 // downstream // 50080 // Hs.585014 // UBXD3 // 127733 // Homo sapiens UBX domain containing 3 (UBXD3), mRNA. /// NM_144623 // upstream // 86787 // Hs.205178 // FLJ32784 // 127731 // Homo sapiens hypothetical protein FLJ32784 (FLJ32784), mRNA. /// ENST00000289815 // upstream // 44809 // --- // --- // --- // --- /// ENST00000294544 // downstream // 50080 // --- // --- // --- // UBX domai…
rs2157508	PI aa C36:2 (PIP aa C30:0)	1	20317927	0.00043519		0.07978	0.09634	0.5138	0.6348	0.5315	0.7462	0.7481	0.6842	0.946	0.4324	0.7129	0.4624	0.6451	0.5837	0.5369	0.5328	0.07978	0.2365	0.549085	0.896048	0.742678	0.319577	0.586131	0.419968	0.854148	1	0.406682	C	T	0.261557	0.072384	NM_152376 // downstream // 50080 // Hs.585014 // UBXD3 // 127733 // Homo sapiens UBX domain containing 3 (UBXD3), mRNA. /// NM_144623 // upstream // 86787 // Hs.205178 // FLJ32784 // 127731 // Homo sapiens hypothetical protein FLJ32784 (FLJ32784), mRNA. /// ENST00000289815 // upstream // 44809 // --- // --- // --- // --- /// ENST00000294544 // downstream // 50080 // --- // --- // --- // UBX domai…
rs2157508	PC aa C32:0 (PC ae C34:7, PC ae (COOH) C30:1, PC aa (OH, COOH) C28:2)	1	20317927	0.000563697		0.07978	0.09634	0.5138	0.6348	0.5315	0.7462	0.7481	0.6842	0.946	0.4324	0.7129	0.4624	0.6451	0.5837	0.5369	0.5328	0.07978	0.2365	0.549085	0.896048	0.742678	0.319577	0.586131	0.419968	0.854148	1	0.406682	C	T	0.261557	0.072384	NM_152376 // downstream // 50080 // Hs.585014 // UBXD3 // 127733 // Homo sapiens UBX domain containing 3 (UBXD3), mRNA. /// NM_144623 // upstream // 86787 // Hs.205178 // FLJ32784 // 127731 // Homo sapiens hypothetical protein FLJ32784 (FLJ32784), mRNA. /// ENST00000289815 // upstream // 44809 // --- // --- // --- // --- /// ENST00000294544 // downstream // 50080 // --- // --- // --- // UBX domai…
rs2157508	PC aa C34:3	1	20317927	0.000709377		0.07978	0.09634	0.5138	0.6348	0.5315	0.7462	0.7481	0.6842	0.946	0.4324	0.7129	0.4624	0.6451	0.5837	0.5369	0.5328	0.07978	0.2365	0.549085	0.896048	0.742678	0.319577	0.586131	0.419968	0.854148	1	0.406682	C	T	0.261557	0.072384	NM_152376 // downstream // 50080 // Hs.585014 // UBXD3 // 127733 // Homo sapiens UBX domain containing 3 (UBXD3), mRNA. /// NM_144623 // upstream // 86787 // Hs.205178 // FLJ32784 // 127731 // Homo sapiens hypothetical protein FLJ32784 (FLJ32784), mRNA. /// ENST00000289815 // upstream // 44809 // --- // --- // --- // --- /// ENST00000294544 // downstream // 50080 // --- // --- // --- // UBX domai…
rs2157508	PC aa (OH, COOH) C30:3	1	20317927	0.000867557		0.07978	0.09634	0.5138	0.6348	0.5315	0.7462	0.7481	0.6842	0.946	0.4324	0.7129	0.4624	0.6451	0.5837	0.5369	0.5328	0.07978	0.2365	0.549085	0.896048	0.742678	0.319577	0.586131	0.419968	0.854148	1	0.406682	C	T	0.261557	0.072384	NM_152376 // downstream // 50080 // Hs.585014 // UBXD3 // 127733 // Homo sapiens UBX domain containing 3 (UBXD3), mRNA. /// NM_144623 // upstream // 86787 // Hs.205178 // FLJ32784 // 127731 // Homo sapiens hypothetical protein FLJ32784 (FLJ32784), mRNA. /// ENST00000289815 // upstream // 44809 // --- // --- // --- // --- /// ENST00000294544 // downstream // 50080 // --- // --- // --- // UBX domai…
rs2157508	PC aa (OH, COOH) C28:4	1	20317927	0.000882417		0.07978	0.09634	0.5138	0.6348	0.5315	0.7462	0.7481	0.6842	0.946	0.4324	0.7129	0.4624	0.6451	0.5837	0.5369	0.5328	0.07978	0.2365	0.549085	0.896048	0.742678	0.319577	0.586131	0.419968	0.854148	1	0.406682	C	T	0.261557	0.072384	NM_152376 // downstream // 50080 // Hs.585014 // UBXD3 // 127733 // Homo sapiens UBX domain containing 3 (UBXD3), mRNA. /// NM_144623 // upstream // 86787 // Hs.205178 // FLJ32784 // 127731 // Homo sapiens hypothetical protein FLJ32784 (FLJ32784), mRNA. /// ENST00000289815 // upstream // 44809 // --- // --- // --- // --- /// ENST00000294544 // downstream // 50080 // --- // --- // --- // UBX domai…
rs2157508	PC ae C36:2	1	20317927	0.00093692		0.07978	0.09634	0.5138	0.6348	0.5315	0.7462	0.7481	0.6842	0.946	0.4324	0.7129	0.4624	0.6451	0.5837	0.5369	0.5328	0.07978	0.2365	0.549085	0.896048	0.742678	0.319577	0.586131	0.419968	0.854148	1	0.406682	C	T	0.261557	0.072384	NM_152376 // downstream // 50080 // Hs.585014 // UBXD3 // 127733 // Homo sapiens UBX domain containing 3 (UBXD3), mRNA. /// NM_144623 // upstream // 86787 // Hs.205178 // FLJ32784 // 127731 // Homo sapiens hypothetical protein FLJ32784 (FLJ32784), mRNA. /// ENST00000289815 // upstream // 44809 // --- // --- // --- // --- /// ENST00000294544 // downstream // 50080 // --- // --- // --- // UBX domai…
rs2157508	PC aa C34:2	1	20317927	0.001184		0.07978	0.09634	0.5138	0.6348	0.5315	0.7462	0.7481	0.6842	0.946	0.4324	0.7129	0.4624	0.6451	0.5837	0.5369	0.5328	0.07978	0.2365	0.549085	0.896048	0.742678	0.319577	0.586131	0.419968	0.854148	1	0.406682	C	T	0.261557	0.072384	NM_152376 // downstream // 50080 // Hs.585014 // UBXD3 // 127733 // Homo sapiens UBX domain containing 3 (UBXD3), mRNA. /// NM_144623 // upstream // 86787 // Hs.205178 // FLJ32784 // 127731 // Homo sapiens hypothetical protein FLJ32784 (FLJ32784), mRNA. /// ENST00000289815 // upstream // 44809 // --- // --- // --- // --- /// ENST00000294544 // downstream // 50080 // --- // --- // --- // UBX domai…
rs2157508	PC a C18:1 (PC e (COOH) C16:2, PC ae (OH, COOH) C14:3, PC ae C18:1, PC aa (OH) C16:2, PC e (OH) C18:2, PC a C18:1)	1	20317927	0.00174598		0.07978	0.09634	0.5138	0.6348	0.5315	0.7462	0.7481	0.6842	0.946	0.4324	0.7129	0.4624	0.6451	0.5837	0.5369	0.5328	0.07978	0.2365	0.549085	0.896048	0.742678	0.319577	0.586131	0.419968	0.854148	1	0.406682	C	T	0.261557	0.072384	NM_152376 // downstream // 50080 // Hs.585014 // UBXD3 // 127733 // Homo sapiens UBX domain containing 3 (UBXD3), mRNA. /// NM_144623 // upstream // 86787 // Hs.205178 // FLJ32784 // 127731 // Homo sapiens hypothetical protein FLJ32784 (FLJ32784), mRNA. /// ENST00000289815 // upstream // 44809 // --- // --- // --- // --- /// ENST00000294544 // downstream // 50080 // --- // --- // --- // UBX domai…
rs2157508	PC ae C34:1 (PC aa C34:8)	1	20317927	0.00176013		0.07978	0.09634	0.5138	0.6348	0.5315	0.7462	0.7481	0.6842	0.946	0.4324	0.7129	0.4624	0.6451	0.5837	0.5369	0.5328	0.07978	0.2365	0.549085	0.896048	0.742678	0.319577	0.586131	0.419968	0.854148	1	0.406682	C	T	0.261557	0.072384	NM_152376 // downstream // 50080 // Hs.585014 // UBXD3 // 127733 // Homo sapiens UBX domain containing 3 (UBXD3), mRNA. /// NM_144623 // upstream // 86787 // Hs.205178 // FLJ32784 // 127731 // Homo sapiens hypothetical protein FLJ32784 (FLJ32784), mRNA. /// ENST00000289815 // upstream // 44809 // --- // --- // --- // --- /// ENST00000294544 // downstream // 50080 // --- // --- // --- // UBX domai…
rs2157508	PC aa C36:3	1	20317927	0.00183092		0.07978	0.09634	0.5138	0.6348	0.5315	0.7462	0.7481	0.6842	0.946	0.4324	0.7129	0.4624	0.6451	0.5837	0.5369	0.5328	0.07978	0.2365	0.549085	0.896048	0.742678	0.319577	0.586131	0.419968	0.854148	1	0.406682	C	T	0.261557	0.072384	NM_152376 // downstream // 50080 // Hs.585014 // UBXD3 // 127733 // Homo sapiens UBX domain containing 3 (UBXD3), mRNA. /// NM_144623 // upstream // 86787 // Hs.205178 // FLJ32784 // 127731 // Homo sapiens hypothetical protein FLJ32784 (FLJ32784), mRNA. /// ENST00000289815 // upstream // 44809 // --- // --- // --- // --- /// ENST00000294544 // downstream // 50080 // --- // --- // --- // UBX domai…
rs2157508	PC aa C32:2	1	20317927	0.00222768		0.07978	0.09634	0.5138	0.6348	0.5315	0.7462	0.7481	0.6842	0.946	0.4324	0.7129	0.4624	0.6451	0.5837	0.5369	0.5328	0.07978	0.2365	0.549085	0.896048	0.742678	0.319577	0.586131	0.419968	0.854148	1	0.406682	C	T	0.261557	0.072384	NM_152376 // downstream // 50080 // Hs.585014 // UBXD3 // 127733 // Homo sapiens UBX domain containing 3 (UBXD3), mRNA. /// NM_144623 // upstream // 86787 // Hs.205178 // FLJ32784 // 127731 // Homo sapiens hypothetical protein FLJ32784 (FLJ32784), mRNA. /// ENST00000289815 // upstream // 44809 // --- // --- // --- // --- /// ENST00000294544 // downstream // 50080 // --- // --- // --- // UBX domai…
rs2157508	SM (COOH) C16:0	1	20317927	0.00268726		0.07978	0.09634	0.5138	0.6348	0.5315	0.7462	0.7481	0.6842	0.946	0.4324	0.7129	0.4624	0.6451	0.5837	0.5369	0.5328	0.07978	0.2365	0.549085	0.896048	0.742678	0.319577	0.586131	0.419968	0.854148	1	0.406682	C	T	0.261557	0.072384	NM_152376 // downstream // 50080 // Hs.585014 // UBXD3 // 127733 // Homo sapiens UBX domain containing 3 (UBXD3), mRNA. /// NM_144623 // upstream // 86787 // Hs.205178 // FLJ32784 // 127731 // Homo sapiens hypothetical protein FLJ32784 (FLJ32784), mRNA. /// ENST00000289815 // upstream // 44809 // --- // --- // --- // --- /// ENST00000294544 // downstream // 50080 // --- // --- // --- // UBX domai…
rs2157508	SM C26:4	1	20317927	0.00358032		0.07978	0.09634	0.5138	0.6348	0.5315	0.7462	0.7481	0.6842	0.946	0.4324	0.7129	0.4624	0.6451	0.5837	0.5369	0.5328	0.07978	0.2365	0.549085	0.896048	0.742678	0.319577	0.586131	0.419968	0.854148	1	0.406682	C	T	0.261557	0.072384	NM_152376 // downstream // 50080 // Hs.585014 // UBXD3 // 127733 // Homo sapiens UBX domain containing 3 (UBXD3), mRNA. /// NM_144623 // upstream // 86787 // Hs.205178 // FLJ32784 // 127731 // Homo sapiens hypothetical protein FLJ32784 (FLJ32784), mRNA. /// ENST00000289815 // upstream // 44809 // --- // --- // --- // --- /// ENST00000294544 // downstream // 50080 // --- // --- // --- // UBX domai…
rs2157508	PC a C20:4 (PC ae C20:4)	1	20317927	0.00369559		0.07978	0.09634	0.5138	0.6348	0.5315	0.7462	0.7481	0.6842	0.946	0.4324	0.7129	0.4624	0.6451	0.5837	0.5369	0.5328	0.07978	0.2365	0.549085	0.896048	0.742678	0.319577	0.586131	0.419968	0.854148	1	0.406682	C	T	0.261557	0.072384	NM_152376 // downstream // 50080 // Hs.585014 // UBXD3 // 127733 // Homo sapiens UBX domain containing 3 (UBXD3), mRNA. /// NM_144623 // upstream // 86787 // Hs.205178 // FLJ32784 // 127731 // Homo sapiens hypothetical protein FLJ32784 (FLJ32784), mRNA. /// ENST00000289815 // upstream // 44809 // --- // --- // --- // --- /// ENST00000294544 // downstream // 50080 // --- // --- // --- // UBX domai…
rs2157508	PC aa C34:1 (PC ae C36:8)	1	20317927	0.00376217		0.07978	0.09634	0.5138	0.6348	0.5315	0.7462	0.7481	0.6842	0.946	0.4324	0.7129	0.4624	0.6451	0.5837	0.5369	0.5328	0.07978	0.2365	0.549085	0.896048	0.742678	0.319577	0.586131	0.419968	0.854148	1	0.406682	C	T	0.261557	0.072384	NM_152376 // downstream // 50080 // Hs.585014 // UBXD3 // 127733 // Homo sapiens UBX domain containing 3 (UBXD3), mRNA. /// NM_144623 // upstream // 86787 // Hs.205178 // FLJ32784 // 127731 // Homo sapiens hypothetical protein FLJ32784 (FLJ32784), mRNA. /// ENST00000289815 // upstream // 44809 // --- // --- // --- // --- /// ENST00000294544 // downstream // 50080 // --- // --- // --- // UBX domai…
rs2157508	PI aa C38:4 (PIP aa C32:2, PIP2 aa C26:0)	1	20317927	0.00422455		0.07978	0.09634	0.5138	0.6348	0.5315	0.7462	0.7481	0.6842	0.946	0.4324	0.7129	0.4624	0.6451	0.5837	0.5369	0.5328	0.07978	0.2365	0.549085	0.896048	0.742678	0.319577	0.586131	0.419968	0.854148	1	0.406682	C	T	0.261557	0.072384	NM_152376 // downstream // 50080 // Hs.585014 // UBXD3 // 127733 // Homo sapiens UBX domain containing 3 (UBXD3), mRNA. /// NM_144623 // upstream // 86787 // Hs.205178 // FLJ32784 // 127731 // Homo sapiens hypothetical protein FLJ32784 (FLJ32784), mRNA. /// ENST00000289815 // upstream // 44809 // --- // --- // --- // --- /// ENST00000294544 // downstream // 50080 // --- // --- // --- // UBX domai…
rs2157508	PC aa C36:4	1	20317927	0.00468755		0.07978	0.09634	0.5138	0.6348	0.5315	0.7462	0.7481	0.6842	0.946	0.4324	0.7129	0.4624	0.6451	0.5837	0.5369	0.5328	0.07978	0.2365	0.549085	0.896048	0.742678	0.319577	0.586131	0.419968	0.854148	1	0.406682	C	T	0.261557	0.072384	NM_152376 // downstream // 50080 // Hs.585014 // UBXD3 // 127733 // Homo sapiens UBX domain containing 3 (UBXD3), mRNA. /// NM_144623 // upstream // 86787 // Hs.205178 // FLJ32784 // 127731 // Homo sapiens hypothetical protein FLJ32784 (FLJ32784), mRNA. /// ENST00000289815 // upstream // 44809 // --- // --- // --- // --- /// ENST00000294544 // downstream // 50080 // --- // --- // --- // UBX domai…
rs2157508	SM (COOH) C18:1	1	20317927	0.00555244		0.07978	0.09634	0.5138	0.6348	0.5315	0.7462	0.7481	0.6842	0.946	0.4324	0.7129	0.4624	0.6451	0.5837	0.5369	0.5328	0.07978	0.2365	0.549085	0.896048	0.742678	0.319577	0.586131	0.419968	0.854148	1	0.406682	C	T	0.261557	0.072384	NM_152376 // downstream // 50080 // Hs.585014 // UBXD3 // 127733 // Homo sapiens UBX domain containing 3 (UBXD3), mRNA. /// NM_144623 // upstream // 86787 // Hs.205178 // FLJ32784 // 127731 // Homo sapiens hypothetical protein FLJ32784 (FLJ32784), mRNA. /// ENST00000289815 // upstream // 44809 // --- // --- // --- // --- /// ENST00000294544 // downstream // 50080 // --- // --- // --- // UBX domai…
rs2157508	PC aa C36:2	1	20317927	0.00556457		0.07978	0.09634	0.5138	0.6348	0.5315	0.7462	0.7481	0.6842	0.946	0.4324	0.7129	0.4624	0.6451	0.5837	0.5369	0.5328	0.07978	0.2365	0.549085	0.896048	0.742678	0.319577	0.586131	0.419968	0.854148	1	0.406682	C	T	0.261557	0.072384	NM_152376 // downstream // 50080 // Hs.585014 // UBXD3 // 127733 // Homo sapiens UBX domain containing 3 (UBXD3), mRNA. /// NM_144623 // upstream // 86787 // Hs.205178 // FLJ32784 // 127731 // Homo sapiens hypothetical protein FLJ32784 (FLJ32784), mRNA. /// ENST00000289815 // upstream // 44809 // --- // --- // --- // --- /// ENST00000294544 // downstream // 50080 // --- // --- // --- // UBX domai…
rs2157508	SM (COOH) C16:2	1	20317927	0.00607401		0.07978	0.09634	0.5138	0.6348	0.5315	0.7462	0.7481	0.6842	0.946	0.4324	0.7129	0.4624	0.6451	0.5837	0.5369	0.5328	0.07978	0.2365	0.549085	0.896048	0.742678	0.319577	0.586131	0.419968	0.854148	1	0.406682	C	T	0.261557	0.072384	NM_152376 // downstream // 50080 // Hs.585014 // UBXD3 // 127733 // Homo sapiens UBX domain containing 3 (UBXD3), mRNA. /// NM_144623 // upstream // 86787 // Hs.205178 // FLJ32784 // 127731 // Homo sapiens hypothetical protein FLJ32784 (FLJ32784), mRNA. /// ENST00000289815 // upstream // 44809 // --- // --- // --- // --- /// ENST00000294544 // downstream // 50080 // --- // --- // --- // UBX domai…
rs2157508	PC ae C36:1 (PC aa C36:8)	1	20317927	0.00619163		0.07978	0.09634	0.5138	0.6348	0.5315	0.7462	0.7481	0.6842	0.946	0.4324	0.7129	0.4624	0.6451	0.5837	0.5369	0.5328	0.07978	0.2365	0.549085	0.896048	0.742678	0.319577	0.586131	0.419968	0.854148	1	0.406682	C	T	0.261557	0.072384	NM_152376 // downstream // 50080 // Hs.585014 // UBXD3 // 127733 // Homo sapiens UBX domain containing 3 (UBXD3), mRNA. /// NM_144623 // upstream // 86787 // Hs.205178 // FLJ32784 // 127731 // Homo sapiens hypothetical protein FLJ32784 (FLJ32784), mRNA. /// ENST00000289815 // upstream // 44809 // --- // --- // --- // --- /// ENST00000294544 // downstream // 50080 // --- // --- // --- // UBX domai…
rs2157508	SM C24:3	1	20317927	0.00636439		0.07978	0.09634	0.5138	0.6348	0.5315	0.7462	0.7481	0.6842	0.946	0.4324	0.7129	0.4624	0.6451	0.5837	0.5369	0.5328	0.07978	0.2365	0.549085	0.896048	0.742678	0.319577	0.586131	0.419968	0.854148	1	0.406682	C	T	0.261557	0.072384	NM_152376 // downstream // 50080 // Hs.585014 // UBXD3 // 127733 // Homo sapiens UBX domain containing 3 (UBXD3), mRNA. /// NM_144623 // upstream // 86787 // Hs.205178 // FLJ32784 // 127731 // Homo sapiens hypothetical protein FLJ32784 (FLJ32784), mRNA. /// ENST00000289815 // upstream // 44809 // --- // --- // --- // --- /// ENST00000294544 // downstream // 50080 // --- // --- // --- // UBX domai…
rs2157508	PC ae C34:0 (PC aa C34:7, PC aa (COOH) C30:1, PC ae (OH, COOH) C30:2)	1	20317927	0.00673716		0.07978	0.09634	0.5138	0.6348	0.5315	0.7462	0.7481	0.6842	0.946	0.4324	0.7129	0.4624	0.6451	0.5837	0.5369	0.5328	0.07978	0.2365	0.549085	0.896048	0.742678	0.319577	0.586131	0.419968	0.854148	1	0.406682	C	T	0.261557	0.072384	NM_152376 // downstream // 50080 // Hs.585014 // UBXD3 // 127733 // Homo sapiens UBX domain containing 3 (UBXD3), mRNA. /// NM_144623 // upstream // 86787 // Hs.205178 // FLJ32784 // 127731 // Homo sapiens hypothetical protein FLJ32784 (FLJ32784), mRNA. /// ENST00000289815 // upstream // 44809 // --- // --- // --- // --- /// ENST00000294544 // downstream // 50080 // --- // --- // --- // UBX domai…
rs2157508	PC aa C36:1 (PC ae C38:8)	1	20317927	0.00680402		0.07978	0.09634	0.5138	0.6348	0.5315	0.7462	0.7481	0.6842	0.946	0.4324	0.7129	0.4624	0.6451	0.5837	0.5369	0.5328	0.07978	0.2365	0.549085	0.896048	0.742678	0.319577	0.586131	0.419968	0.854148	1	0.406682	C	T	0.261557	0.072384	NM_152376 // downstream // 50080 // Hs.585014 // UBXD3 // 127733 // Homo sapiens UBX domain containing 3 (UBXD3), mRNA. /// NM_144623 // upstream // 86787 // Hs.205178 // FLJ32784 // 127731 // Homo sapiens hypothetical protein FLJ32784 (FLJ32784), mRNA. /// ENST00000289815 // upstream // 44809 // --- // --- // --- // --- /// ENST00000294544 // downstream // 50080 // --- // --- // --- // UBX domai…
rs2157508	PC aa C34:4	1	20317927	0.00817806		0.07978	0.09634	0.5138	0.6348	0.5315	0.7462	0.7481	0.6842	0.946	0.4324	0.7129	0.4624	0.6451	0.5837	0.5369	0.5328	0.07978	0.2365	0.549085	0.896048	0.742678	0.319577	0.586131	0.419968	0.854148	1	0.406682	C	T	0.261557	0.072384	NM_152376 // downstream // 50080 // Hs.585014 // UBXD3 // 127733 // Homo sapiens UBX domain containing 3 (UBXD3), mRNA. /// NM_144623 // upstream // 86787 // Hs.205178 // FLJ32784 // 127731 // Homo sapiens hypothetical protein FLJ32784 (FLJ32784), mRNA. /// ENST00000289815 // upstream // 44809 // --- // --- // --- // --- /// ENST00000294544 // downstream // 50080 // --- // --- // --- // UBX domai…
rs2157508	PC ae C38:2	1	20317927	0.00835056		0.07978	0.09634	0.5138	0.6348	0.5315	0.7462	0.7481	0.6842	0.946	0.4324	0.7129	0.4624	0.6451	0.5837	0.5369	0.5328	0.07978	0.2365	0.549085	0.896048	0.742678	0.319577	0.586131	0.419968	0.854148	1	0.406682	C	T	0.261557	0.072384	NM_152376 // downstream // 50080 // Hs.585014 // UBXD3 // 127733 // Homo sapiens UBX domain containing 3 (UBXD3), mRNA. /// NM_144623 // upstream // 86787 // Hs.205178 // FLJ32784 // 127731 // Homo sapiens hypothetical protein FLJ32784 (FLJ32784), mRNA. /// ENST00000289815 // upstream // 44809 // --- // --- // --- // --- /// ENST00000294544 // downstream // 50080 // --- // --- // --- // UBX domai…
rs2157508	PC aa C34:0 (PC ae C36:7, PC aa (OH, COOH) C30:2)	1	20317927	0.00863122		0.07978	0.09634	0.5138	0.6348	0.5315	0.7462	0.7481	0.6842	0.946	0.4324	0.7129	0.4624	0.6451	0.5837	0.5369	0.5328	0.07978	0.2365	0.549085	0.896048	0.742678	0.319577	0.586131	0.419968	0.854148	1	0.406682	C	T	0.261557	0.072384	NM_152376 // downstream // 50080 // Hs.585014 // UBXD3 // 127733 // Homo sapiens UBX domain containing 3 (UBXD3), mRNA. /// NM_144623 // upstream // 86787 // Hs.205178 // FLJ32784 // 127731 // Homo sapiens hypothetical protein FLJ32784 (FLJ32784), mRNA. /// ENST00000289815 // upstream // 44809 // --- // --- // --- // --- /// ENST00000294544 // downstream // 50080 // --- // --- // --- // UBX domai…
rs6426624	PC aa (OH, COOH) C30:4	1	20317944	8.54913e-05		0.1059	0.1165	0.4735	0.3414	0.6985	0.8953	0.8682	0.5912	0.6619	0.3237	0.5511	0.5795	0.4734	0.632	0.522	0.2813	0.1059	0.3693	0.552748	0.934439	0.760159	0.371801	0.616958	0.368498	0.882531	0.959246	0.000736481	C	T	0.2565	0.082435	NM_144623 // upstream // 86770 // Hs.205178 // FLJ32784 // 127731 // Homo sapiens hypothetical protein FLJ32784 (FLJ32784), mRNA. /// NM_152376 // downstream // 50097 // Hs.585014 // UBXD3 // 127733 // Homo sapiens UBX domain containing 3 (UBXD3), mRNA. /// ENST00000289825 // upstream // 86770 // --- // --- // --- // --- /// ENST00000289815 // upstream // 44792 // --- // --- // --- // --- /// ENS…
rs6426624	PE e (COOH) C16:3 (PE e (COOH) C16:3, PE e (OH) C18:3, PE ae (OH, COOH) C14:4, PE a C18:2)	1	20317944	0.000169263		0.1059	0.1165	0.4735	0.3414	0.6985	0.8953	0.8682	0.5912	0.6619	0.3237	0.5511	0.5795	0.4734	0.632	0.522	0.2813	0.1059	0.3693	0.552748	0.934439	0.760159	0.371801	0.616958	0.368498	0.882531	0.959246	0.000736481	C	T	0.2565	0.082435	NM_144623 // upstream // 86770 // Hs.205178 // FLJ32784 // 127731 // Homo sapiens hypothetical protein FLJ32784 (FLJ32784), mRNA. /// NM_152376 // downstream // 50097 // Hs.585014 // UBXD3 // 127733 // Homo sapiens UBX domain containing 3 (UBXD3), mRNA. /// ENST00000289825 // upstream // 86770 // --- // --- // --- // --- /// ENST00000289815 // upstream // 44792 // --- // --- // --- // --- /// ENS…
rs6426624	PI aa C36:2 (PIP aa C30:0)	1	20317944	0.000194436		0.1059	0.1165	0.4735	0.3414	0.6985	0.8953	0.8682	0.5912	0.6619	0.3237	0.5511	0.5795	0.4734	0.632	0.522	0.2813	0.1059	0.3693	0.552748	0.934439	0.760159	0.371801	0.616958	0.368498	0.882531	0.959246	0.000736481	C	T	0.2565	0.082435	NM_144623 // upstream // 86770 // Hs.205178 // FLJ32784 // 127731 // Homo sapiens hypothetical protein FLJ32784 (FLJ32784), mRNA. /// NM_152376 // downstream // 50097 // Hs.585014 // UBXD3 // 127733 // Homo sapiens UBX domain containing 3 (UBXD3), mRNA. /// ENST00000289825 // upstream // 86770 // --- // --- // --- // --- /// ENST00000289815 // upstream // 44792 // --- // --- // --- // --- /// ENS…
rs6426624	PC aa C34:3	1	20317944	0.000920756		0.1059	0.1165	0.4735	0.3414	0.6985	0.8953	0.8682	0.5912	0.6619	0.3237	0.5511	0.5795	0.4734	0.632	0.522	0.2813	0.1059	0.3693	0.552748	0.934439	0.760159	0.371801	0.616958	0.368498	0.882531	0.959246	0.000736481	C	T	0.2565	0.082435	NM_144623 // upstream // 86770 // Hs.205178 // FLJ32784 // 127731 // Homo sapiens hypothetical protein FLJ32784 (FLJ32784), mRNA. /// NM_152376 // downstream // 50097 // Hs.585014 // UBXD3 // 127733 // Homo sapiens UBX domain containing 3 (UBXD3), mRNA. /// ENST00000289825 // upstream // 86770 // --- // --- // --- // --- /// ENST00000289815 // upstream // 44792 // --- // --- // --- // --- /// ENS…
rs6426624	SM C14:0	1	20317944	0.00115841		0.1059	0.1165	0.4735	0.3414	0.6985	0.8953	0.8682	0.5912	0.6619	0.3237	0.5511	0.5795	0.4734	0.632	0.522	0.2813	0.1059	0.3693	0.552748	0.934439	0.760159	0.371801	0.616958	0.368498	0.882531	0.959246	0.000736481	C	T	0.2565	0.082435	NM_144623 // upstream // 86770 // Hs.205178 // FLJ32784 // 127731 // Homo sapiens hypothetical protein FLJ32784 (FLJ32784), mRNA. /// NM_152376 // downstream // 50097 // Hs.585014 // UBXD3 // 127733 // Homo sapiens UBX domain containing 3 (UBXD3), mRNA. /// ENST00000289825 // upstream // 86770 // --- // --- // --- // --- /// ENST00000289815 // upstream // 44792 // --- // --- // --- // --- /// ENS…
rs6426624	PC aa C32:0 (PC ae C34:7, PC ae (COOH) C30:1, PC aa (OH, COOH) C28:2)	1	20317944	0.00117615		0.1059	0.1165	0.4735	0.3414	0.6985	0.8953	0.8682	0.5912	0.6619	0.3237	0.5511	0.5795	0.4734	0.632	0.522	0.2813	0.1059	0.3693	0.552748	0.934439	0.760159	0.371801	0.616958	0.368498	0.882531	0.959246	0.000736481	C	T	0.2565	0.082435	NM_144623 // upstream // 86770 // Hs.205178 // FLJ32784 // 127731 // Homo sapiens hypothetical protein FLJ32784 (FLJ32784), mRNA. /// NM_152376 // downstream // 50097 // Hs.585014 // UBXD3 // 127733 // Homo sapiens UBX domain containing 3 (UBXD3), mRNA. /// ENST00000289825 // upstream // 86770 // --- // --- // --- // --- /// ENST00000289815 // upstream // 44792 // --- // --- // --- // --- /// ENS…
rs6426624	PC ae C36:2	1	20317944	0.00123992		0.1059	0.1165	0.4735	0.3414	0.6985	0.8953	0.8682	0.5912	0.6619	0.3237	0.5511	0.5795	0.4734	0.632	0.522	0.2813	0.1059	0.3693	0.552748	0.934439	0.760159	0.371801	0.616958	0.368498	0.882531	0.959246	0.000736481	C	T	0.2565	0.082435	NM_144623 // upstream // 86770 // Hs.205178 // FLJ32784 // 127731 // Homo sapiens hypothetical protein FLJ32784 (FLJ32784), mRNA. /// NM_152376 // downstream // 50097 // Hs.585014 // UBXD3 // 127733 // Homo sapiens UBX domain containing 3 (UBXD3), mRNA. /// ENST00000289825 // upstream // 86770 // --- // --- // --- // --- /// ENST00000289815 // upstream // 44792 // --- // --- // --- // --- /// ENS…
rs6426624	PC aa (OH, COOH) C30:3	1	20317944	0.00127729		0.1059	0.1165	0.4735	0.3414	0.6985	0.8953	0.8682	0.5912	0.6619	0.3237	0.5511	0.5795	0.4734	0.632	0.522	0.2813	0.1059	0.3693	0.552748	0.934439	0.760159	0.371801	0.616958	0.368498	0.882531	0.959246	0.000736481	C	T	0.2565	0.082435	NM_144623 // upstream // 86770 // Hs.205178 // FLJ32784 // 127731 // Homo sapiens hypothetical protein FLJ32784 (FLJ32784), mRNA. /// NM_152376 // downstream // 50097 // Hs.585014 // UBXD3 // 127733 // Homo sapiens UBX domain containing 3 (UBXD3), mRNA. /// ENST00000289825 // upstream // 86770 // --- // --- // --- // --- /// ENST00000289815 // upstream // 44792 // --- // --- // --- // --- /// ENS…
rs6426624	PC aa (OH, COOH) C28:4	1	20317944	0.00156087		0.1059	0.1165	0.4735	0.3414	0.6985	0.8953	0.8682	0.5912	0.6619	0.3237	0.5511	0.5795	0.4734	0.632	0.522	0.2813	0.1059	0.3693	0.552748	0.934439	0.760159	0.371801	0.616958	0.368498	0.882531	0.959246	0.000736481	C	T	0.2565	0.082435	NM_144623 // upstream // 86770 // Hs.205178 // FLJ32784 // 127731 // Homo sapiens hypothetical protein FLJ32784 (FLJ32784), mRNA. /// NM_152376 // downstream // 50097 // Hs.585014 // UBXD3 // 127733 // Homo sapiens UBX domain containing 3 (UBXD3), mRNA. /// ENST00000289825 // upstream // 86770 // --- // --- // --- // --- /// ENST00000289815 // upstream // 44792 // --- // --- // --- // --- /// ENS…
rs6426624	PC aa C34:2	1	20317944	0.00183284		0.1059	0.1165	0.4735	0.3414	0.6985	0.8953	0.8682	0.5912	0.6619	0.3237	0.5511	0.5795	0.4734	0.632	0.522	0.2813	0.1059	0.3693	0.552748	0.934439	0.760159	0.371801	0.616958	0.368498	0.882531	0.959246	0.000736481	C	T	0.2565	0.082435	NM_144623 // upstream // 86770 // Hs.205178 // FLJ32784 // 127731 // Homo sapiens hypothetical protein FLJ32784 (FLJ32784), mRNA. /// NM_152376 // downstream // 50097 // Hs.585014 // UBXD3 // 127733 // Homo sapiens UBX domain containing 3 (UBXD3), mRNA. /// ENST00000289825 // upstream // 86770 // --- // --- // --- // --- /// ENST00000289815 // upstream // 44792 // --- // --- // --- // --- /// ENS…
rs6426624	PC a C18:1 (PC e (COOH) C16:2, PC ae (OH, COOH) C14:3, PC ae C18:1, PC aa (OH) C16:2, PC e (OH) C18:2, PC a C18:1)	1	20317944	0.0020395		0.1059	0.1165	0.4735	0.3414	0.6985	0.8953	0.8682	0.5912	0.6619	0.3237	0.5511	0.5795	0.4734	0.632	0.522	0.2813	0.1059	0.3693	0.552748	0.934439	0.760159	0.371801	0.616958	0.368498	0.882531	0.959246	0.000736481	C	T	0.2565	0.082435	NM_144623 // upstream // 86770 // Hs.205178 // FLJ32784 // 127731 // Homo sapiens hypothetical protein FLJ32784 (FLJ32784), mRNA. /// NM_152376 // downstream // 50097 // Hs.585014 // UBXD3 // 127733 // Homo sapiens UBX domain containing 3 (UBXD3), mRNA. /// ENST00000289825 // upstream // 86770 // --- // --- // --- // --- /// ENST00000289815 // upstream // 44792 // --- // --- // --- // --- /// ENS…
rs6426624	PC ae C34:1 (PC aa C34:8)	1	20317944	0.00207029		0.1059	0.1165	0.4735	0.3414	0.6985	0.8953	0.8682	0.5912	0.6619	0.3237	0.5511	0.5795	0.4734	0.632	0.522	0.2813	0.1059	0.3693	0.552748	0.934439	0.760159	0.371801	0.616958	0.368498	0.882531	0.959246	0.000736481	C	T	0.2565	0.082435	NM_144623 // upstream // 86770 // Hs.205178 // FLJ32784 // 127731 // Homo sapiens hypothetical protein FLJ32784 (FLJ32784), mRNA. /// NM_152376 // downstream // 50097 // Hs.585014 // UBXD3 // 127733 // Homo sapiens UBX domain containing 3 (UBXD3), mRNA. /// ENST00000289825 // upstream // 86770 // --- // --- // --- // --- /// ENST00000289815 // upstream // 44792 // --- // --- // --- // --- /// ENS…
rs6426624	SM (COOH) C16:0	1	20317944	0.0024029		0.1059	0.1165	0.4735	0.3414	0.6985	0.8953	0.8682	0.5912	0.6619	0.3237	0.5511	0.5795	0.4734	0.632	0.522	0.2813	0.1059	0.3693	0.552748	0.934439	0.760159	0.371801	0.616958	0.368498	0.882531	0.959246	0.000736481	C	T	0.2565	0.082435	NM_144623 // upstream // 86770 // Hs.205178 // FLJ32784 // 127731 // Homo sapiens hypothetical protein FLJ32784 (FLJ32784), mRNA. /// NM_152376 // downstream // 50097 // Hs.585014 // UBXD3 // 127733 // Homo sapiens UBX domain containing 3 (UBXD3), mRNA. /// ENST00000289825 // upstream // 86770 // --- // --- // --- // --- /// ENST00000289815 // upstream // 44792 // --- // --- // --- // --- /// ENS…
rs6426624	SM (COOH) C18:1	1	20317944	0.00396286		0.1059	0.1165	0.4735	0.3414	0.6985	0.8953	0.8682	0.5912	0.6619	0.3237	0.5511	0.5795	0.4734	0.632	0.522	0.2813	0.1059	0.3693	0.552748	0.934439	0.760159	0.371801	0.616958	0.368498	0.882531	0.959246	0.000736481	C	T	0.2565	0.082435	NM_144623 // upstream // 86770 // Hs.205178 // FLJ32784 // 127731 // Homo sapiens hypothetical protein FLJ32784 (FLJ32784), mRNA. /// NM_152376 // downstream // 50097 // Hs.585014 // UBXD3 // 127733 // Homo sapiens UBX domain containing 3 (UBXD3), mRNA. /// ENST00000289825 // upstream // 86770 // --- // --- // --- // --- /// ENST00000289815 // upstream // 44792 // --- // --- // --- // --- /// ENS…
rs6426624	PC aa C32:2	1	20317944	0.00406321		0.1059	0.1165	0.4735	0.3414	0.6985	0.8953	0.8682	0.5912	0.6619	0.3237	0.5511	0.5795	0.4734	0.632	0.522	0.2813	0.1059	0.3693	0.552748	0.934439	0.760159	0.371801	0.616958	0.368498	0.882531	0.959246	0.000736481	C	T	0.2565	0.082435	NM_144623 // upstream // 86770 // Hs.205178 // FLJ32784 // 127731 // Homo sapiens hypothetical protein FLJ32784 (FLJ32784), mRNA. /// NM_152376 // downstream // 50097 // Hs.585014 // UBXD3 // 127733 // Homo sapiens UBX domain containing 3 (UBXD3), mRNA. /// ENST00000289825 // upstream // 86770 // --- // --- // --- // --- /// ENST00000289815 // upstream // 44792 // --- // --- // --- // --- /// ENS…
rs6426624	PC aa C36:3	1	20317944	0.00466895		0.1059	0.1165	0.4735	0.3414	0.6985	0.8953	0.8682	0.5912	0.6619	0.3237	0.5511	0.5795	0.4734	0.632	0.522	0.2813	0.1059	0.3693	0.552748	0.934439	0.760159	0.371801	0.616958	0.368498	0.882531	0.959246	0.000736481	C	T	0.2565	0.082435	NM_144623 // upstream // 86770 // Hs.205178 // FLJ32784 // 127731 // Homo sapiens hypothetical protein FLJ32784 (FLJ32784), mRNA. /// NM_152376 // downstream // 50097 // Hs.585014 // UBXD3 // 127733 // Homo sapiens UBX domain containing 3 (UBXD3), mRNA. /// ENST00000289825 // upstream // 86770 // --- // --- // --- // --- /// ENST00000289815 // upstream // 44792 // --- // --- // --- // --- /// ENS…
rs6426624	PC ae C34:0 (PC aa C34:7, PC aa (COOH) C30:1, PC ae (OH, COOH) C30:2)	1	20317944	0.00495931		0.1059	0.1165	0.4735	0.3414	0.6985	0.8953	0.8682	0.5912	0.6619	0.3237	0.5511	0.5795	0.4734	0.632	0.522	0.2813	0.1059	0.3693	0.552748	0.934439	0.760159	0.371801	0.616958	0.368498	0.882531	0.959246	0.000736481	C	T	0.2565	0.082435	NM_144623 // upstream // 86770 // Hs.205178 // FLJ32784 // 127731 // Homo sapiens hypothetical protein FLJ32784 (FLJ32784), mRNA. /// NM_152376 // downstream // 50097 // Hs.585014 // UBXD3 // 127733 // Homo sapiens UBX domain containing 3 (UBXD3), mRNA. /// ENST00000289825 // upstream // 86770 // --- // --- // --- // --- /// ENST00000289815 // upstream // 44792 // --- // --- // --- // --- /// ENS…
rs6426624	PI aa C38:4 (PIP aa C32:2, PIP2 aa C26:0)	1	20317944	0.00611483		0.1059	0.1165	0.4735	0.3414	0.6985	0.8953	0.8682	0.5912	0.6619	0.3237	0.5511	0.5795	0.4734	0.632	0.522	0.2813	0.1059	0.3693	0.552748	0.934439	0.760159	0.371801	0.616958	0.368498	0.882531	0.959246	0.000736481	C	T	0.2565	0.082435	NM_144623 // upstream // 86770 // Hs.205178 // FLJ32784 // 127731 // Homo sapiens hypothetical protein FLJ32784 (FLJ32784), mRNA. /// NM_152376 // downstream // 50097 // Hs.585014 // UBXD3 // 127733 // Homo sapiens UBX domain containing 3 (UBXD3), mRNA. /// ENST00000289825 // upstream // 86770 // --- // --- // --- // --- /// ENST00000289815 // upstream // 44792 // --- // --- // --- // --- /// ENS…
rs6426624	PC aa C34:1 (PC ae C36:8)	1	20317944	0.00655088		0.1059	0.1165	0.4735	0.3414	0.6985	0.8953	0.8682	0.5912	0.6619	0.3237	0.5511	0.5795	0.4734	0.632	0.522	0.2813	0.1059	0.3693	0.552748	0.934439	0.760159	0.371801	0.616958	0.368498	0.882531	0.959246	0.000736481	C	T	0.2565	0.082435	NM_144623 // upstream // 86770 // Hs.205178 // FLJ32784 // 127731 // Homo sapiens hypothetical protein FLJ32784 (FLJ32784), mRNA. /// NM_152376 // downstream // 50097 // Hs.585014 // UBXD3 // 127733 // Homo sapiens UBX domain containing 3 (UBXD3), mRNA. /// ENST00000289825 // upstream // 86770 // --- // --- // --- // --- /// ENST00000289815 // upstream // 44792 // --- // --- // --- // --- /// ENS…
rs6426624	PC ae C36:1 (PC aa C36:8)	1	20317944	0.00716498		0.1059	0.1165	0.4735	0.3414	0.6985	0.8953	0.8682	0.5912	0.6619	0.3237	0.5511	0.5795	0.4734	0.632	0.522	0.2813	0.1059	0.3693	0.552748	0.934439	0.760159	0.371801	0.616958	0.368498	0.882531	0.959246	0.000736481	C	T	0.2565	0.082435	NM_144623 // upstream // 86770 // Hs.205178 // FLJ32784 // 127731 // Homo sapiens hypothetical protein FLJ32784 (FLJ32784), mRNA. /// NM_152376 // downstream // 50097 // Hs.585014 // UBXD3 // 127733 // Homo sapiens UBX domain containing 3 (UBXD3), mRNA. /// ENST00000289825 // upstream // 86770 // --- // --- // --- // --- /// ENST00000289815 // upstream // 44792 // --- // --- // --- // --- /// ENS…
rs6426624	SM C24:3	1	20317944	0.00796449		0.1059	0.1165	0.4735	0.3414	0.6985	0.8953	0.8682	0.5912	0.6619	0.3237	0.5511	0.5795	0.4734	0.632	0.522	0.2813	0.1059	0.3693	0.552748	0.934439	0.760159	0.371801	0.616958	0.368498	0.882531	0.959246	0.000736481	C	T	0.2565	0.082435	NM_144623 // upstream // 86770 // Hs.205178 // FLJ32784 // 127731 // Homo sapiens hypothetical protein FLJ32784 (FLJ32784), mRNA. /// NM_152376 // downstream // 50097 // Hs.585014 // UBXD3 // 127733 // Homo sapiens UBX domain containing 3 (UBXD3), mRNA. /// ENST00000289825 // upstream // 86770 // --- // --- // --- // --- /// ENST00000289815 // upstream // 44792 // --- // --- // --- // --- /// ENS…
rs6426624	PC a C20:4 (PC ae C20:4)	1	20317944	0.00842635		0.1059	0.1165	0.4735	0.3414	0.6985	0.8953	0.8682	0.5912	0.6619	0.3237	0.5511	0.5795	0.4734	0.632	0.522	0.2813	0.1059	0.3693	0.552748	0.934439	0.760159	0.371801	0.616958	0.368498	0.882531	0.959246	0.000736481	C	T	0.2565	0.082435	NM_144623 // upstream // 86770 // Hs.205178 // FLJ32784 // 127731 // Homo sapiens hypothetical protein FLJ32784 (FLJ32784), mRNA. /// NM_152376 // downstream // 50097 // Hs.585014 // UBXD3 // 127733 // Homo sapiens UBX domain containing 3 (UBXD3), mRNA. /// ENST00000289825 // upstream // 86770 // --- // --- // --- // --- /// ENST00000289815 // upstream // 44792 // --- // --- // --- // --- /// ENS…
rs6426624	SM C26:4	1	20317944	0.00910297		0.1059	0.1165	0.4735	0.3414	0.6985	0.8953	0.8682	0.5912	0.6619	0.3237	0.5511	0.5795	0.4734	0.632	0.522	0.2813	0.1059	0.3693	0.552748	0.934439	0.760159	0.371801	0.616958	0.368498	0.882531	0.959246	0.000736481	C	T	0.2565	0.082435	NM_144623 // upstream // 86770 // Hs.205178 // FLJ32784 // 127731 // Homo sapiens hypothetical protein FLJ32784 (FLJ32784), mRNA. /// NM_152376 // downstream // 50097 // Hs.585014 // UBXD3 // 127733 // Homo sapiens UBX domain containing 3 (UBXD3), mRNA. /// ENST00000289825 // upstream // 86770 // --- // --- // --- // --- /// ENST00000289815 // upstream // 44792 // --- // --- // --- // --- /// ENS…
rs2157510	PC aa (OH, COOH) C30:4	1	20318200	4.65463e-05		0.08923	0.1204	0.478	0.3542	0.5779	0.7403	0.7004	0.6937	0.9755	0.4687	0.7113	0.487	0.6938	0.6067	0.5301	0.5768	0.08923	0.2657	0.589429	0.930597	0.714706	0.443439	0.685944	0.369175	0.853733	0.995742	0.442511	A	G	0.261454	0.072083	NM_152376 // downstream // 50353 // Hs.585014 // UBXD3 // 127733 // Homo sapiens UBX domain containing 3 (UBXD3), mRNA. /// NM_144623 // upstream // 86514 // Hs.205178 // FLJ32784 // 127731 // Homo sapiens hypothetical protein FLJ32784 (FLJ32784), mRNA. /// ENST00000289815 // upstream // 44536 // --- // --- // --- // --- /// ENST00000294544 // downstream // 50353 // --- // --- // --- // UBX domai…
rs2157510	PE e (COOH) C16:3 (PE e (COOH) C16:3, PE e (OH) C18:3, PE ae (OH, COOH) C14:4, PE a C18:2)	1	20318200	9.06342e-05		0.08923	0.1204	0.478	0.3542	0.5779	0.7403	0.7004	0.6937	0.9755	0.4687	0.7113	0.487	0.6938	0.6067	0.5301	0.5768	0.08923	0.2657	0.589429	0.930597	0.714706	0.443439	0.685944	0.369175	0.853733	0.995742	0.442511	A	G	0.261454	0.072083	NM_152376 // downstream // 50353 // Hs.585014 // UBXD3 // 127733 // Homo sapiens UBX domain containing 3 (UBXD3), mRNA. /// NM_144623 // upstream // 86514 // Hs.205178 // FLJ32784 // 127731 // Homo sapiens hypothetical protein FLJ32784 (FLJ32784), mRNA. /// ENST00000289815 // upstream // 44536 // --- // --- // --- // --- /// ENST00000294544 // downstream // 50353 // --- // --- // --- // UBX domai…
rs2157510	SM C14:0	1	20318200	0.000432332		0.08923	0.1204	0.478	0.3542	0.5779	0.7403	0.7004	0.6937	0.9755	0.4687	0.7113	0.487	0.6938	0.6067	0.5301	0.5768	0.08923	0.2657	0.589429	0.930597	0.714706	0.443439	0.685944	0.369175	0.853733	0.995742	0.442511	A	G	0.261454	0.072083	NM_152376 // downstream // 50353 // Hs.585014 // UBXD3 // 127733 // Homo sapiens UBX domain containing 3 (UBXD3), mRNA. /// NM_144623 // upstream // 86514 // Hs.205178 // FLJ32784 // 127731 // Homo sapiens hypothetical protein FLJ32784 (FLJ32784), mRNA. /// ENST00000289815 // upstream // 44536 // --- // --- // --- // --- /// ENST00000294544 // downstream // 50353 // --- // --- // --- // UBX domai…
rs2157510	PI aa C36:2 (PIP aa C30:0)	1	20318200	0.00043519		0.08923	0.1204	0.478	0.3542	0.5779	0.7403	0.7004	0.6937	0.9755	0.4687	0.7113	0.487	0.6938	0.6067	0.5301	0.5768	0.08923	0.2657	0.589429	0.930597	0.714706	0.443439	0.685944	0.369175	0.853733	0.995742	0.442511	A	G	0.261454	0.072083	NM_152376 // downstream // 50353 // Hs.585014 // UBXD3 // 127733 // Homo sapiens UBX domain containing 3 (UBXD3), mRNA. /// NM_144623 // upstream // 86514 // Hs.205178 // FLJ32784 // 127731 // Homo sapiens hypothetical protein FLJ32784 (FLJ32784), mRNA. /// ENST00000289815 // upstream // 44536 // --- // --- // --- // --- /// ENST00000294544 // downstream // 50353 // --- // --- // --- // UBX domai…
rs2157510	PC aa C32:0 (PC ae C34:7, PC ae (COOH) C30:1, PC aa (OH, COOH) C28:2)	1	20318200	0.000563697		0.08923	0.1204	0.478	0.3542	0.5779	0.7403	0.7004	0.6937	0.9755	0.4687	0.7113	0.487	0.6938	0.6067	0.5301	0.5768	0.08923	0.2657	0.589429	0.930597	0.714706	0.443439	0.685944	0.369175	0.853733	0.995742	0.442511	A	G	0.261454	0.072083	NM_152376 // downstream // 50353 // Hs.585014 // UBXD3 // 127733 // Homo sapiens UBX domain containing 3 (UBXD3), mRNA. /// NM_144623 // upstream // 86514 // Hs.205178 // FLJ32784 // 127731 // Homo sapiens hypothetical protein FLJ32784 (FLJ32784), mRNA. /// ENST00000289815 // upstream // 44536 // --- // --- // --- // --- /// ENST00000294544 // downstream // 50353 // --- // --- // --- // UBX domai…
rs2157510	PC aa C34:3	1	20318200	0.000709377		0.08923	0.1204	0.478	0.3542	0.5779	0.7403	0.7004	0.6937	0.9755	0.4687	0.7113	0.487	0.6938	0.6067	0.5301	0.5768	0.08923	0.2657	0.589429	0.930597	0.714706	0.443439	0.685944	0.369175	0.853733	0.995742	0.442511	A	G	0.261454	0.072083	NM_152376 // downstream // 50353 // Hs.585014 // UBXD3 // 127733 // Homo sapiens UBX domain containing 3 (UBXD3), mRNA. /// NM_144623 // upstream // 86514 // Hs.205178 // FLJ32784 // 127731 // Homo sapiens hypothetical protein FLJ32784 (FLJ32784), mRNA. /// ENST00000289815 // upstream // 44536 // --- // --- // --- // --- /// ENST00000294544 // downstream // 50353 // --- // --- // --- // UBX domai…
rs2157510	PC aa (OH, COOH) C30:3	1	20318200	0.000867557		0.08923	0.1204	0.478	0.3542	0.5779	0.7403	0.7004	0.6937	0.9755	0.4687	0.7113	0.487	0.6938	0.6067	0.5301	0.5768	0.08923	0.2657	0.589429	0.930597	0.714706	0.443439	0.685944	0.369175	0.853733	0.995742	0.442511	A	G	0.261454	0.072083	NM_152376 // downstream // 50353 // Hs.585014 // UBXD3 // 127733 // Homo sapiens UBX domain containing 3 (UBXD3), mRNA. /// NM_144623 // upstream // 86514 // Hs.205178 // FLJ32784 // 127731 // Homo sapiens hypothetical protein FLJ32784 (FLJ32784), mRNA. /// ENST00000289815 // upstream // 44536 // --- // --- // --- // --- /// ENST00000294544 // downstream // 50353 // --- // --- // --- // UBX domai…
rs2157510	PC aa (OH, COOH) C28:4	1	20318200	0.000882417		0.08923	0.1204	0.478	0.3542	0.5779	0.7403	0.7004	0.6937	0.9755	0.4687	0.7113	0.487	0.6938	0.6067	0.5301	0.5768	0.08923	0.2657	0.589429	0.930597	0.714706	0.443439	0.685944	0.369175	0.853733	0.995742	0.442511	A	G	0.261454	0.072083	NM_152376 // downstream // 50353 // Hs.585014 // UBXD3 // 127733 // Homo sapiens UBX domain containing 3 (UBXD3), mRNA. /// NM_144623 // upstream // 86514 // Hs.205178 // FLJ32784 // 127731 // Homo sapiens hypothetical protein FLJ32784 (FLJ32784), mRNA. /// ENST00000289815 // upstream // 44536 // --- // --- // --- // --- /// ENST00000294544 // downstream // 50353 // --- // --- // --- // UBX domai…
rs2157510	PC ae C36:2	1	20318200	0.00093692		0.08923	0.1204	0.478	0.3542	0.5779	0.7403	0.7004	0.6937	0.9755	0.4687	0.7113	0.487	0.6938	0.6067	0.5301	0.5768	0.08923	0.2657	0.589429	0.930597	0.714706	0.443439	0.685944	0.369175	0.853733	0.995742	0.442511	A	G	0.261454	0.072083	NM_152376 // downstream // 50353 // Hs.585014 // UBXD3 // 127733 // Homo sapiens UBX domain containing 3 (UBXD3), mRNA. /// NM_144623 // upstream // 86514 // Hs.205178 // FLJ32784 // 127731 // Homo sapiens hypothetical protein FLJ32784 (FLJ32784), mRNA. /// ENST00000289815 // upstream // 44536 // --- // --- // --- // --- /// ENST00000294544 // downstream // 50353 // --- // --- // --- // UBX domai…
rs2157510	PC aa C34:2	1	20318200	0.001184		0.08923	0.1204	0.478	0.3542	0.5779	0.7403	0.7004	0.6937	0.9755	0.4687	0.7113	0.487	0.6938	0.6067	0.5301	0.5768	0.08923	0.2657	0.589429	0.930597	0.714706	0.443439	0.685944	0.369175	0.853733	0.995742	0.442511	A	G	0.261454	0.072083	NM_152376 // downstream // 50353 // Hs.585014 // UBXD3 // 127733 // Homo sapiens UBX domain containing 3 (UBXD3), mRNA. /// NM_144623 // upstream // 86514 // Hs.205178 // FLJ32784 // 127731 // Homo sapiens hypothetical protein FLJ32784 (FLJ32784), mRNA. /// ENST00000289815 // upstream // 44536 // --- // --- // --- // --- /// ENST00000294544 // downstream // 50353 // --- // --- // --- // UBX domai…
rs2157510	PC a C18:1 (PC e (COOH) C16:2, PC ae (OH, COOH) C14:3, PC ae C18:1, PC aa (OH) C16:2, PC e (OH) C18:2, PC a C18:1)	1	20318200	0.00174598		0.08923	0.1204	0.478	0.3542	0.5779	0.7403	0.7004	0.6937	0.9755	0.4687	0.7113	0.487	0.6938	0.6067	0.5301	0.5768	0.08923	0.2657	0.589429	0.930597	0.714706	0.443439	0.685944	0.369175	0.853733	0.995742	0.442511	A	G	0.261454	0.072083	NM_152376 // downstream // 50353 // Hs.585014 // UBXD3 // 127733 // Homo sapiens UBX domain containing 3 (UBXD3), mRNA. /// NM_144623 // upstream // 86514 // Hs.205178 // FLJ32784 // 127731 // Homo sapiens hypothetical protein FLJ32784 (FLJ32784), mRNA. /// ENST00000289815 // upstream // 44536 // --- // --- // --- // --- /// ENST00000294544 // downstream // 50353 // --- // --- // --- // UBX domai…
rs2157510	PC ae C34:1 (PC aa C34:8)	1	20318200	0.00176013		0.08923	0.1204	0.478	0.3542	0.5779	0.7403	0.7004	0.6937	0.9755	0.4687	0.7113	0.487	0.6938	0.6067	0.5301	0.5768	0.08923	0.2657	0.589429	0.930597	0.714706	0.443439	0.685944	0.369175	0.853733	0.995742	0.442511	A	G	0.261454	0.072083	NM_152376 // downstream // 50353 // Hs.585014 // UBXD3 // 127733 // Homo sapiens UBX domain containing 3 (UBXD3), mRNA. /// NM_144623 // upstream // 86514 // Hs.205178 // FLJ32784 // 127731 // Homo sapiens hypothetical protein FLJ32784 (FLJ32784), mRNA. /// ENST00000289815 // upstream // 44536 // --- // --- // --- // --- /// ENST00000294544 // downstream // 50353 // --- // --- // --- // UBX domai…
rs2157510	PC aa C36:3	1	20318200	0.00183092		0.08923	0.1204	0.478	0.3542	0.5779	0.7403	0.7004	0.6937	0.9755	0.4687	0.7113	0.487	0.6938	0.6067	0.5301	0.5768	0.08923	0.2657	0.589429	0.930597	0.714706	0.443439	0.685944	0.369175	0.853733	0.995742	0.442511	A	G	0.261454	0.072083	NM_152376 // downstream // 50353 // Hs.585014 // UBXD3 // 127733 // Homo sapiens UBX domain containing 3 (UBXD3), mRNA. /// NM_144623 // upstream // 86514 // Hs.205178 // FLJ32784 // 127731 // Homo sapiens hypothetical protein FLJ32784 (FLJ32784), mRNA. /// ENST00000289815 // upstream // 44536 // --- // --- // --- // --- /// ENST00000294544 // downstream // 50353 // --- // --- // --- // UBX domai…
rs2157510	PC aa C32:2	1	20318200	0.00222768		0.08923	0.1204	0.478	0.3542	0.5779	0.7403	0.7004	0.6937	0.9755	0.4687	0.7113	0.487	0.6938	0.6067	0.5301	0.5768	0.08923	0.2657	0.589429	0.930597	0.714706	0.443439	0.685944	0.369175	0.853733	0.995742	0.442511	A	G	0.261454	0.072083	NM_152376 // downstream // 50353 // Hs.585014 // UBXD3 // 127733 // Homo sapiens UBX domain containing 3 (UBXD3), mRNA. /// NM_144623 // upstream // 86514 // Hs.205178 // FLJ32784 // 127731 // Homo sapiens hypothetical protein FLJ32784 (FLJ32784), mRNA. /// ENST00000289815 // upstream // 44536 // --- // --- // --- // --- /// ENST00000294544 // downstream // 50353 // --- // --- // --- // UBX domai…
rs2157510	SM (COOH) C16:0	1	20318200	0.00268726		0.08923	0.1204	0.478	0.3542	0.5779	0.7403	0.7004	0.6937	0.9755	0.4687	0.7113	0.487	0.6938	0.6067	0.5301	0.5768	0.08923	0.2657	0.589429	0.930597	0.714706	0.443439	0.685944	0.369175	0.853733	0.995742	0.442511	A	G	0.261454	0.072083	NM_152376 // downstream // 50353 // Hs.585014 // UBXD3 // 127733 // Homo sapiens UBX domain containing 3 (UBXD3), mRNA. /// NM_144623 // upstream // 86514 // Hs.205178 // FLJ32784 // 127731 // Homo sapiens hypothetical protein FLJ32784 (FLJ32784), mRNA. /// ENST00000289815 // upstream // 44536 // --- // --- // --- // --- /// ENST00000294544 // downstream // 50353 // --- // --- // --- // UBX domai…
rs2157510	SM C26:4	1	20318200	0.00358032		0.08923	0.1204	0.478	0.3542	0.5779	0.7403	0.7004	0.6937	0.9755	0.4687	0.7113	0.487	0.6938	0.6067	0.5301	0.5768	0.08923	0.2657	0.589429	0.930597	0.714706	0.443439	0.685944	0.369175	0.853733	0.995742	0.442511	A	G	0.261454	0.072083	NM_152376 // downstream // 50353 // Hs.585014 // UBXD3 // 127733 // Homo sapiens UBX domain containing 3 (UBXD3), mRNA. /// NM_144623 // upstream // 86514 // Hs.205178 // FLJ32784 // 127731 // Homo sapiens hypothetical protein FLJ32784 (FLJ32784), mRNA. /// ENST00000289815 // upstream // 44536 // --- // --- // --- // --- /// ENST00000294544 // downstream // 50353 // --- // --- // --- // UBX domai…
rs2157510	PC a C20:4 (PC ae C20:4)	1	20318200	0.00369559		0.08923	0.1204	0.478	0.3542	0.5779	0.7403	0.7004	0.6937	0.9755	0.4687	0.7113	0.487	0.6938	0.6067	0.5301	0.5768	0.08923	0.2657	0.589429	0.930597	0.714706	0.443439	0.685944	0.369175	0.853733	0.995742	0.442511	A	G	0.261454	0.072083	NM_152376 // downstream // 50353 // Hs.585014 // UBXD3 // 127733 // Homo sapiens UBX domain containing 3 (UBXD3), mRNA. /// NM_144623 // upstream // 86514 // Hs.205178 // FLJ32784 // 127731 // Homo sapiens hypothetical protein FLJ32784 (FLJ32784), mRNA. /// ENST00000289815 // upstream // 44536 // --- // --- // --- // --- /// ENST00000294544 // downstream // 50353 // --- // --- // --- // UBX domai…
rs2157510	PC aa C34:1 (PC ae C36:8)	1	20318200	0.00376217		0.08923	0.1204	0.478	0.3542	0.5779	0.7403	0.7004	0.6937	0.9755	0.4687	0.7113	0.487	0.6938	0.6067	0.5301	0.5768	0.08923	0.2657	0.589429	0.930597	0.714706	0.443439	0.685944	0.369175	0.853733	0.995742	0.442511	A	G	0.261454	0.072083	NM_152376 // downstream // 50353 // Hs.585014 // UBXD3 // 127733 // Homo sapiens UBX domain containing 3 (UBXD3), mRNA. /// NM_144623 // upstream // 86514 // Hs.205178 // FLJ32784 // 127731 // Homo sapiens hypothetical protein FLJ32784 (FLJ32784), mRNA. /// ENST00000289815 // upstream // 44536 // --- // --- // --- // --- /// ENST00000294544 // downstream // 50353 // --- // --- // --- // UBX domai…
rs2157510	PI aa C38:4 (PIP aa C32:2, PIP2 aa C26:0)	1	20318200	0.00422455		0.08923	0.1204	0.478	0.3542	0.5779	0.7403	0.7004	0.6937	0.9755	0.4687	0.7113	0.487	0.6938	0.6067	0.5301	0.5768	0.08923	0.2657	0.589429	0.930597	0.714706	0.443439	0.685944	0.369175	0.853733	0.995742	0.442511	A	G	0.261454	0.072083	NM_152376 // downstream // 50353 // Hs.585014 // UBXD3 // 127733 // Homo sapiens UBX domain containing 3 (UBXD3), mRNA. /// NM_144623 // upstream // 86514 // Hs.205178 // FLJ32784 // 127731 // Homo sapiens hypothetical protein FLJ32784 (FLJ32784), mRNA. /// ENST00000289815 // upstream // 44536 // --- // --- // --- // --- /// ENST00000294544 // downstream // 50353 // --- // --- // --- // UBX domai…
rs2157510	PC aa C36:4	1	20318200	0.00468755		0.08923	0.1204	0.478	0.3542	0.5779	0.7403	0.7004	0.6937	0.9755	0.4687	0.7113	0.487	0.6938	0.6067	0.5301	0.5768	0.08923	0.2657	0.589429	0.930597	0.714706	0.443439	0.685944	0.369175	0.853733	0.995742	0.442511	A	G	0.261454	0.072083	NM_152376 // downstream // 50353 // Hs.585014 // UBXD3 // 127733 // Homo sapiens UBX domain containing 3 (UBXD3), mRNA. /// NM_144623 // upstream // 86514 // Hs.205178 // FLJ32784 // 127731 // Homo sapiens hypothetical protein FLJ32784 (FLJ32784), mRNA. /// ENST00000289815 // upstream // 44536 // --- // --- // --- // --- /// ENST00000294544 // downstream // 50353 // --- // --- // --- // UBX domai…
rs2157510	SM (COOH) C18:1	1	20318200	0.00555244		0.08923	0.1204	0.478	0.3542	0.5779	0.7403	0.7004	0.6937	0.9755	0.4687	0.7113	0.487	0.6938	0.6067	0.5301	0.5768	0.08923	0.2657	0.589429	0.930597	0.714706	0.443439	0.685944	0.369175	0.853733	0.995742	0.442511	A	G	0.261454	0.072083	NM_152376 // downstream // 50353 // Hs.585014 // UBXD3 // 127733 // Homo sapiens UBX domain containing 3 (UBXD3), mRNA. /// NM_144623 // upstream // 86514 // Hs.205178 // FLJ32784 // 127731 // Homo sapiens hypothetical protein FLJ32784 (FLJ32784), mRNA. /// ENST00000289815 // upstream // 44536 // --- // --- // --- // --- /// ENST00000294544 // downstream // 50353 // --- // --- // --- // UBX domai…
rs2157510	PC aa C36:2	1	20318200	0.00556457		0.08923	0.1204	0.478	0.3542	0.5779	0.7403	0.7004	0.6937	0.9755	0.4687	0.7113	0.487	0.6938	0.6067	0.5301	0.5768	0.08923	0.2657	0.589429	0.930597	0.714706	0.443439	0.685944	0.369175	0.853733	0.995742	0.442511	A	G	0.261454	0.072083	NM_152376 // downstream // 50353 // Hs.585014 // UBXD3 // 127733 // Homo sapiens UBX domain containing 3 (UBXD3), mRNA. /// NM_144623 // upstream // 86514 // Hs.205178 // FLJ32784 // 127731 // Homo sapiens hypothetical protein FLJ32784 (FLJ32784), mRNA. /// ENST00000289815 // upstream // 44536 // --- // --- // --- // --- /// ENST00000294544 // downstream // 50353 // --- // --- // --- // UBX domai…
rs2157510	SM (COOH) C16:2	1	20318200	0.00607401		0.08923	0.1204	0.478	0.3542	0.5779	0.7403	0.7004	0.6937	0.9755	0.4687	0.7113	0.487	0.6938	0.6067	0.5301	0.5768	0.08923	0.2657	0.589429	0.930597	0.714706	0.443439	0.685944	0.369175	0.853733	0.995742	0.442511	A	G	0.261454	0.072083	NM_152376 // downstream // 50353 // Hs.585014 // UBXD3 // 127733 // Homo sapiens UBX domain containing 3 (UBXD3), mRNA. /// NM_144623 // upstream // 86514 // Hs.205178 // FLJ32784 // 127731 // Homo sapiens hypothetical protein FLJ32784 (FLJ32784), mRNA. /// ENST00000289815 // upstream // 44536 // --- // --- // --- // --- /// ENST00000294544 // downstream // 50353 // --- // --- // --- // UBX domai…
rs2157510	PC ae C36:1 (PC aa C36:8)	1	20318200	0.00619163		0.08923	0.1204	0.478	0.3542	0.5779	0.7403	0.7004	0.6937	0.9755	0.4687	0.7113	0.487	0.6938	0.6067	0.5301	0.5768	0.08923	0.2657	0.589429	0.930597	0.714706	0.443439	0.685944	0.369175	0.853733	0.995742	0.442511	A	G	0.261454	0.072083	NM_152376 // downstream // 50353 // Hs.585014 // UBXD3 // 127733 // Homo sapiens UBX domain containing 3 (UBXD3), mRNA. /// NM_144623 // upstream // 86514 // Hs.205178 // FLJ32784 // 127731 // Homo sapiens hypothetical protein FLJ32784 (FLJ32784), mRNA. /// ENST00000289815 // upstream // 44536 // --- // --- // --- // --- /// ENST00000294544 // downstream // 50353 // --- // --- // --- // UBX domai…
rs2157510	SM C24:3	1	20318200	0.00636439		0.08923	0.1204	0.478	0.3542	0.5779	0.7403	0.7004	0.6937	0.9755	0.4687	0.7113	0.487	0.6938	0.6067	0.5301	0.5768	0.08923	0.2657	0.589429	0.930597	0.714706	0.443439	0.685944	0.369175	0.853733	0.995742	0.442511	A	G	0.261454	0.072083	NM_152376 // downstream // 50353 // Hs.585014 // UBXD3 // 127733 // Homo sapiens UBX domain containing 3 (UBXD3), mRNA. /// NM_144623 // upstream // 86514 // Hs.205178 // FLJ32784 // 127731 // Homo sapiens hypothetical protein FLJ32784 (FLJ32784), mRNA. /// ENST00000289815 // upstream // 44536 // --- // --- // --- // --- /// ENST00000294544 // downstream // 50353 // --- // --- // --- // UBX domai…
rs2157510	PC ae C34:0 (PC aa C34:7, PC aa (COOH) C30:1, PC ae (OH, COOH) C30:2)	1	20318200	0.00673716		0.08923	0.1204	0.478	0.3542	0.5779	0.7403	0.7004	0.6937	0.9755	0.4687	0.7113	0.487	0.6938	0.6067	0.5301	0.5768	0.08923	0.2657	0.589429	0.930597	0.714706	0.443439	0.685944	0.369175	0.853733	0.995742	0.442511	A	G	0.261454	0.072083	NM_152376 // downstream // 50353 // Hs.585014 // UBXD3 // 127733 // Homo sapiens UBX domain containing 3 (UBXD3), mRNA. /// NM_144623 // upstream // 86514 // Hs.205178 // FLJ32784 // 127731 // Homo sapiens hypothetical protein FLJ32784 (FLJ32784), mRNA. /// ENST00000289815 // upstream // 44536 // --- // --- // --- // --- /// ENST00000294544 // downstream // 50353 // --- // --- // --- // UBX domai…
rs2157510	PC aa C36:1 (PC ae C38:8)	1	20318200	0.00680402		0.08923	0.1204	0.478	0.3542	0.5779	0.7403	0.7004	0.6937	0.9755	0.4687	0.7113	0.487	0.6938	0.6067	0.5301	0.5768	0.08923	0.2657	0.589429	0.930597	0.714706	0.443439	0.685944	0.369175	0.853733	0.995742	0.442511	A	G	0.261454	0.072083	NM_152376 // downstream // 50353 // Hs.585014 // UBXD3 // 127733 // Homo sapiens UBX domain containing 3 (UBXD3), mRNA. /// NM_144623 // upstream // 86514 // Hs.205178 // FLJ32784 // 127731 // Homo sapiens hypothetical protein FLJ32784 (FLJ32784), mRNA. /// ENST00000289815 // upstream // 44536 // --- // --- // --- // --- /// ENST00000294544 // downstream // 50353 // --- // --- // --- // UBX domai…
rs2157510	PC aa C34:4	1	20318200	0.00817806		0.08923	0.1204	0.478	0.3542	0.5779	0.7403	0.7004	0.6937	0.9755	0.4687	0.7113	0.487	0.6938	0.6067	0.5301	0.5768	0.08923	0.2657	0.589429	0.930597	0.714706	0.443439	0.685944	0.369175	0.853733	0.995742	0.442511	A	G	0.261454	0.072083	NM_152376 // downstream // 50353 // Hs.585014 // UBXD3 // 127733 // Homo sapiens UBX domain containing 3 (UBXD3), mRNA. /// NM_144623 // upstream // 86514 // Hs.205178 // FLJ32784 // 127731 // Homo sapiens hypothetical protein FLJ32784 (FLJ32784), mRNA. /// ENST00000289815 // upstream // 44536 // --- // --- // --- // --- /// ENST00000294544 // downstream // 50353 // --- // --- // --- // UBX domai…
rs2157510	PC ae C38:2	1	20318200	0.00835056		0.08923	0.1204	0.478	0.3542	0.5779	0.7403	0.7004	0.6937	0.9755	0.4687	0.7113	0.487	0.6938	0.6067	0.5301	0.5768	0.08923	0.2657	0.589429	0.930597	0.714706	0.443439	0.685944	0.369175	0.853733	0.995742	0.442511	A	G	0.261454	0.072083	NM_152376 // downstream // 50353 // Hs.585014 // UBXD3 // 127733 // Homo sapiens UBX domain containing 3 (UBXD3), mRNA. /// NM_144623 // upstream // 86514 // Hs.205178 // FLJ32784 // 127731 // Homo sapiens hypothetical protein FLJ32784 (FLJ32784), mRNA. /// ENST00000289815 // upstream // 44536 // --- // --- // --- // --- /// ENST00000294544 // downstream // 50353 // --- // --- // --- // UBX domai…
rs2157510	PC aa C34:0 (PC ae C36:7, PC aa (OH, COOH) C30:2)	1	20318200	0.00863122		0.08923	0.1204	0.478	0.3542	0.5779	0.7403	0.7004	0.6937	0.9755	0.4687	0.7113	0.487	0.6938	0.6067	0.5301	0.5768	0.08923	0.2657	0.589429	0.930597	0.714706	0.443439	0.685944	0.369175	0.853733	0.995742	0.442511	A	G	0.261454	0.072083	NM_152376 // downstream // 50353 // Hs.585014 // UBXD3 // 127733 // Homo sapiens UBX domain containing 3 (UBXD3), mRNA. /// NM_144623 // upstream // 86514 // Hs.205178 // FLJ32784 // 127731 // Homo sapiens hypothetical protein FLJ32784 (FLJ32784), mRNA. /// ENST00000289815 // upstream // 44536 // --- // --- // --- // --- /// ENST00000294544 // downstream // 50353 // --- // --- // --- // UBX domai…
rs743983	PE e (COOH) C16:3 (PE e (COOH) C16:3, PE e (OH) C18:3, PE ae (OH, COOH) C14:4, PE a C18:2)	1	20328628	4.09908e-05		0.09469	0.2458	0.3193	0.681	0.7362	0.6894	0.5838	0.6365	0.9618	0.6509	0.5303	0.4158	0.5432	0.5819	0.8393	0.8553	0.1224	0.09469	0.355872	0.919048	0.867691	0.166249	0.489813	0.77384	0.758876	0.998175	0.260759	G	T	0.271176	0.07922	NM_144623 // upstream // 76086 // Hs.205178 // FLJ32784 // 127731 // Homo sapiens hypothetical protein FLJ32784 (FLJ32784), mRNA. /// NM_152376 // downstream // 60781 // Hs.585014 // UBXD3 // 127733 // Homo sapiens UBX domain containing 3 (UBXD3), mRNA. /// ENST00000289825 // upstream // 76086 // --- // --- // --- // --- /// ENST00000294544 // downstream // 60781 // --- // --- // --- // UBX domai…
rs743983	PI aa C36:2 (PIP aa C30:0)	1	20328628	0.000304968		0.09469	0.2458	0.3193	0.681	0.7362	0.6894	0.5838	0.6365	0.9618	0.6509	0.5303	0.4158	0.5432	0.5819	0.8393	0.8553	0.1224	0.09469	0.355872	0.919048	0.867691	0.166249	0.489813	0.77384	0.758876	0.998175	0.260759	G	T	0.271176	0.07922	NM_144623 // upstream // 76086 // Hs.205178 // FLJ32784 // 127731 // Homo sapiens hypothetical protein FLJ32784 (FLJ32784), mRNA. /// NM_152376 // downstream // 60781 // Hs.585014 // UBXD3 // 127733 // Homo sapiens UBX domain containing 3 (UBXD3), mRNA. /// ENST00000289825 // upstream // 76086 // --- // --- // --- // --- /// ENST00000294544 // downstream // 60781 // --- // --- // --- // UBX domai…
rs743983	PC aa (OH, COOH) C30:4	1	20328628	0.000311654		0.09469	0.2458	0.3193	0.681	0.7362	0.6894	0.5838	0.6365	0.9618	0.6509	0.5303	0.4158	0.5432	0.5819	0.8393	0.8553	0.1224	0.09469	0.355872	0.919048	0.867691	0.166249	0.489813	0.77384	0.758876	0.998175	0.260759	G	T	0.271176	0.07922	NM_144623 // upstream // 76086 // Hs.205178 // FLJ32784 // 127731 // Homo sapiens hypothetical protein FLJ32784 (FLJ32784), mRNA. /// NM_152376 // downstream // 60781 // Hs.585014 // UBXD3 // 127733 // Homo sapiens UBX domain containing 3 (UBXD3), mRNA. /// ENST00000289825 // upstream // 76086 // --- // --- // --- // --- /// ENST00000294544 // downstream // 60781 // --- // --- // --- // UBX domai…
rs743983	PC ae C36:2	1	20328628	0.000673722		0.09469	0.2458	0.3193	0.681	0.7362	0.6894	0.5838	0.6365	0.9618	0.6509	0.5303	0.4158	0.5432	0.5819	0.8393	0.8553	0.1224	0.09469	0.355872	0.919048	0.867691	0.166249	0.489813	0.77384	0.758876	0.998175	0.260759	G	T	0.271176	0.07922	NM_144623 // upstream // 76086 // Hs.205178 // FLJ32784 // 127731 // Homo sapiens hypothetical protein FLJ32784 (FLJ32784), mRNA. /// NM_152376 // downstream // 60781 // Hs.585014 // UBXD3 // 127733 // Homo sapiens UBX domain containing 3 (UBXD3), mRNA. /// ENST00000289825 // upstream // 76086 // --- // --- // --- // --- /// ENST00000294544 // downstream // 60781 // --- // --- // --- // UBX domai…
rs743983	SM C14:0	1	20328628	0.000776851		0.09469	0.2458	0.3193	0.681	0.7362	0.6894	0.5838	0.6365	0.9618	0.6509	0.5303	0.4158	0.5432	0.5819	0.8393	0.8553	0.1224	0.09469	0.355872	0.919048	0.867691	0.166249	0.489813	0.77384	0.758876	0.998175	0.260759	G	T	0.271176	0.07922	NM_144623 // upstream // 76086 // Hs.205178 // FLJ32784 // 127731 // Homo sapiens hypothetical protein FLJ32784 (FLJ32784), mRNA. /// NM_152376 // downstream // 60781 // Hs.585014 // UBXD3 // 127733 // Homo sapiens UBX domain containing 3 (UBXD3), mRNA. /// ENST00000289825 // upstream // 76086 // --- // --- // --- // --- /// ENST00000294544 // downstream // 60781 // --- // --- // --- // UBX domai…
rs743983	PC aa C34:3	1	20328628	0.00118643		0.09469	0.2458	0.3193	0.681	0.7362	0.6894	0.5838	0.6365	0.9618	0.6509	0.5303	0.4158	0.5432	0.5819	0.8393	0.8553	0.1224	0.09469	0.355872	0.919048	0.867691	0.166249	0.489813	0.77384	0.758876	0.998175	0.260759	G	T	0.271176	0.07922	NM_144623 // upstream // 76086 // Hs.205178 // FLJ32784 // 127731 // Homo sapiens hypothetical protein FLJ32784 (FLJ32784), mRNA. /// NM_152376 // downstream // 60781 // Hs.585014 // UBXD3 // 127733 // Homo sapiens UBX domain containing 3 (UBXD3), mRNA. /// ENST00000289825 // upstream // 76086 // --- // --- // --- // --- /// ENST00000294544 // downstream // 60781 // --- // --- // --- // UBX domai…
rs743983	SM (COOH) C18:1	1	20328628	0.00137919		0.09469	0.2458	0.3193	0.681	0.7362	0.6894	0.5838	0.6365	0.9618	0.6509	0.5303	0.4158	0.5432	0.5819	0.8393	0.8553	0.1224	0.09469	0.355872	0.919048	0.867691	0.166249	0.489813	0.77384	0.758876	0.998175	0.260759	G	T	0.271176	0.07922	NM_144623 // upstream // 76086 // Hs.205178 // FLJ32784 // 127731 // Homo sapiens hypothetical protein FLJ32784 (FLJ32784), mRNA. /// NM_152376 // downstream // 60781 // Hs.585014 // UBXD3 // 127733 // Homo sapiens UBX domain containing 3 (UBXD3), mRNA. /// ENST00000289825 // upstream // 76086 // --- // --- // --- // --- /// ENST00000294544 // downstream // 60781 // --- // --- // --- // UBX domai…
rs743983	PC aa C34:2	1	20328628	0.00382149		0.09469	0.2458	0.3193	0.681	0.7362	0.6894	0.5838	0.6365	0.9618	0.6509	0.5303	0.4158	0.5432	0.5819	0.8393	0.8553	0.1224	0.09469	0.355872	0.919048	0.867691	0.166249	0.489813	0.77384	0.758876	0.998175	0.260759	G	T	0.271176	0.07922	NM_144623 // upstream // 76086 // Hs.205178 // FLJ32784 // 127731 // Homo sapiens hypothetical protein FLJ32784 (FLJ32784), mRNA. /// NM_152376 // downstream // 60781 // Hs.585014 // UBXD3 // 127733 // Homo sapiens UBX domain containing 3 (UBXD3), mRNA. /// ENST00000289825 // upstream // 76086 // --- // --- // --- // --- /// ENST00000294544 // downstream // 60781 // --- // --- // --- // UBX domai…
rs743983	PC a C18:1 (PC e (COOH) C16:2, PC ae (OH, COOH) C14:3, PC ae C18:1, PC aa (OH) C16:2, PC e (OH) C18:2, PC a C18:1)	1	20328628	0.00429216		0.09469	0.2458	0.3193	0.681	0.7362	0.6894	0.5838	0.6365	0.9618	0.6509	0.5303	0.4158	0.5432	0.5819	0.8393	0.8553	0.1224	0.09469	0.355872	0.919048	0.867691	0.166249	0.489813	0.77384	0.758876	0.998175	0.260759	G	T	0.271176	0.07922	NM_144623 // upstream // 76086 // Hs.205178 // FLJ32784 // 127731 // Homo sapiens hypothetical protein FLJ32784 (FLJ32784), mRNA. /// NM_152376 // downstream // 60781 // Hs.585014 // UBXD3 // 127733 // Homo sapiens UBX domain containing 3 (UBXD3), mRNA. /// ENST00000289825 // upstream // 76086 // --- // --- // --- // --- /// ENST00000294544 // downstream // 60781 // --- // --- // --- // UBX domai…
rs743983	SM C26:4	1	20328628	0.00447346		0.09469	0.2458	0.3193	0.681	0.7362	0.6894	0.5838	0.6365	0.9618	0.6509	0.5303	0.4158	0.5432	0.5819	0.8393	0.8553	0.1224	0.09469	0.355872	0.919048	0.867691	0.166249	0.489813	0.77384	0.758876	0.998175	0.260759	G	T	0.271176	0.07922	NM_144623 // upstream // 76086 // Hs.205178 // FLJ32784 // 127731 // Homo sapiens hypothetical protein FLJ32784 (FLJ32784), mRNA. /// NM_152376 // downstream // 60781 // Hs.585014 // UBXD3 // 127733 // Homo sapiens UBX domain containing 3 (UBXD3), mRNA. /// ENST00000289825 // upstream // 76086 // --- // --- // --- // --- /// ENST00000294544 // downstream // 60781 // --- // --- // --- // UBX domai…
rs743983	PC aa (OH, COOH) C28:4	1	20328628	0.00561547		0.09469	0.2458	0.3193	0.681	0.7362	0.6894	0.5838	0.6365	0.9618	0.6509	0.5303	0.4158	0.5432	0.5819	0.8393	0.8553	0.1224	0.09469	0.355872	0.919048	0.867691	0.166249	0.489813	0.77384	0.758876	0.998175	0.260759	G	T	0.271176	0.07922	NM_144623 // upstream // 76086 // Hs.205178 // FLJ32784 // 127731 // Homo sapiens hypothetical protein FLJ32784 (FLJ32784), mRNA. /// NM_152376 // downstream // 60781 // Hs.585014 // UBXD3 // 127733 // Homo sapiens UBX domain containing 3 (UBXD3), mRNA. /// ENST00000289825 // upstream // 76086 // --- // --- // --- // --- /// ENST00000294544 // downstream // 60781 // --- // --- // --- // UBX domai…
rs743983	C18:2	1	20328628	0.00723397		0.09469	0.2458	0.3193	0.681	0.7362	0.6894	0.5838	0.6365	0.9618	0.6509	0.5303	0.4158	0.5432	0.5819	0.8393	0.8553	0.1224	0.09469	0.355872	0.919048	0.867691	0.166249	0.489813	0.77384	0.758876	0.998175	0.260759	G	T	0.271176	0.07922	NM_144623 // upstream // 76086 // Hs.205178 // FLJ32784 // 127731 // Homo sapiens hypothetical protein FLJ32784 (FLJ32784), mRNA. /// NM_152376 // downstream // 60781 // Hs.585014 // UBXD3 // 127733 // Homo sapiens UBX domain containing 3 (UBXD3), mRNA. /// ENST00000289825 // upstream // 76086 // --- // --- // --- // --- /// ENST00000294544 // downstream // 60781 // --- // --- // --- // UBX domai…
rs743983	SM C22:2	1	20328628	0.00750038		0.09469	0.2458	0.3193	0.681	0.7362	0.6894	0.5838	0.6365	0.9618	0.6509	0.5303	0.4158	0.5432	0.5819	0.8393	0.8553	0.1224	0.09469	0.355872	0.919048	0.867691	0.166249	0.489813	0.77384	0.758876	0.998175	0.260759	G	T	0.271176	0.07922	NM_144623 // upstream // 76086 // Hs.205178 // FLJ32784 // 127731 // Homo sapiens hypothetical protein FLJ32784 (FLJ32784), mRNA. /// NM_152376 // downstream // 60781 // Hs.585014 // UBXD3 // 127733 // Homo sapiens UBX domain containing 3 (UBXD3), mRNA. /// ENST00000289825 // upstream // 76086 // --- // --- // --- // --- /// ENST00000294544 // downstream // 60781 // --- // --- // --- // UBX domai…
rs743983	PC aa C32:2	1	20328628	0.00774257		0.09469	0.2458	0.3193	0.681	0.7362	0.6894	0.5838	0.6365	0.9618	0.6509	0.5303	0.4158	0.5432	0.5819	0.8393	0.8553	0.1224	0.09469	0.355872	0.919048	0.867691	0.166249	0.489813	0.77384	0.758876	0.998175	0.260759	G	T	0.271176	0.07922	NM_144623 // upstream // 76086 // Hs.205178 // FLJ32784 // 127731 // Homo sapiens hypothetical protein FLJ32784 (FLJ32784), mRNA. /// NM_152376 // downstream // 60781 // Hs.585014 // UBXD3 // 127733 // Homo sapiens UBX domain containing 3 (UBXD3), mRNA. /// ENST00000289825 // upstream // 76086 // --- // --- // --- // --- /// ENST00000294544 // downstream // 60781 // --- // --- // --- // UBX domai…
rs743983	SM (COOH) C18:0	1	20328628	0.00808408		0.09469	0.2458	0.3193	0.681	0.7362	0.6894	0.5838	0.6365	0.9618	0.6509	0.5303	0.4158	0.5432	0.5819	0.8393	0.8553	0.1224	0.09469	0.355872	0.919048	0.867691	0.166249	0.489813	0.77384	0.758876	0.998175	0.260759	G	T	0.271176	0.07922	NM_144623 // upstream // 76086 // Hs.205178 // FLJ32784 // 127731 // Homo sapiens hypothetical protein FLJ32784 (FLJ32784), mRNA. /// NM_152376 // downstream // 60781 // Hs.585014 // UBXD3 // 127733 // Homo sapiens UBX domain containing 3 (UBXD3), mRNA. /// ENST00000289825 // upstream // 76086 // --- // --- // --- // --- /// ENST00000294544 // downstream // 60781 // --- // --- // --- // UBX domai…
rs743983	SM C18:1	1	20328628	0.00860304		0.09469	0.2458	0.3193	0.681	0.7362	0.6894	0.5838	0.6365	0.9618	0.6509	0.5303	0.4158	0.5432	0.5819	0.8393	0.8553	0.1224	0.09469	0.355872	0.919048	0.867691	0.166249	0.489813	0.77384	0.758876	0.998175	0.260759	G	T	0.271176	0.07922	NM_144623 // upstream // 76086 // Hs.205178 // FLJ32784 // 127731 // Homo sapiens hypothetical protein FLJ32784 (FLJ32784), mRNA. /// NM_152376 // downstream // 60781 // Hs.585014 // UBXD3 // 127733 // Homo sapiens UBX domain containing 3 (UBXD3), mRNA. /// ENST00000289825 // upstream // 76086 // --- // --- // --- // --- /// ENST00000294544 // downstream // 60781 // --- // --- // --- // UBX domai…
rs743983	SM (COOH) C16:0	1	20328628	0.00873877		0.09469	0.2458	0.3193	0.681	0.7362	0.6894	0.5838	0.6365	0.9618	0.6509	0.5303	0.4158	0.5432	0.5819	0.8393	0.8553	0.1224	0.09469	0.355872	0.919048	0.867691	0.166249	0.489813	0.77384	0.758876	0.998175	0.260759	G	T	0.271176	0.07922	NM_144623 // upstream // 76086 // Hs.205178 // FLJ32784 // 127731 // Homo sapiens hypothetical protein FLJ32784 (FLJ32784), mRNA. /// NM_152376 // downstream // 60781 // Hs.585014 // UBXD3 // 127733 // Homo sapiens UBX domain containing 3 (UBXD3), mRNA. /// ENST00000289825 // upstream // 76086 // --- // --- // --- // --- /// ENST00000294544 // downstream // 60781 // --- // --- // --- // UBX domai…
rs743983	PI aa C38:4 (PIP aa C32:2, PIP2 aa C26:0)	1	20328628	0.00960121		0.09469	0.2458	0.3193	0.681	0.7362	0.6894	0.5838	0.6365	0.9618	0.6509	0.5303	0.4158	0.5432	0.5819	0.8393	0.8553	0.1224	0.09469	0.355872	0.919048	0.867691	0.166249	0.489813	0.77384	0.758876	0.998175	0.260759	G	T	0.271176	0.07922	NM_144623 // upstream // 76086 // Hs.205178 // FLJ32784 // 127731 // Homo sapiens hypothetical protein FLJ32784 (FLJ32784), mRNA. /// NM_152376 // downstream // 60781 // Hs.585014 // UBXD3 // 127733 // Homo sapiens UBX domain containing 3 (UBXD3), mRNA. /// ENST00000289825 // upstream // 76086 // --- // --- // --- // --- /// ENST00000294544 // downstream // 60781 // --- // --- // --- // UBX domai…
rs743983	PC ae C34:1 (PC aa C34:8)	1	20328628	0.00982775		0.09469	0.2458	0.3193	0.681	0.7362	0.6894	0.5838	0.6365	0.9618	0.6509	0.5303	0.4158	0.5432	0.5819	0.8393	0.8553	0.1224	0.09469	0.355872	0.919048	0.867691	0.166249	0.489813	0.77384	0.758876	0.998175	0.260759	G	T	0.271176	0.07922	NM_144623 // upstream // 76086 // Hs.205178 // FLJ32784 // 127731 // Homo sapiens hypothetical protein FLJ32784 (FLJ32784), mRNA. /// NM_152376 // downstream // 60781 // Hs.585014 // UBXD3 // 127733 // Homo sapiens UBX domain containing 3 (UBXD3), mRNA. /// ENST00000289825 // upstream // 76086 // --- // --- // --- // --- /// ENST00000294544 // downstream // 60781 // --- // --- // --- // UBX domai…
rs743983	PC aa C36:3	1	20328628	0.00995079		0.09469	0.2458	0.3193	0.681	0.7362	0.6894	0.5838	0.6365	0.9618	0.6509	0.5303	0.4158	0.5432	0.5819	0.8393	0.8553	0.1224	0.09469	0.355872	0.919048	0.867691	0.166249	0.489813	0.77384	0.758876	0.998175	0.260759	G	T	0.271176	0.07922	NM_144623 // upstream // 76086 // Hs.205178 // FLJ32784 // 127731 // Homo sapiens hypothetical protein FLJ32784 (FLJ32784), mRNA. /// NM_152376 // downstream // 60781 // Hs.585014 // UBXD3 // 127733 // Homo sapiens UBX domain containing 3 (UBXD3), mRNA. /// ENST00000289825 // upstream // 76086 // --- // --- // --- // --- /// ENST00000294544 // downstream // 60781 // --- // --- // --- // UBX domai…
rs10753541	SM C16:1	1	22807298	8.70918e-05	APOA2_	0.01652	0.2884	0.9021	0.2072	0.6195	0.7481	0.02129	0.01652	0.8915	0.1014	0.1683	0.4161	0.06714	0.3246	0.4254	0.1485	0.9538	0.5069	0.151712	0.379981	0.717191	0.354203	0.96254	0.369088	0.138379	0.995742	0.307437	A	G	0.410812	0.162492	NM_017449 // intron // 0 // Hs.523329 // EPHB2 // 2048 // Homo sapiens EPH receptor B2 (EPHB2), transcript variant 1, mRNA. /// ENST00000255580 // intron // 0 // --- // --- // --- // Ephrin type-B receptor 2 precursor (EC 2.7.1.112) (Tyrosine-protein kinase receptor EPH-3) (DRT) (Receptor protein-tyrosine kina
rs150088	SM (COOH) C16:0	1	29083149	8.32296e-05	HOMA	0.03392	0.9687	0.7061	0.7508	0.99	0.5056	0.1332	0.4807	0.947	0.05236	0.9177	0.1595	0.5562	0.03392	0.614	0.08517	0.7247	0.885	0.17412	0.502126	0.540652	0.100425	0.821599	0.0671362	0.936769	0.98236	0.85431	A	G	0.283591	0.079257	NM_004437 // intron // 0 // Hs.175437 // EPB41 // 2035 // Homo sapiens erythrocyte membrane protein band 4.1 (elliptocytosis 1, RH-linked) (EPB41), transcript variant 3, mRNA. /// NM_203342 // intron // 0 // Hs.175437 // EPB41 // 2035 // Homo sapiens erythrocyte membrane protein band 4.1 (elliptocytosis 1, RH-linked) (EPB41), transcript variant 2, mRNA. /// NM_203343 // intron // 0 // Hs.175437 /…
rs150088	PC aa (OH, COOH) C30:3	1	29083149	0.00162686	HOMA	0.03392	0.9687	0.7061	0.7508	0.99	0.5056	0.1332	0.4807	0.947	0.05236	0.9177	0.1595	0.5562	0.03392	0.614	0.08517	0.7247	0.885	0.17412	0.502126	0.540652	0.100425	0.821599	0.0671362	0.936769	0.98236	0.85431	A	G	0.283591	0.079257	NM_004437 // intron // 0 // Hs.175437 // EPB41 // 2035 // Homo sapiens erythrocyte membrane protein band 4.1 (elliptocytosis 1, RH-linked) (EPB41), transcript variant 3, mRNA. /// NM_203342 // intron // 0 // Hs.175437 // EPB41 // 2035 // Homo sapiens erythrocyte membrane protein band 4.1 (elliptocytosis 1, RH-linked) (EPB41), transcript variant 2, mRNA. /// NM_203343 // intron // 0 // Hs.175437 /…
rs150088	PC ae C34:0 (PC aa C34:7, PC aa (COOH) C30:1, PC ae (OH, COOH) C30:2)	1	29083149	0.00186584	HOMA	0.03392	0.9687	0.7061	0.7508	0.99	0.5056	0.1332	0.4807	0.947	0.05236	0.9177	0.1595	0.5562	0.03392	0.614	0.08517	0.7247	0.885	0.17412	0.502126	0.540652	0.100425	0.821599	0.0671362	0.936769	0.98236	0.85431	A	G	0.283591	0.079257	NM_004437 // intron // 0 // Hs.175437 // EPB41 // 2035 // Homo sapiens erythrocyte membrane protein band 4.1 (elliptocytosis 1, RH-linked) (EPB41), transcript variant 3, mRNA. /// NM_203342 // intron // 0 // Hs.175437 // EPB41 // 2035 // Homo sapiens erythrocyte membrane protein band 4.1 (elliptocytosis 1, RH-linked) (EPB41), transcript variant 2, mRNA. /// NM_203343 // intron // 0 // Hs.175437 /…
rs150088	SM (COOH) C18:0	1	29083149	0.00237372	HOMA	0.03392	0.9687	0.7061	0.7508	0.99	0.5056	0.1332	0.4807	0.947	0.05236	0.9177	0.1595	0.5562	0.03392	0.614	0.08517	0.7247	0.885	0.17412	0.502126	0.540652	0.100425	0.821599	0.0671362	0.936769	0.98236	0.85431	A	G	0.283591	0.079257	NM_004437 // intron // 0 // Hs.175437 // EPB41 // 2035 // Homo sapiens erythrocyte membrane protein band 4.1 (elliptocytosis 1, RH-linked) (EPB41), transcript variant 3, mRNA. /// NM_203342 // intron // 0 // Hs.175437 // EPB41 // 2035 // Homo sapiens erythrocyte membrane protein band 4.1 (elliptocytosis 1, RH-linked) (EPB41), transcript variant 2, mRNA. /// NM_203343 // intron // 0 // Hs.175437 /…
rs150088	SM (COOH) C16:1	1	29083149	0.00298937	HOMA	0.03392	0.9687	0.7061	0.7508	0.99	0.5056	0.1332	0.4807	0.947	0.05236	0.9177	0.1595	0.5562	0.03392	0.614	0.08517	0.7247	0.885	0.17412	0.502126	0.540652	0.100425	0.821599	0.0671362	0.936769	0.98236	0.85431	A	G	0.283591	0.079257	NM_004437 // intron // 0 // Hs.175437 // EPB41 // 2035 // Homo sapiens erythrocyte membrane protein band 4.1 (elliptocytosis 1, RH-linked) (EPB41), transcript variant 3, mRNA. /// NM_203342 // intron // 0 // Hs.175437 // EPB41 // 2035 // Homo sapiens erythrocyte membrane protein band 4.1 (elliptocytosis 1, RH-linked) (EPB41), transcript variant 2, mRNA. /// NM_203343 // intron // 0 // Hs.175437 /…
rs150088	PC aa C34:0 (PC ae C36:7, PC aa (OH, COOH) C30:2)	1	29083149	0.00385377	HOMA	0.03392	0.9687	0.7061	0.7508	0.99	0.5056	0.1332	0.4807	0.947	0.05236	0.9177	0.1595	0.5562	0.03392	0.614	0.08517	0.7247	0.885	0.17412	0.502126	0.540652	0.100425	0.821599	0.0671362	0.936769	0.98236	0.85431	A	G	0.283591	0.079257	NM_004437 // intron // 0 // Hs.175437 // EPB41 // 2035 // Homo sapiens erythrocyte membrane protein band 4.1 (elliptocytosis 1, RH-linked) (EPB41), transcript variant 3, mRNA. /// NM_203342 // intron // 0 // Hs.175437 // EPB41 // 2035 // Homo sapiens erythrocyte membrane protein band 4.1 (elliptocytosis 1, RH-linked) (EPB41), transcript variant 2, mRNA. /// NM_203343 // intron // 0 // Hs.175437 /…
rs150088	PA a C20:1	1	29083149	0.00385923	HOMA	0.03392	0.9687	0.7061	0.7508	0.99	0.5056	0.1332	0.4807	0.947	0.05236	0.9177	0.1595	0.5562	0.03392	0.614	0.08517	0.7247	0.885	0.17412	0.502126	0.540652	0.100425	0.821599	0.0671362	0.936769	0.98236	0.85431	A	G	0.283591	0.079257	NM_004437 // intron // 0 // Hs.175437 // EPB41 // 2035 // Homo sapiens erythrocyte membrane protein band 4.1 (elliptocytosis 1, RH-linked) (EPB41), transcript variant 3, mRNA. /// NM_203342 // intron // 0 // Hs.175437 // EPB41 // 2035 // Homo sapiens erythrocyte membrane protein band 4.1 (elliptocytosis 1, RH-linked) (EPB41), transcript variant 2, mRNA. /// NM_203343 // intron // 0 // Hs.175437 /…
rs150088	PA aa C20:7	1	29083149	0.0039424	HOMA	0.03392	0.9687	0.7061	0.7508	0.99	0.5056	0.1332	0.4807	0.947	0.05236	0.9177	0.1595	0.5562	0.03392	0.614	0.08517	0.7247	0.885	0.17412	0.502126	0.540652	0.100425	0.821599	0.0671362	0.936769	0.98236	0.85431	A	G	0.283591	0.079257	NM_004437 // intron // 0 // Hs.175437 // EPB41 // 2035 // Homo sapiens erythrocyte membrane protein band 4.1 (elliptocytosis 1, RH-linked) (EPB41), transcript variant 3, mRNA. /// NM_203342 // intron // 0 // Hs.175437 // EPB41 // 2035 // Homo sapiens erythrocyte membrane protein band 4.1 (elliptocytosis 1, RH-linked) (EPB41), transcript variant 2, mRNA. /// NM_203343 // intron // 0 // Hs.175437 /…
rs150088	PC aa (OH, COOH) C30:4	1	29083149	0.00448855	HOMA	0.03392	0.9687	0.7061	0.7508	0.99	0.5056	0.1332	0.4807	0.947	0.05236	0.9177	0.1595	0.5562	0.03392	0.614	0.08517	0.7247	0.885	0.17412	0.502126	0.540652	0.100425	0.821599	0.0671362	0.936769	0.98236	0.85431	A	G	0.283591	0.079257	NM_004437 // intron // 0 // Hs.175437 // EPB41 // 2035 // Homo sapiens erythrocyte membrane protein band 4.1 (elliptocytosis 1, RH-linked) (EPB41), transcript variant 3, mRNA. /// NM_203342 // intron // 0 // Hs.175437 // EPB41 // 2035 // Homo sapiens erythrocyte membrane protein band 4.1 (elliptocytosis 1, RH-linked) (EPB41), transcript variant 2, mRNA. /// NM_203343 // intron // 0 // Hs.175437 /…
rs150088	PC aa C36:1 (PC ae C38:8)	1	29083149	0.00911499	HOMA	0.03392	0.9687	0.7061	0.7508	0.99	0.5056	0.1332	0.4807	0.947	0.05236	0.9177	0.1595	0.5562	0.03392	0.614	0.08517	0.7247	0.885	0.17412	0.502126	0.540652	0.100425	0.821599	0.0671362	0.936769	0.98236	0.85431	A	G	0.283591	0.079257	NM_004437 // intron // 0 // Hs.175437 // EPB41 // 2035 // Homo sapiens erythrocyte membrane protein band 4.1 (elliptocytosis 1, RH-linked) (EPB41), transcript variant 3, mRNA. /// NM_203342 // intron // 0 // Hs.175437 // EPB41 // 2035 // Homo sapiens erythrocyte membrane protein band 4.1 (elliptocytosis 1, RH-linked) (EPB41), transcript variant 2, mRNA. /// NM_203343 // intron // 0 // Hs.175437 /…
rs150088	PC aa (OH, COOH) C28:4	1	29083149	0.00948113	HOMA	0.03392	0.9687	0.7061	0.7508	0.99	0.5056	0.1332	0.4807	0.947	0.05236	0.9177	0.1595	0.5562	0.03392	0.614	0.08517	0.7247	0.885	0.17412	0.502126	0.540652	0.100425	0.821599	0.0671362	0.936769	0.98236	0.85431	A	G	0.283591	0.079257	NM_004437 // intron // 0 // Hs.175437 // EPB41 // 2035 // Homo sapiens erythrocyte membrane protein band 4.1 (elliptocytosis 1, RH-linked) (EPB41), transcript variant 3, mRNA. /// NM_203342 // intron // 0 // Hs.175437 // EPB41 // 2035 // Homo sapiens erythrocyte membrane protein band 4.1 (elliptocytosis 1, RH-linked) (EPB41), transcript variant 2, mRNA. /// NM_203343 // intron // 0 // Hs.175437 /…
rs4654355	DH	1	29614895	4.95426e-05	CD	0.0388579	0.1026	0.8206	0.6007	0.4442	0.7278	0.4361	0.9613	0.6421	0.9758	0.473	0.7358	0.4448	0.7898	0.9326	0.947	0.4749	0.5869	0.924491	0.764834	0.0388579	0.137148	0.702326	0.466996	0.834679	0.998175	0.44317	A	G	0.407374	0.170628	NM_133177 // downstream // 140968 // Hs.19718 // PTPRU // 10076 // Homo sapiens protein tyrosine phosphatase, receptor type, U (PTPRU), transcript variant 2, mRNA. /// NM_002379 // downstream // 1240194 // Hs.150366 // MATN1 // 4146 // Homo sapiens matrilin 1, cartilage matrix protein (MATN1), mRNA. /// X97198 // downstream // 140968 // Hs.19718 // PTPRU // 10076 // H.sapiens mRNA for receptor ph…
rs4654355	PI aa (OH, COOH) C28:1	1	29614895	0.00570933	CD	0.0388579	0.1026	0.8206	0.6007	0.4442	0.7278	0.4361	0.9613	0.6421	0.9758	0.473	0.7358	0.4448	0.7898	0.9326	0.947	0.4749	0.5869	0.924491	0.764834	0.0388579	0.137148	0.702326	0.466996	0.834679	0.998175	0.44317	A	G	0.407374	0.170628	NM_133177 // downstream // 140968 // Hs.19718 // PTPRU // 10076 // Homo sapiens protein tyrosine phosphatase, receptor type, U (PTPRU), transcript variant 2, mRNA. /// NM_002379 // downstream // 1240194 // Hs.150366 // MATN1 // 4146 // Homo sapiens matrilin 1, cartilage matrix protein (MATN1), mRNA. /// X97198 // downstream // 140968 // Hs.19718 // PTPRU // 10076 // H.sapiens mRNA for receptor ph…
rs4654355	PE ae C42:7	1	29614895	0.00885958	CD	0.0388579	0.1026	0.8206	0.6007	0.4442	0.7278	0.4361	0.9613	0.6421	0.9758	0.473	0.7358	0.4448	0.7898	0.9326	0.947	0.4749	0.5869	0.924491	0.764834	0.0388579	0.137148	0.702326	0.466996	0.834679	0.998175	0.44317	A	G	0.407374	0.170628	NM_133177 // downstream // 140968 // Hs.19718 // PTPRU // 10076 // Homo sapiens protein tyrosine phosphatase, receptor type, U (PTPRU), transcript variant 2, mRNA. /// NM_002379 // downstream // 1240194 // Hs.150366 // MATN1 // 4146 // Homo sapiens matrilin 1, cartilage matrix protein (MATN1), mRNA. /// X97198 // downstream // 140968 // Hs.19718 // PTPRU // 10076 // H.sapiens mRNA for receptor ph…
rs6426041	PC ae C42:5	1	30743886	6.13859e-06	triglyceride/HDL	0.0085	0.3292	0.5741	0.8932	0.2217	0.1113	0.8107	0.7871	0.6909	0.5163	0.6948	0.8589	0.03435	0.4768	0.5925	0.5574	0.0085	0.01691	0.266048	0.637291	0.922344	0.674788	0.583732	0.410873	0.459196	0.973236	0.0188341	A	C	0.3975	0.14375	X97198 // downstream // 1269959 // Hs.19718 // PTPRU // 10076 // H.sapiens mRNA for receptor phosphate PCP-2. /// NM_002379 // downstream // 111203 // Hs.150366 // MATN1 // 4146 // Homo sapiens matrilin 1, cartilage matrix protein (MATN1), mRNA. /// NM_005704 // downstream // 1269959 // Hs.19718 // PTPRU // 10076 // Homo sapiens protein tyrosine phosphatase, receptor type, U (PTPRU), transcript v…
rs6426041	PC ae C36:1 (PC aa C36:8)	1	30743886	6.66061e-06	triglyceride/HDL	0.0085	0.3292	0.5741	0.8932	0.2217	0.1113	0.8107	0.7871	0.6909	0.5163	0.6948	0.8589	0.03435	0.4768	0.5925	0.5574	0.0085	0.01691	0.266048	0.637291	0.922344	0.674788	0.583732	0.410873	0.459196	0.973236	0.0188341	A	C	0.3975	0.14375	X97198 // downstream // 1269959 // Hs.19718 // PTPRU // 10076 // H.sapiens mRNA for receptor phosphate PCP-2. /// NM_002379 // downstream // 111203 // Hs.150366 // MATN1 // 4146 // Homo sapiens matrilin 1, cartilage matrix protein (MATN1), mRNA. /// NM_005704 // downstream // 1269959 // Hs.19718 // PTPRU // 10076 // Homo sapiens protein tyrosine phosphatase, receptor type, U (PTPRU), transcript v…
rs6426041	PC ae C32:8 (PC ae (OH) C30:2, PC e C32:1, PC ae C32:8, PC ae (COOH) C28:2, PC aa C30:1, PC aa (OH, COOH) C26:3)	1	30743886	9.55649e-06	triglyceride/HDL	0.0085	0.3292	0.5741	0.8932	0.2217	0.1113	0.8107	0.7871	0.6909	0.5163	0.6948	0.8589	0.03435	0.4768	0.5925	0.5574	0.0085	0.01691	0.266048	0.637291	0.922344	0.674788	0.583732	0.410873	0.459196	0.973236	0.0188341	A	C	0.3975	0.14375	X97198 // downstream // 1269959 // Hs.19718 // PTPRU // 10076 // H.sapiens mRNA for receptor phosphate PCP-2. /// NM_002379 // downstream // 111203 // Hs.150366 // MATN1 // 4146 // Homo sapiens matrilin 1, cartilage matrix protein (MATN1), mRNA. /// NM_005704 // downstream // 1269959 // Hs.19718 // PTPRU // 10076 // Homo sapiens protein tyrosine phosphatase, receptor type, U (PTPRU), transcript v…
rs6426041	PC ae C38:1 (PC aa C38:8)	1	30743886	1.2508e-05	triglyceride/HDL	0.0085	0.3292	0.5741	0.8932	0.2217	0.1113	0.8107	0.7871	0.6909	0.5163	0.6948	0.8589	0.03435	0.4768	0.5925	0.5574	0.0085	0.01691	0.266048	0.637291	0.922344	0.674788	0.583732	0.410873	0.459196	0.973236	0.0188341	A	C	0.3975	0.14375	X97198 // downstream // 1269959 // Hs.19718 // PTPRU // 10076 // H.sapiens mRNA for receptor phosphate PCP-2. /// NM_002379 // downstream // 111203 // Hs.150366 // MATN1 // 4146 // Homo sapiens matrilin 1, cartilage matrix protein (MATN1), mRNA. /// NM_005704 // downstream // 1269959 // Hs.19718 // PTPRU // 10076 // Homo sapiens protein tyrosine phosphatase, receptor type, U (PTPRU), transcript v…
rs6426041	PC ae C40:6	1	30743886	2.09251e-05	triglyceride/HDL	0.0085	0.3292	0.5741	0.8932	0.2217	0.1113	0.8107	0.7871	0.6909	0.5163	0.6948	0.8589	0.03435	0.4768	0.5925	0.5574	0.0085	0.01691	0.266048	0.637291	0.922344	0.674788	0.583732	0.410873	0.459196	0.973236	0.0188341	A	C	0.3975	0.14375	X97198 // downstream // 1269959 // Hs.19718 // PTPRU // 10076 // H.sapiens mRNA for receptor phosphate PCP-2. /// NM_002379 // downstream // 111203 // Hs.150366 // MATN1 // 4146 // Homo sapiens matrilin 1, cartilage matrix protein (MATN1), mRNA. /// NM_005704 // downstream // 1269959 // Hs.19718 // PTPRU // 10076 // Homo sapiens protein tyrosine phosphatase, receptor type, U (PTPRU), transcript v…
rs6426041	PC ae C40:4	1	30743886	2.3042e-05	triglyceride/HDL	0.0085	0.3292	0.5741	0.8932	0.2217	0.1113	0.8107	0.7871	0.6909	0.5163	0.6948	0.8589	0.03435	0.4768	0.5925	0.5574	0.0085	0.01691	0.266048	0.637291	0.922344	0.674788	0.583732	0.410873	0.459196	0.973236	0.0188341	A	C	0.3975	0.14375	X97198 // downstream // 1269959 // Hs.19718 // PTPRU // 10076 // H.sapiens mRNA for receptor phosphate PCP-2. /// NM_002379 // downstream // 111203 // Hs.150366 // MATN1 // 4146 // Homo sapiens matrilin 1, cartilage matrix protein (MATN1), mRNA. /// NM_005704 // downstream // 1269959 // Hs.19718 // PTPRU // 10076 // Homo sapiens protein tyrosine phosphatase, receptor type, U (PTPRU), transcript v…
rs6426041	PC ae C36:2	1	30743886	6.51802e-05	triglyceride/HDL	0.0085	0.3292	0.5741	0.8932	0.2217	0.1113	0.8107	0.7871	0.6909	0.5163	0.6948	0.8589	0.03435	0.4768	0.5925	0.5574	0.0085	0.01691	0.266048	0.637291	0.922344	0.674788	0.583732	0.410873	0.459196	0.973236	0.0188341	A	C	0.3975	0.14375	X97198 // downstream // 1269959 // Hs.19718 // PTPRU // 10076 // H.sapiens mRNA for receptor phosphate PCP-2. /// NM_002379 // downstream // 111203 // Hs.150366 // MATN1 // 4146 // Homo sapiens matrilin 1, cartilage matrix protein (MATN1), mRNA. /// NM_005704 // downstream // 1269959 // Hs.19718 // PTPRU // 10076 // Homo sapiens protein tyrosine phosphatase, receptor type, U (PTPRU), transcript v…
rs6426041	PC ae C32:0 (PC ae (OH, COOH) C28:2, PC aa C32:7, PC a C32:0, PC aa (OH) C30:1, PC aa (COOH) C28:1)	1	30743886	6.62381e-05	triglyceride/HDL	0.0085	0.3292	0.5741	0.8932	0.2217	0.1113	0.8107	0.7871	0.6909	0.5163	0.6948	0.8589	0.03435	0.4768	0.5925	0.5574	0.0085	0.01691	0.266048	0.637291	0.922344	0.674788	0.583732	0.410873	0.459196	0.973236	0.0188341	A	C	0.3975	0.14375	X97198 // downstream // 1269959 // Hs.19718 // PTPRU // 10076 // H.sapiens mRNA for receptor phosphate PCP-2. /// NM_002379 // downstream // 111203 // Hs.150366 // MATN1 // 4146 // Homo sapiens matrilin 1, cartilage matrix protein (MATN1), mRNA. /// NM_005704 // downstream // 1269959 // Hs.19718 // PTPRU // 10076 // Homo sapiens protein tyrosine phosphatase, receptor type, U (PTPRU), transcript v…
rs6426041	PC ae C40:3	1	30743886	0.000119146	triglyceride/HDL	0.0085	0.3292	0.5741	0.8932	0.2217	0.1113	0.8107	0.7871	0.6909	0.5163	0.6948	0.8589	0.03435	0.4768	0.5925	0.5574	0.0085	0.01691	0.266048	0.637291	0.922344	0.674788	0.583732	0.410873	0.459196	0.973236	0.0188341	A	C	0.3975	0.14375	X97198 // downstream // 1269959 // Hs.19718 // PTPRU // 10076 // H.sapiens mRNA for receptor phosphate PCP-2. /// NM_002379 // downstream // 111203 // Hs.150366 // MATN1 // 4146 // Homo sapiens matrilin 1, cartilage matrix protein (MATN1), mRNA. /// NM_005704 // downstream // 1269959 // Hs.19718 // PTPRU // 10076 // Homo sapiens protein tyrosine phosphatase, receptor type, U (PTPRU), transcript v…
rs6426041	PC ae C34:1 (PC aa C34:8)	1	30743886	0.000138862	triglyceride/HDL	0.0085	0.3292	0.5741	0.8932	0.2217	0.1113	0.8107	0.7871	0.6909	0.5163	0.6948	0.8589	0.03435	0.4768	0.5925	0.5574	0.0085	0.01691	0.266048	0.637291	0.922344	0.674788	0.583732	0.410873	0.459196	0.973236	0.0188341	A	C	0.3975	0.14375	X97198 // downstream // 1269959 // Hs.19718 // PTPRU // 10076 // H.sapiens mRNA for receptor phosphate PCP-2. /// NM_002379 // downstream // 111203 // Hs.150366 // MATN1 // 4146 // Homo sapiens matrilin 1, cartilage matrix protein (MATN1), mRNA. /// NM_005704 // downstream // 1269959 // Hs.19718 // PTPRU // 10076 // Homo sapiens protein tyrosine phosphatase, receptor type, U (PTPRU), transcript v…
rs6426041	SM (COOH) C18:1	1	30743886	0.000147307	triglyceride/HDL	0.0085	0.3292	0.5741	0.8932	0.2217	0.1113	0.8107	0.7871	0.6909	0.5163	0.6948	0.8589	0.03435	0.4768	0.5925	0.5574	0.0085	0.01691	0.266048	0.637291	0.922344	0.674788	0.583732	0.410873	0.459196	0.973236	0.0188341	A	C	0.3975	0.14375	X97198 // downstream // 1269959 // Hs.19718 // PTPRU // 10076 // H.sapiens mRNA for receptor phosphate PCP-2. /// NM_002379 // downstream // 111203 // Hs.150366 // MATN1 // 4146 // Homo sapiens matrilin 1, cartilage matrix protein (MATN1), mRNA. /// NM_005704 // downstream // 1269959 // Hs.19718 // PTPRU // 10076 // Homo sapiens protein tyrosine phosphatase, receptor type, U (PTPRU), transcript v…
rs6426041	PC ae C38:2	1	30743886	0.000155389	triglyceride/HDL	0.0085	0.3292	0.5741	0.8932	0.2217	0.1113	0.8107	0.7871	0.6909	0.5163	0.6948	0.8589	0.03435	0.4768	0.5925	0.5574	0.0085	0.01691	0.266048	0.637291	0.922344	0.674788	0.583732	0.410873	0.459196	0.973236	0.0188341	A	C	0.3975	0.14375	X97198 // downstream // 1269959 // Hs.19718 // PTPRU // 10076 // H.sapiens mRNA for receptor phosphate PCP-2. /// NM_002379 // downstream // 111203 // Hs.150366 // MATN1 // 4146 // Homo sapiens matrilin 1, cartilage matrix protein (MATN1), mRNA. /// NM_005704 // downstream // 1269959 // Hs.19718 // PTPRU // 10076 // Homo sapiens protein tyrosine phosphatase, receptor type, U (PTPRU), transcript v…
rs6426041	SM C14:0	1	30743886	0.000275218	triglyceride/HDL	0.0085	0.3292	0.5741	0.8932	0.2217	0.1113	0.8107	0.7871	0.6909	0.5163	0.6948	0.8589	0.03435	0.4768	0.5925	0.5574	0.0085	0.01691	0.266048	0.637291	0.922344	0.674788	0.583732	0.410873	0.459196	0.973236	0.0188341	A	C	0.3975	0.14375	X97198 // downstream // 1269959 // Hs.19718 // PTPRU // 10076 // H.sapiens mRNA for receptor phosphate PCP-2. /// NM_002379 // downstream // 111203 // Hs.150366 // MATN1 // 4146 // Homo sapiens matrilin 1, cartilage matrix protein (MATN1), mRNA. /// NM_005704 // downstream // 1269959 // Hs.19718 // PTPRU // 10076 // Homo sapiens protein tyrosine phosphatase, receptor type, U (PTPRU), transcript v…
rs6426041	PC ae C38:4	1	30743886	0.00043798	triglyceride/HDL	0.0085	0.3292	0.5741	0.8932	0.2217	0.1113	0.8107	0.7871	0.6909	0.5163	0.6948	0.8589	0.03435	0.4768	0.5925	0.5574	0.0085	0.01691	0.266048	0.637291	0.922344	0.674788	0.583732	0.410873	0.459196	0.973236	0.0188341	A	C	0.3975	0.14375	X97198 // downstream // 1269959 // Hs.19718 // PTPRU // 10076 // H.sapiens mRNA for receptor phosphate PCP-2. /// NM_002379 // downstream // 111203 // Hs.150366 // MATN1 // 4146 // Homo sapiens matrilin 1, cartilage matrix protein (MATN1), mRNA. /// NM_005704 // downstream // 1269959 // Hs.19718 // PTPRU // 10076 // Homo sapiens protein tyrosine phosphatase, receptor type, U (PTPRU), transcript v…
rs6426041	PC ae C34:3	1	30743886	0.000509668	triglyceride/HDL	0.0085	0.3292	0.5741	0.8932	0.2217	0.1113	0.8107	0.7871	0.6909	0.5163	0.6948	0.8589	0.03435	0.4768	0.5925	0.5574	0.0085	0.01691	0.266048	0.637291	0.922344	0.674788	0.583732	0.410873	0.459196	0.973236	0.0188341	A	C	0.3975	0.14375	X97198 // downstream // 1269959 // Hs.19718 // PTPRU // 10076 // H.sapiens mRNA for receptor phosphate PCP-2. /// NM_002379 // downstream // 111203 // Hs.150366 // MATN1 // 4146 // Homo sapiens matrilin 1, cartilage matrix protein (MATN1), mRNA. /// NM_005704 // downstream // 1269959 // Hs.19718 // PTPRU // 10076 // Homo sapiens protein tyrosine phosphatase, receptor type, U (PTPRU), transcript v…
rs6426041	PC e C32:2 (PC aa C30:2, PC aa (OH, COOH) C26:4, PC ae (OH) C30:3, PC ae (COOH) C28:3)	1	30743886	0.00052667	triglyceride/HDL	0.0085	0.3292	0.5741	0.8932	0.2217	0.1113	0.8107	0.7871	0.6909	0.5163	0.6948	0.8589	0.03435	0.4768	0.5925	0.5574	0.0085	0.01691	0.266048	0.637291	0.922344	0.674788	0.583732	0.410873	0.459196	0.973236	0.0188341	A	C	0.3975	0.14375	X97198 // downstream // 1269959 // Hs.19718 // PTPRU // 10076 // H.sapiens mRNA for receptor phosphate PCP-2. /// NM_002379 // downstream // 111203 // Hs.150366 // MATN1 // 4146 // Homo sapiens matrilin 1, cartilage matrix protein (MATN1), mRNA. /// NM_005704 // downstream // 1269959 // Hs.19718 // PTPRU // 10076 // Homo sapiens protein tyrosine phosphatase, receptor type, U (PTPRU), transcript v…
rs6426041	PC ae C38:3	1	30743886	0.000677234	triglyceride/HDL	0.0085	0.3292	0.5741	0.8932	0.2217	0.1113	0.8107	0.7871	0.6909	0.5163	0.6948	0.8589	0.03435	0.4768	0.5925	0.5574	0.0085	0.01691	0.266048	0.637291	0.922344	0.674788	0.583732	0.410873	0.459196	0.973236	0.0188341	A	C	0.3975	0.14375	X97198 // downstream // 1269959 // Hs.19718 // PTPRU // 10076 // H.sapiens mRNA for receptor phosphate PCP-2. /// NM_002379 // downstream // 111203 // Hs.150366 // MATN1 // 4146 // Homo sapiens matrilin 1, cartilage matrix protein (MATN1), mRNA. /// NM_005704 // downstream // 1269959 // Hs.19718 // PTPRU // 10076 // Homo sapiens protein tyrosine phosphatase, receptor type, U (PTPRU), transcript v…
rs6426041	PC ae C40:2	1	30743886	0.000918346	triglyceride/HDL	0.0085	0.3292	0.5741	0.8932	0.2217	0.1113	0.8107	0.7871	0.6909	0.5163	0.6948	0.8589	0.03435	0.4768	0.5925	0.5574	0.0085	0.01691	0.266048	0.637291	0.922344	0.674788	0.583732	0.410873	0.459196	0.973236	0.0188341	A	C	0.3975	0.14375	X97198 // downstream // 1269959 // Hs.19718 // PTPRU // 10076 // H.sapiens mRNA for receptor phosphate PCP-2. /// NM_002379 // downstream // 111203 // Hs.150366 // MATN1 // 4146 // Homo sapiens matrilin 1, cartilage matrix protein (MATN1), mRNA. /// NM_005704 // downstream // 1269959 // Hs.19718 // PTPRU // 10076 // Homo sapiens protein tyrosine phosphatase, receptor type, U (PTPRU), transcript v…
rs6426041	PC ae C34:2	1	30743886	0.00116553	triglyceride/HDL	0.0085	0.3292	0.5741	0.8932	0.2217	0.1113	0.8107	0.7871	0.6909	0.5163	0.6948	0.8589	0.03435	0.4768	0.5925	0.5574	0.0085	0.01691	0.266048	0.637291	0.922344	0.674788	0.583732	0.410873	0.459196	0.973236	0.0188341	A	C	0.3975	0.14375	X97198 // downstream // 1269959 // Hs.19718 // PTPRU // 10076 // H.sapiens mRNA for receptor phosphate PCP-2. /// NM_002379 // downstream // 111203 // Hs.150366 // MATN1 // 4146 // Homo sapiens matrilin 1, cartilage matrix protein (MATN1), mRNA. /// NM_005704 // downstream // 1269959 // Hs.19718 // PTPRU // 10076 // Homo sapiens protein tyrosine phosphatase, receptor type, U (PTPRU), transcript v…
rs6426041	SM (COOH) C16:2	1	30743886	0.00156875	triglyceride/HDL	0.0085	0.3292	0.5741	0.8932	0.2217	0.1113	0.8107	0.7871	0.6909	0.5163	0.6948	0.8589	0.03435	0.4768	0.5925	0.5574	0.0085	0.01691	0.266048	0.637291	0.922344	0.674788	0.583732	0.410873	0.459196	0.973236	0.0188341	A	C	0.3975	0.14375	X97198 // downstream // 1269959 // Hs.19718 // PTPRU // 10076 // H.sapiens mRNA for receptor phosphate PCP-2. /// NM_002379 // downstream // 111203 // Hs.150366 // MATN1 // 4146 // Homo sapiens matrilin 1, cartilage matrix protein (MATN1), mRNA. /// NM_005704 // downstream // 1269959 // Hs.19718 // PTPRU // 10076 // Homo sapiens protein tyrosine phosphatase, receptor type, U (PTPRU), transcript v…
rs6426041	SM (COOH) C16:1	1	30743886	0.00202713	triglyceride/HDL	0.0085	0.3292	0.5741	0.8932	0.2217	0.1113	0.8107	0.7871	0.6909	0.5163	0.6948	0.8589	0.03435	0.4768	0.5925	0.5574	0.0085	0.01691	0.266048	0.637291	0.922344	0.674788	0.583732	0.410873	0.459196	0.973236	0.0188341	A	C	0.3975	0.14375	X97198 // downstream // 1269959 // Hs.19718 // PTPRU // 10076 // H.sapiens mRNA for receptor phosphate PCP-2. /// NM_002379 // downstream // 111203 // Hs.150366 // MATN1 // 4146 // Homo sapiens matrilin 1, cartilage matrix protein (MATN1), mRNA. /// NM_005704 // downstream // 1269959 // Hs.19718 // PTPRU // 10076 // Homo sapiens protein tyrosine phosphatase, receptor type, U (PTPRU), transcript v…
rs6426041	PC ae C44:5	1	30743886	0.00208617	triglyceride/HDL	0.0085	0.3292	0.5741	0.8932	0.2217	0.1113	0.8107	0.7871	0.6909	0.5163	0.6948	0.8589	0.03435	0.4768	0.5925	0.5574	0.0085	0.01691	0.266048	0.637291	0.922344	0.674788	0.583732	0.410873	0.459196	0.973236	0.0188341	A	C	0.3975	0.14375	X97198 // downstream // 1269959 // Hs.19718 // PTPRU // 10076 // H.sapiens mRNA for receptor phosphate PCP-2. /// NM_002379 // downstream // 111203 // Hs.150366 // MATN1 // 4146 // Homo sapiens matrilin 1, cartilage matrix protein (MATN1), mRNA. /// NM_005704 // downstream // 1269959 // Hs.19718 // PTPRU // 10076 // Homo sapiens protein tyrosine phosphatase, receptor type, U (PTPRU), transcript v…
rs6426041	PC aa C38:2	1	30743886	0.00231779	triglyceride/HDL	0.0085	0.3292	0.5741	0.8932	0.2217	0.1113	0.8107	0.7871	0.6909	0.5163	0.6948	0.8589	0.03435	0.4768	0.5925	0.5574	0.0085	0.01691	0.266048	0.637291	0.922344	0.674788	0.583732	0.410873	0.459196	0.973236	0.0188341	A	C	0.3975	0.14375	X97198 // downstream // 1269959 // Hs.19718 // PTPRU // 10076 // H.sapiens mRNA for receptor phosphate PCP-2. /// NM_002379 // downstream // 111203 // Hs.150366 // MATN1 // 4146 // Homo sapiens matrilin 1, cartilage matrix protein (MATN1), mRNA. /// NM_005704 // downstream // 1269959 // Hs.19718 // PTPRU // 10076 // Homo sapiens protein tyrosine phosphatase, receptor type, U (PTPRU), transcript v…
rs6426041	SM C22:1	1	30743886	0.00246393	triglyceride/HDL	0.0085	0.3292	0.5741	0.8932	0.2217	0.1113	0.8107	0.7871	0.6909	0.5163	0.6948	0.8589	0.03435	0.4768	0.5925	0.5574	0.0085	0.01691	0.266048	0.637291	0.922344	0.674788	0.583732	0.410873	0.459196	0.973236	0.0188341	A	C	0.3975	0.14375	X97198 // downstream // 1269959 // Hs.19718 // PTPRU // 10076 // H.sapiens mRNA for receptor phosphate PCP-2. /// NM_002379 // downstream // 111203 // Hs.150366 // MATN1 // 4146 // Homo sapiens matrilin 1, cartilage matrix protein (MATN1), mRNA. /// NM_005704 // downstream // 1269959 // Hs.19718 // PTPRU // 10076 // Homo sapiens protein tyrosine phosphatase, receptor type, U (PTPRU), transcript v…
rs6426041	PC aa C38:1 (PC ae C40:8)	1	30743886	0.00263361	triglyceride/HDL	0.0085	0.3292	0.5741	0.8932	0.2217	0.1113	0.8107	0.7871	0.6909	0.5163	0.6948	0.8589	0.03435	0.4768	0.5925	0.5574	0.0085	0.01691	0.266048	0.637291	0.922344	0.674788	0.583732	0.410873	0.459196	0.973236	0.0188341	A	C	0.3975	0.14375	X97198 // downstream // 1269959 // Hs.19718 // PTPRU // 10076 // H.sapiens mRNA for receptor phosphate PCP-2. /// NM_002379 // downstream // 111203 // Hs.150366 // MATN1 // 4146 // Homo sapiens matrilin 1, cartilage matrix protein (MATN1), mRNA. /// NM_005704 // downstream // 1269959 // Hs.19718 // PTPRU // 10076 // Homo sapiens protein tyrosine phosphatase, receptor type, U (PTPRU), transcript v…
rs6426041	PC ae C36:6 (PC aa (OH, COOH) C30:1)	1	30743886	0.00292582	triglyceride/HDL	0.0085	0.3292	0.5741	0.8932	0.2217	0.1113	0.8107	0.7871	0.6909	0.5163	0.6948	0.8589	0.03435	0.4768	0.5925	0.5574	0.0085	0.01691	0.266048	0.637291	0.922344	0.674788	0.583732	0.410873	0.459196	0.973236	0.0188341	A	C	0.3975	0.14375	X97198 // downstream // 1269959 // Hs.19718 // PTPRU // 10076 // H.sapiens mRNA for receptor phosphate PCP-2. /// NM_002379 // downstream // 111203 // Hs.150366 // MATN1 // 4146 // Homo sapiens matrilin 1, cartilage matrix protein (MATN1), mRNA. /// NM_005704 // downstream // 1269959 // Hs.19718 // PTPRU // 10076 // Homo sapiens protein tyrosine phosphatase, receptor type, U (PTPRU), transcript v…
rs6426041	PC ae C36:3	1	30743886	0.00311337	triglyceride/HDL	0.0085	0.3292	0.5741	0.8932	0.2217	0.1113	0.8107	0.7871	0.6909	0.5163	0.6948	0.8589	0.03435	0.4768	0.5925	0.5574	0.0085	0.01691	0.266048	0.637291	0.922344	0.674788	0.583732	0.410873	0.459196	0.973236	0.0188341	A	C	0.3975	0.14375	X97198 // downstream // 1269959 // Hs.19718 // PTPRU // 10076 // H.sapiens mRNA for receptor phosphate PCP-2. /// NM_002379 // downstream // 111203 // Hs.150366 // MATN1 // 4146 // Homo sapiens matrilin 1, cartilage matrix protein (MATN1), mRNA. /// NM_005704 // downstream // 1269959 // Hs.19718 // PTPRU // 10076 // Homo sapiens protein tyrosine phosphatase, receptor type, U (PTPRU), transcript v…
rs6426041	SM (COOH) C18:0	1	30743886	0.00391797	triglyceride/HDL	0.0085	0.3292	0.5741	0.8932	0.2217	0.1113	0.8107	0.7871	0.6909	0.5163	0.6948	0.8589	0.03435	0.4768	0.5925	0.5574	0.0085	0.01691	0.266048	0.637291	0.922344	0.674788	0.583732	0.410873	0.459196	0.973236	0.0188341	A	C	0.3975	0.14375	X97198 // downstream // 1269959 // Hs.19718 // PTPRU // 10076 // H.sapiens mRNA for receptor phosphate PCP-2. /// NM_002379 // downstream // 111203 // Hs.150366 // MATN1 // 4146 // Homo sapiens matrilin 1, cartilage matrix protein (MATN1), mRNA. /// NM_005704 // downstream // 1269959 // Hs.19718 // PTPRU // 10076 // Homo sapiens protein tyrosine phosphatase, receptor type, U (PTPRU), transcript v…
rs6426041	PC aa C36:0 (PC ae C38:7)	1	30743886	0.00400892	triglyceride/HDL	0.0085	0.3292	0.5741	0.8932	0.2217	0.1113	0.8107	0.7871	0.6909	0.5163	0.6948	0.8589	0.03435	0.4768	0.5925	0.5574	0.0085	0.01691	0.266048	0.637291	0.922344	0.674788	0.583732	0.410873	0.459196	0.973236	0.0188341	A	C	0.3975	0.14375	X97198 // downstream // 1269959 // Hs.19718 // PTPRU // 10076 // H.sapiens mRNA for receptor phosphate PCP-2. /// NM_002379 // downstream // 111203 // Hs.150366 // MATN1 // 4146 // Homo sapiens matrilin 1, cartilage matrix protein (MATN1), mRNA. /// NM_005704 // downstream // 1269959 // Hs.19718 // PTPRU // 10076 // Homo sapiens protein tyrosine phosphatase, receptor type, U (PTPRU), transcript v…
rs6426041	PC ae C40:5	1	30743886	0.00492874	triglyceride/HDL	0.0085	0.3292	0.5741	0.8932	0.2217	0.1113	0.8107	0.7871	0.6909	0.5163	0.6948	0.8589	0.03435	0.4768	0.5925	0.5574	0.0085	0.01691	0.266048	0.637291	0.922344	0.674788	0.583732	0.410873	0.459196	0.973236	0.0188341	A	C	0.3975	0.14375	X97198 // downstream // 1269959 // Hs.19718 // PTPRU // 10076 // H.sapiens mRNA for receptor phosphate PCP-2. /// NM_002379 // downstream // 111203 // Hs.150366 // MATN1 // 4146 // Homo sapiens matrilin 1, cartilage matrix protein (MATN1), mRNA. /// NM_005704 // downstream // 1269959 // Hs.19718 // PTPRU // 10076 // Homo sapiens protein tyrosine phosphatase, receptor type, U (PTPRU), transcript v…
rs6426041	PC aa C38:0 (PC ae C40:7)	1	30743886	0.00547565	triglyceride/HDL	0.0085	0.3292	0.5741	0.8932	0.2217	0.1113	0.8107	0.7871	0.6909	0.5163	0.6948	0.8589	0.03435	0.4768	0.5925	0.5574	0.0085	0.01691	0.266048	0.637291	0.922344	0.674788	0.583732	0.410873	0.459196	0.973236	0.0188341	A	C	0.3975	0.14375	X97198 // downstream // 1269959 // Hs.19718 // PTPRU // 10076 // H.sapiens mRNA for receptor phosphate PCP-2. /// NM_002379 // downstream // 111203 // Hs.150366 // MATN1 // 4146 // Homo sapiens matrilin 1, cartilage matrix protein (MATN1), mRNA. /// NM_005704 // downstream // 1269959 // Hs.19718 // PTPRU // 10076 // Homo sapiens protein tyrosine phosphatase, receptor type, U (PTPRU), transcript v…
rs6426041	PC aa C36:2	1	30743886	0.00650269	triglyceride/HDL	0.0085	0.3292	0.5741	0.8932	0.2217	0.1113	0.8107	0.7871	0.6909	0.5163	0.6948	0.8589	0.03435	0.4768	0.5925	0.5574	0.0085	0.01691	0.266048	0.637291	0.922344	0.674788	0.583732	0.410873	0.459196	0.973236	0.0188341	A	C	0.3975	0.14375	X97198 // downstream // 1269959 // Hs.19718 // PTPRU // 10076 // H.sapiens mRNA for receptor phosphate PCP-2. /// NM_002379 // downstream // 111203 // Hs.150366 // MATN1 // 4146 // Homo sapiens matrilin 1, cartilage matrix protein (MATN1), mRNA. /// NM_005704 // downstream // 1269959 // Hs.19718 // PTPRU // 10076 // Homo sapiens protein tyrosine phosphatase, receptor type, U (PTPRU), transcript v…
rs6426041	PC ae C32:1 (PC aa C32:8, PC a C32:1, PC aa (OH) C30:2, PC ae (OH, COOH) C28:3, PC aa (COOH) C28:2)	1	30743886	0.0072145	triglyceride/HDL	0.0085	0.3292	0.5741	0.8932	0.2217	0.1113	0.8107	0.7871	0.6909	0.5163	0.6948	0.8589	0.03435	0.4768	0.5925	0.5574	0.0085	0.01691	0.266048	0.637291	0.922344	0.674788	0.583732	0.410873	0.459196	0.973236	0.0188341	A	C	0.3975	0.14375	X97198 // downstream // 1269959 // Hs.19718 // PTPRU // 10076 // H.sapiens mRNA for receptor phosphate PCP-2. /// NM_002379 // downstream // 111203 // Hs.150366 // MATN1 // 4146 // Homo sapiens matrilin 1, cartilage matrix protein (MATN1), mRNA. /// NM_005704 // downstream // 1269959 // Hs.19718 // PTPRU // 10076 // Homo sapiens protein tyrosine phosphatase, receptor type, U (PTPRU), transcript v…
rs6426041	PC aa C36:1 (PC ae C38:8)	1	30743886	0.00797555	triglyceride/HDL	0.0085	0.3292	0.5741	0.8932	0.2217	0.1113	0.8107	0.7871	0.6909	0.5163	0.6948	0.8589	0.03435	0.4768	0.5925	0.5574	0.0085	0.01691	0.266048	0.637291	0.922344	0.674788	0.583732	0.410873	0.459196	0.973236	0.0188341	A	C	0.3975	0.14375	X97198 // downstream // 1269959 // Hs.19718 // PTPRU // 10076 // H.sapiens mRNA for receptor phosphate PCP-2. /// NM_002379 // downstream // 111203 // Hs.150366 // MATN1 // 4146 // Homo sapiens matrilin 1, cartilage matrix protein (MATN1), mRNA. /// NM_005704 // downstream // 1269959 // Hs.19718 // PTPRU // 10076 // Homo sapiens protein tyrosine phosphatase, receptor type, U (PTPRU), transcript v…
rs11589992	PE aa C38:4	1	31969223	3.64676e-05	2h_glucose	0.01559	0.524	0.8581	0.6339	0.01559	0.3604	0.8811	0.3644	0.9054	0.264	0.4714	0.8916	0.8209	0.7766	0.2297	0.17	0.8189	0.5418	0.157589	0.0451434	0.0545472	0.0964475	0.455652	0.298492	0.732448	0.998783	0.921326	A	G	0.485688	0.235079	NM_080392 // downstream // 73740 // Hs.470477 // PTP4A2 // 8073 // Homo sapiens protein tyrosine phosphatase type IVA, member 2 (PTP4A2), transcript variant 3, mRNA. /// NM_080391 // downstream // 71892 // Hs.470477 // PTP4A2 // 8073 // Homo sapiens protein tyrosine phosphatase type IVA, member 2 (PTP4A2), transcript variant 2, mRNA. /// NM_003479 // downstream // 71892 // Hs.470477 // PTP4A2 // …
rs11589992	P	1	31969223	0.000144	2h_glucose	0.01559	0.524	0.8581	0.6339	0.01559	0.3604	0.8811	0.3644	0.9054	0.264	0.4714	0.8916	0.8209	0.7766	0.2297	0.17	0.8189	0.5418	0.157589	0.0451434	0.0545472	0.0964475	0.455652	0.298492	0.732448	0.998783	0.921326	A	G	0.485688	0.235079	NM_080392 // downstream // 73740 // Hs.470477 // PTP4A2 // 8073 // Homo sapiens protein tyrosine phosphatase type IVA, member 2 (PTP4A2), transcript variant 3, mRNA. /// NM_080391 // downstream // 71892 // Hs.470477 // PTP4A2 // 8073 // Homo sapiens protein tyrosine phosphatase type IVA, member 2 (PTP4A2), transcript variant 2, mRNA. /// NM_003479 // downstream // 71892 // Hs.470477 // PTP4A2 // …
rs11589992	PE aa C36:2	1	31969223	0.00043661	2h_glucose	0.01559	0.524	0.8581	0.6339	0.01559	0.3604	0.8811	0.3644	0.9054	0.264	0.4714	0.8916	0.8209	0.7766	0.2297	0.17	0.8189	0.5418	0.157589	0.0451434	0.0545472	0.0964475	0.455652	0.298492	0.732448	0.998783	0.921326	A	G	0.485688	0.235079	NM_080392 // downstream // 73740 // Hs.470477 // PTP4A2 // 8073 // Homo sapiens protein tyrosine phosphatase type IVA, member 2 (PTP4A2), transcript variant 3, mRNA. /// NM_080391 // downstream // 71892 // Hs.470477 // PTP4A2 // 8073 // Homo sapiens protein tyrosine phosphatase type IVA, member 2 (PTP4A2), transcript variant 2, mRNA. /// NM_003479 // downstream // 71892 // Hs.470477 // PTP4A2 // …
rs11589992	SM (COOH) C16:1	1	31969223	0.000976945	2h_glucose	0.01559	0.524	0.8581	0.6339	0.01559	0.3604	0.8811	0.3644	0.9054	0.264	0.4714	0.8916	0.8209	0.7766	0.2297	0.17	0.8189	0.5418	0.157589	0.0451434	0.0545472	0.0964475	0.455652	0.298492	0.732448	0.998783	0.921326	A	G	0.485688	0.235079	NM_080392 // downstream // 73740 // Hs.470477 // PTP4A2 // 8073 // Homo sapiens protein tyrosine phosphatase type IVA, member 2 (PTP4A2), transcript variant 3, mRNA. /// NM_080391 // downstream // 71892 // Hs.470477 // PTP4A2 // 8073 // Homo sapiens protein tyrosine phosphatase type IVA, member 2 (PTP4A2), transcript variant 2, mRNA. /// NM_003479 // downstream // 71892 // Hs.470477 // PTP4A2 // …
rs11589992	PE aa C36:4	1	31969223	0.00106818	2h_glucose	0.01559	0.524	0.8581	0.6339	0.01559	0.3604	0.8811	0.3644	0.9054	0.264	0.4714	0.8916	0.8209	0.7766	0.2297	0.17	0.8189	0.5418	0.157589	0.0451434	0.0545472	0.0964475	0.455652	0.298492	0.732448	0.998783	0.921326	A	G	0.485688	0.235079	NM_080392 // downstream // 73740 // Hs.470477 // PTP4A2 // 8073 // Homo sapiens protein tyrosine phosphatase type IVA, member 2 (PTP4A2), transcript variant 3, mRNA. /// NM_080391 // downstream // 71892 // Hs.470477 // PTP4A2 // 8073 // Homo sapiens protein tyrosine phosphatase type IVA, member 2 (PTP4A2), transcript variant 2, mRNA. /// NM_003479 // downstream // 71892 // Hs.470477 // PTP4A2 // …
rs11589992	PC aa C40:4	1	31969223	0.00135394	2h_glucose	0.01559	0.524	0.8581	0.6339	0.01559	0.3604	0.8811	0.3644	0.9054	0.264	0.4714	0.8916	0.8209	0.7766	0.2297	0.17	0.8189	0.5418	0.157589	0.0451434	0.0545472	0.0964475	0.455652	0.298492	0.732448	0.998783	0.921326	A	G	0.485688	0.235079	NM_080392 // downstream // 73740 // Hs.470477 // PTP4A2 // 8073 // Homo sapiens protein tyrosine phosphatase type IVA, member 2 (PTP4A2), transcript variant 3, mRNA. /// NM_080391 // downstream // 71892 // Hs.470477 // PTP4A2 // 8073 // Homo sapiens protein tyrosine phosphatase type IVA, member 2 (PTP4A2), transcript variant 2, mRNA. /// NM_003479 // downstream // 71892 // Hs.470477 // PTP4A2 // …
rs11589992	SM (COOH) C18:3	1	31969223	0.00137572	2h_glucose	0.01559	0.524	0.8581	0.6339	0.01559	0.3604	0.8811	0.3644	0.9054	0.264	0.4714	0.8916	0.8209	0.7766	0.2297	0.17	0.8189	0.5418	0.157589	0.0451434	0.0545472	0.0964475	0.455652	0.298492	0.732448	0.998783	0.921326	A	G	0.485688	0.235079	NM_080392 // downstream // 73740 // Hs.470477 // PTP4A2 // 8073 // Homo sapiens protein tyrosine phosphatase type IVA, member 2 (PTP4A2), transcript variant 3, mRNA. /// NM_080391 // downstream // 71892 // Hs.470477 // PTP4A2 // 8073 // Homo sapiens protein tyrosine phosphatase type IVA, member 2 (PTP4A2), transcript variant 2, mRNA. /// NM_003479 // downstream // 71892 // Hs.470477 // PTP4A2 // …
rs11589992	ARG	1	31969223	0.00165747	2h_glucose	0.01559	0.524	0.8581	0.6339	0.01559	0.3604	0.8811	0.3644	0.9054	0.264	0.4714	0.8916	0.8209	0.7766	0.2297	0.17	0.8189	0.5418	0.157589	0.0451434	0.0545472	0.0964475	0.455652	0.298492	0.732448	0.998783	0.921326	A	G	0.485688	0.235079	NM_080392 // downstream // 73740 // Hs.470477 // PTP4A2 // 8073 // Homo sapiens protein tyrosine phosphatase type IVA, member 2 (PTP4A2), transcript variant 3, mRNA. /// NM_080391 // downstream // 71892 // Hs.470477 // PTP4A2 // 8073 // Homo sapiens protein tyrosine phosphatase type IVA, member 2 (PTP4A2), transcript variant 2, mRNA. /// NM_003479 // downstream // 71892 // Hs.470477 // PTP4A2 // …
rs11589992	PC ae C36:3	1	31969223	0.0026341	2h_glucose	0.01559	0.524	0.8581	0.6339	0.01559	0.3604	0.8811	0.3644	0.9054	0.264	0.4714	0.8916	0.8209	0.7766	0.2297	0.17	0.8189	0.5418	0.157589	0.0451434	0.0545472	0.0964475	0.455652	0.298492	0.732448	0.998783	0.921326	A	G	0.485688	0.235079	NM_080392 // downstream // 73740 // Hs.470477 // PTP4A2 // 8073 // Homo sapiens protein tyrosine phosphatase type IVA, member 2 (PTP4A2), transcript variant 3, mRNA. /// NM_080391 // downstream // 71892 // Hs.470477 // PTP4A2 // 8073 // Homo sapiens protein tyrosine phosphatase type IVA, member 2 (PTP4A2), transcript variant 2, mRNA. /// NM_003479 // downstream // 71892 // Hs.470477 // PTP4A2 // …
rs11589992	PC ae C36:4	1	31969223	0.00277956	2h_glucose	0.01559	0.524	0.8581	0.6339	0.01559	0.3604	0.8811	0.3644	0.9054	0.264	0.4714	0.8916	0.8209	0.7766	0.2297	0.17	0.8189	0.5418	0.157589	0.0451434	0.0545472	0.0964475	0.455652	0.298492	0.732448	0.998783	0.921326	A	G	0.485688	0.235079	NM_080392 // downstream // 73740 // Hs.470477 // PTP4A2 // 8073 // Homo sapiens protein tyrosine phosphatase type IVA, member 2 (PTP4A2), transcript variant 3, mRNA. /// NM_080391 // downstream // 71892 // Hs.470477 // PTP4A2 // 8073 // Homo sapiens protein tyrosine phosphatase type IVA, member 2 (PTP4A2), transcript variant 2, mRNA. /// NM_003479 // downstream // 71892 // Hs.470477 // PTP4A2 // …
rs11589992	PE aa C38:5	1	31969223	0.00284333	2h_glucose	0.01559	0.524	0.8581	0.6339	0.01559	0.3604	0.8811	0.3644	0.9054	0.264	0.4714	0.8916	0.8209	0.7766	0.2297	0.17	0.8189	0.5418	0.157589	0.0451434	0.0545472	0.0964475	0.455652	0.298492	0.732448	0.998783	0.921326	A	G	0.485688	0.235079	NM_080392 // downstream // 73740 // Hs.470477 // PTP4A2 // 8073 // Homo sapiens protein tyrosine phosphatase type IVA, member 2 (PTP4A2), transcript variant 3, mRNA. /// NM_080391 // downstream // 71892 // Hs.470477 // PTP4A2 // 8073 // Homo sapiens protein tyrosine phosphatase type IVA, member 2 (PTP4A2), transcript variant 2, mRNA. /// NM_003479 // downstream // 71892 // Hs.470477 // PTP4A2 // …
rs11589992	PC aa C38:3	1	31969223	0.00517716	2h_glucose	0.01559	0.524	0.8581	0.6339	0.01559	0.3604	0.8811	0.3644	0.9054	0.264	0.4714	0.8916	0.8209	0.7766	0.2297	0.17	0.8189	0.5418	0.157589	0.0451434	0.0545472	0.0964475	0.455652	0.298492	0.732448	0.998783	0.921326	A	G	0.485688	0.235079	NM_080392 // downstream // 73740 // Hs.470477 // PTP4A2 // 8073 // Homo sapiens protein tyrosine phosphatase type IVA, member 2 (PTP4A2), transcript variant 3, mRNA. /// NM_080391 // downstream // 71892 // Hs.470477 // PTP4A2 // 8073 // Homo sapiens protein tyrosine phosphatase type IVA, member 2 (PTP4A2), transcript variant 2, mRNA. /// NM_003479 // downstream // 71892 // Hs.470477 // PTP4A2 // …
rs11589992	PC ae C36:5 (PC aa (OH, COOH) C30:0)	1	31969223	0.00527346	2h_glucose	0.01559	0.524	0.8581	0.6339	0.01559	0.3604	0.8811	0.3644	0.9054	0.264	0.4714	0.8916	0.8209	0.7766	0.2297	0.17	0.8189	0.5418	0.157589	0.0451434	0.0545472	0.0964475	0.455652	0.298492	0.732448	0.998783	0.921326	A	G	0.485688	0.235079	NM_080392 // downstream // 73740 // Hs.470477 // PTP4A2 // 8073 // Homo sapiens protein tyrosine phosphatase type IVA, member 2 (PTP4A2), transcript variant 3, mRNA. /// NM_080391 // downstream // 71892 // Hs.470477 // PTP4A2 // 8073 // Homo sapiens protein tyrosine phosphatase type IVA, member 2 (PTP4A2), transcript variant 2, mRNA. /// NM_003479 // downstream // 71892 // Hs.470477 // PTP4A2 // …
rs11589992	PC aa C36:4	1	31969223	0.00534279	2h_glucose	0.01559	0.524	0.8581	0.6339	0.01559	0.3604	0.8811	0.3644	0.9054	0.264	0.4714	0.8916	0.8209	0.7766	0.2297	0.17	0.8189	0.5418	0.157589	0.0451434	0.0545472	0.0964475	0.455652	0.298492	0.732448	0.998783	0.921326	A	G	0.485688	0.235079	NM_080392 // downstream // 73740 // Hs.470477 // PTP4A2 // 8073 // Homo sapiens protein tyrosine phosphatase type IVA, member 2 (PTP4A2), transcript variant 3, mRNA. /// NM_080391 // downstream // 71892 // Hs.470477 // PTP4A2 // 8073 // Homo sapiens protein tyrosine phosphatase type IVA, member 2 (PTP4A2), transcript variant 2, mRNA. /// NM_003479 // downstream // 71892 // Hs.470477 // PTP4A2 // …
rs11589992	PE aa C34:2	1	31969223	0.00655709	2h_glucose	0.01559	0.524	0.8581	0.6339	0.01559	0.3604	0.8811	0.3644	0.9054	0.264	0.4714	0.8916	0.8209	0.7766	0.2297	0.17	0.8189	0.5418	0.157589	0.0451434	0.0545472	0.0964475	0.455652	0.298492	0.732448	0.998783	0.921326	A	G	0.485688	0.235079	NM_080392 // downstream // 73740 // Hs.470477 // PTP4A2 // 8073 // Homo sapiens protein tyrosine phosphatase type IVA, member 2 (PTP4A2), transcript variant 3, mRNA. /// NM_080391 // downstream // 71892 // Hs.470477 // PTP4A2 // 8073 // Homo sapiens protein tyrosine phosphatase type IVA, member 2 (PTP4A2), transcript variant 2, mRNA. /// NM_003479 // downstream // 71892 // Hs.470477 // PTP4A2 // …
rs10914782	C3-DC-M	1	33937038	9.19069e-05		0.0884816	0.5195	0.3708	0.9614	0.1743	0.604	0.1993	0.1085	0.881	0.7772	0.8813	0.4075	0.2635	0.55	0.4627	0.9107	0.9215	0.4795	0.205868	0.744769	0.0884816	0.496853	0.31462	0.200961	0.18696	1	0.216606	A	G	0.475973	0.234185	NM_052896 // intron // 0 // Hs.556009 // CSMD2 // 114784 // Homo sapiens CUB and Sushi multiple domains 2 (CSMD2), mRNA. /// ENST00000241312 // intron // 0 // --- // --- // --- // CUB and sushi multiple domains protein 2. [Source:Uniprot/SWISSPROT;Acc:Q7Z408] /// ENST00000338325 // intron // 0 // --- // --- // --- // CUB and sushi multiple domains protein 2. [Source:Uniprot/SWISSPROT;Acc:Q7Z408]
rs10914782	SM (OH) C20:0	1	33937038	0.00168682		0.0884816	0.5195	0.3708	0.9614	0.1743	0.604	0.1993	0.1085	0.881	0.7772	0.8813	0.4075	0.2635	0.55	0.4627	0.9107	0.9215	0.4795	0.205868	0.744769	0.0884816	0.496853	0.31462	0.200961	0.18696	1	0.216606	A	G	0.475973	0.234185	NM_052896 // intron // 0 // Hs.556009 // CSMD2 // 114784 // Homo sapiens CUB and Sushi multiple domains 2 (CSMD2), mRNA. /// ENST00000241312 // intron // 0 // --- // --- // --- // CUB and sushi multiple domains protein 2. [Source:Uniprot/SWISSPROT;Acc:Q7Z408] /// ENST00000338325 // intron // 0 // --- // --- // --- // CUB and sushi multiple domains protein 2. [Source:Uniprot/SWISSPROT;Acc:Q7Z408]
rs10914782	C14	1	33937038	0.00326635		0.0884816	0.5195	0.3708	0.9614	0.1743	0.604	0.1993	0.1085	0.881	0.7772	0.8813	0.4075	0.2635	0.55	0.4627	0.9107	0.9215	0.4795	0.205868	0.744769	0.0884816	0.496853	0.31462	0.200961	0.18696	1	0.216606	A	G	0.475973	0.234185	NM_052896 // intron // 0 // Hs.556009 // CSMD2 // 114784 // Homo sapiens CUB and Sushi multiple domains 2 (CSMD2), mRNA. /// ENST00000241312 // intron // 0 // --- // --- // --- // CUB and sushi multiple domains protein 2. [Source:Uniprot/SWISSPROT;Acc:Q7Z408] /// ENST00000338325 // intron // 0 // --- // --- // --- // CUB and sushi multiple domains protein 2. [Source:Uniprot/SWISSPROT;Acc:Q7Z408]
rs10914782	12S-HETE	1	33937038	0.00366919		0.0884816	0.5195	0.3708	0.9614	0.1743	0.604	0.1993	0.1085	0.881	0.7772	0.8813	0.4075	0.2635	0.55	0.4627	0.9107	0.9215	0.4795	0.205868	0.744769	0.0884816	0.496853	0.31462	0.200961	0.18696	1	0.216606	A	G	0.475973	0.234185	NM_052896 // intron // 0 // Hs.556009 // CSMD2 // 114784 // Homo sapiens CUB and Sushi multiple domains 2 (CSMD2), mRNA. /// ENST00000241312 // intron // 0 // --- // --- // --- // CUB and sushi multiple domains protein 2. [Source:Uniprot/SWISSPROT;Acc:Q7Z408] /// ENST00000338325 // intron // 0 // --- // --- // --- // CUB and sushi multiple domains protein 2. [Source:Uniprot/SWISSPROT;Acc:Q7Z408]
rs10914782	C12	1	33937038	0.00470684		0.0884816	0.5195	0.3708	0.9614	0.1743	0.604	0.1993	0.1085	0.881	0.7772	0.8813	0.4075	0.2635	0.55	0.4627	0.9107	0.9215	0.4795	0.205868	0.744769	0.0884816	0.496853	0.31462	0.200961	0.18696	1	0.216606	A	G	0.475973	0.234185	NM_052896 // intron // 0 // Hs.556009 // CSMD2 // 114784 // Homo sapiens CUB and Sushi multiple domains 2 (CSMD2), mRNA. /// ENST00000241312 // intron // 0 // --- // --- // --- // CUB and sushi multiple domains protein 2. [Source:Uniprot/SWISSPROT;Acc:Q7Z408] /// ENST00000338325 // intron // 0 // --- // --- // --- // CUB and sushi multiple domains protein 2. [Source:Uniprot/SWISSPROT;Acc:Q7Z408]
rs10914782	C16:1	1	33937038	0.00493712		0.0884816	0.5195	0.3708	0.9614	0.1743	0.604	0.1993	0.1085	0.881	0.7772	0.8813	0.4075	0.2635	0.55	0.4627	0.9107	0.9215	0.4795	0.205868	0.744769	0.0884816	0.496853	0.31462	0.200961	0.18696	1	0.216606	A	G	0.475973	0.234185	NM_052896 // intron // 0 // Hs.556009 // CSMD2 // 114784 // Homo sapiens CUB and Sushi multiple domains 2 (CSMD2), mRNA. /// ENST00000241312 // intron // 0 // --- // --- // --- // CUB and sushi multiple domains protein 2. [Source:Uniprot/SWISSPROT;Acc:Q7Z408] /// ENST00000338325 // intron // 0 // --- // --- // --- // CUB and sushi multiple domains protein 2. [Source:Uniprot/SWISSPROT;Acc:Q7Z408]
rs10914782	C5:1-DC	1	33937038	0.00631221		0.0884816	0.5195	0.3708	0.9614	0.1743	0.604	0.1993	0.1085	0.881	0.7772	0.8813	0.4075	0.2635	0.55	0.4627	0.9107	0.9215	0.4795	0.205868	0.744769	0.0884816	0.496853	0.31462	0.200961	0.18696	1	0.216606	A	G	0.475973	0.234185	NM_052896 // intron // 0 // Hs.556009 // CSMD2 // 114784 // Homo sapiens CUB and Sushi multiple domains 2 (CSMD2), mRNA. /// ENST00000241312 // intron // 0 // --- // --- // --- // CUB and sushi multiple domains protein 2. [Source:Uniprot/SWISSPROT;Acc:Q7Z408] /// ENST00000338325 // intron // 0 // --- // --- // --- // CUB and sushi multiple domains protein 2. [Source:Uniprot/SWISSPROT;Acc:Q7Z408]
rs10914782	PC ae C40:1 (PC aa C40:8)	1	33937038	0.00678663		0.0884816	0.5195	0.3708	0.9614	0.1743	0.604	0.1993	0.1085	0.881	0.7772	0.8813	0.4075	0.2635	0.55	0.4627	0.9107	0.9215	0.4795	0.205868	0.744769	0.0884816	0.496853	0.31462	0.200961	0.18696	1	0.216606	A	G	0.475973	0.234185	NM_052896 // intron // 0 // Hs.556009 // CSMD2 // 114784 // Homo sapiens CUB and Sushi multiple domains 2 (CSMD2), mRNA. /// ENST00000241312 // intron // 0 // --- // --- // --- // CUB and sushi multiple domains protein 2. [Source:Uniprot/SWISSPROT;Acc:Q7Z408] /// ENST00000338325 // intron // 0 // --- // --- // --- // CUB and sushi multiple domains protein 2. [Source:Uniprot/SWISSPROT;Acc:Q7Z408]
rs10914782	C3-DC	1	33937038	0.00776693		0.0884816	0.5195	0.3708	0.9614	0.1743	0.604	0.1993	0.1085	0.881	0.7772	0.8813	0.4075	0.2635	0.55	0.4627	0.9107	0.9215	0.4795	0.205868	0.744769	0.0884816	0.496853	0.31462	0.200961	0.18696	1	0.216606	A	G	0.475973	0.234185	NM_052896 // intron // 0 // Hs.556009 // CSMD2 // 114784 // Homo sapiens CUB and Sushi multiple domains 2 (CSMD2), mRNA. /// ENST00000241312 // intron // 0 // --- // --- // --- // CUB and sushi multiple domains protein 2. [Source:Uniprot/SWISSPROT;Acc:Q7Z408] /// ENST00000338325 // intron // 0 // --- // --- // --- // CUB and sushi multiple domains protein 2. [Source:Uniprot/SWISSPROT;Acc:Q7Z408]
rs10914782	C12:1	1	33937038	0.00815925		0.0884816	0.5195	0.3708	0.9614	0.1743	0.604	0.1993	0.1085	0.881	0.7772	0.8813	0.4075	0.2635	0.55	0.4627	0.9107	0.9215	0.4795	0.205868	0.744769	0.0884816	0.496853	0.31462	0.200961	0.18696	1	0.216606	A	G	0.475973	0.234185	NM_052896 // intron // 0 // Hs.556009 // CSMD2 // 114784 // Homo sapiens CUB and Sushi multiple domains 2 (CSMD2), mRNA. /// ENST00000241312 // intron // 0 // --- // --- // --- // CUB and sushi multiple domains protein 2. [Source:Uniprot/SWISSPROT;Acc:Q7Z408] /// ENST00000338325 // intron // 0 // --- // --- // --- // CUB and sushi multiple domains protein 2. [Source:Uniprot/SWISSPROT;Acc:Q7Z408]
rs10914782	TXB2	1	33937038	0.00897148		0.0884816	0.5195	0.3708	0.9614	0.1743	0.604	0.1993	0.1085	0.881	0.7772	0.8813	0.4075	0.2635	0.55	0.4627	0.9107	0.9215	0.4795	0.205868	0.744769	0.0884816	0.496853	0.31462	0.200961	0.18696	1	0.216606	A	G	0.475973	0.234185	NM_052896 // intron // 0 // Hs.556009 // CSMD2 // 114784 // Homo sapiens CUB and Sushi multiple domains 2 (CSMD2), mRNA. /// ENST00000241312 // intron // 0 // --- // --- // --- // CUB and sushi multiple domains protein 2. [Source:Uniprot/SWISSPROT;Acc:Q7Z408] /// ENST00000338325 // intron // 0 // --- // --- // --- // CUB and sushi multiple domains protein 2. [Source:Uniprot/SWISSPROT;Acc:Q7Z408]
rs613720	SM (OH) C22:0	1	37194769	3.99557e-05		0.0537453	0.4219	0.4752	0.3042	0.5454	0.09548	0.06313	0.8668	0.1359	0.2705	0.9511	0.2406	0.1497	0.4097	0.3913	0.2595	0.3138	0.4052	0.12602	0.0749751	0.0537453	0.207686	0.121609	0.0741445	0.167991	0.992092	0.180646	A	C	0.402207	0.169834	NM_000831 // upstream // 25832 // Hs.2389 // GRIK3 // 2899 // Homo sapiens glutamate receptor, ionotropic, kainate 3 (GRIK3), mRNA. /// NM_025079 // upstream // 414477 // Hs.471918 // ZC3H12A // 80149 // Homo sapiens zinc finger CCCH-type containing 12A (ZC3H12A), mRNA. /// ENST00000296212 // upstream // 25832 // --- // --- // --- // Glutamate receptor, ionotropic kainate 3 precursor (Glutamate r…
rs613720	SM (OH) C22:2	1	37194769	0.000840255		0.0537453	0.4219	0.4752	0.3042	0.5454	0.09548	0.06313	0.8668	0.1359	0.2705	0.9511	0.2406	0.1497	0.4097	0.3913	0.2595	0.3138	0.4052	0.12602	0.0749751	0.0537453	0.207686	0.121609	0.0741445	0.167991	0.992092	0.180646	A	C	0.402207	0.169834	NM_000831 // upstream // 25832 // Hs.2389 // GRIK3 // 2899 // Homo sapiens glutamate receptor, ionotropic, kainate 3 (GRIK3), mRNA. /// NM_025079 // upstream // 414477 // Hs.471918 // ZC3H12A // 80149 // Homo sapiens zinc finger CCCH-type containing 12A (ZC3H12A), mRNA. /// ENST00000296212 // upstream // 25832 // --- // --- // --- // Glutamate receptor, ionotropic kainate 3 precursor (Glutamate r…
rs613720	PC aa C38:1 (PC ae C40:8)	1	37194769	0.00294293		0.0537453	0.4219	0.4752	0.3042	0.5454	0.09548	0.06313	0.8668	0.1359	0.2705	0.9511	0.2406	0.1497	0.4097	0.3913	0.2595	0.3138	0.4052	0.12602	0.0749751	0.0537453	0.207686	0.121609	0.0741445	0.167991	0.992092	0.180646	A	C	0.402207	0.169834	NM_000831 // upstream // 25832 // Hs.2389 // GRIK3 // 2899 // Homo sapiens glutamate receptor, ionotropic, kainate 3 (GRIK3), mRNA. /// NM_025079 // upstream // 414477 // Hs.471918 // ZC3H12A // 80149 // Homo sapiens zinc finger CCCH-type containing 12A (ZC3H12A), mRNA. /// ENST00000296212 // upstream // 25832 // --- // --- // --- // Glutamate receptor, ionotropic kainate 3 precursor (Glutamate r…
rs613720	SM (OH) C28:1	1	37194769	0.00417922		0.0537453	0.4219	0.4752	0.3042	0.5454	0.09548	0.06313	0.8668	0.1359	0.2705	0.9511	0.2406	0.1497	0.4097	0.3913	0.2595	0.3138	0.4052	0.12602	0.0749751	0.0537453	0.207686	0.121609	0.0741445	0.167991	0.992092	0.180646	A	C	0.402207	0.169834	NM_000831 // upstream // 25832 // Hs.2389 // GRIK3 // 2899 // Homo sapiens glutamate receptor, ionotropic, kainate 3 (GRIK3), mRNA. /// NM_025079 // upstream // 414477 // Hs.471918 // ZC3H12A // 80149 // Homo sapiens zinc finger CCCH-type containing 12A (ZC3H12A), mRNA. /// ENST00000296212 // upstream // 25832 // --- // --- // --- // Glutamate receptor, ionotropic kainate 3 precursor (Glutamate r…
rs613720	PC e C32:2 (PC aa C30:2, PC aa (OH, COOH) C26:4, PC ae (OH) C30:3, PC ae (COOH) C28:3)	1	37194769	0.00419336		0.0537453	0.4219	0.4752	0.3042	0.5454	0.09548	0.06313	0.8668	0.1359	0.2705	0.9511	0.2406	0.1497	0.4097	0.3913	0.2595	0.3138	0.4052	0.12602	0.0749751	0.0537453	0.207686	0.121609	0.0741445	0.167991	0.992092	0.180646	A	C	0.402207	0.169834	NM_000831 // upstream // 25832 // Hs.2389 // GRIK3 // 2899 // Homo sapiens glutamate receptor, ionotropic, kainate 3 (GRIK3), mRNA. /// NM_025079 // upstream // 414477 // Hs.471918 // ZC3H12A // 80149 // Homo sapiens zinc finger CCCH-type containing 12A (ZC3H12A), mRNA. /// ENST00000296212 // upstream // 25832 // --- // --- // --- // Glutamate receptor, ionotropic kainate 3 precursor (Glutamate r…
rs613720	SM (OH) C22:1	1	37194769	0.00430594		0.0537453	0.4219	0.4752	0.3042	0.5454	0.09548	0.06313	0.8668	0.1359	0.2705	0.9511	0.2406	0.1497	0.4097	0.3913	0.2595	0.3138	0.4052	0.12602	0.0749751	0.0537453	0.207686	0.121609	0.0741445	0.167991	0.992092	0.180646	A	C	0.402207	0.169834	NM_000831 // upstream // 25832 // Hs.2389 // GRIK3 // 2899 // Homo sapiens glutamate receptor, ionotropic, kainate 3 (GRIK3), mRNA. /// NM_025079 // upstream // 414477 // Hs.471918 // ZC3H12A // 80149 // Homo sapiens zinc finger CCCH-type containing 12A (ZC3H12A), mRNA. /// ENST00000296212 // upstream // 25832 // --- // --- // --- // Glutamate receptor, ionotropic kainate 3 precursor (Glutamate r…
rs613720	SM (OH,COOH) C22:0	1	37194769	0.00559312		0.0537453	0.4219	0.4752	0.3042	0.5454	0.09548	0.06313	0.8668	0.1359	0.2705	0.9511	0.2406	0.1497	0.4097	0.3913	0.2595	0.3138	0.4052	0.12602	0.0749751	0.0537453	0.207686	0.121609	0.0741445	0.167991	0.992092	0.180646	A	C	0.402207	0.169834	NM_000831 // upstream // 25832 // Hs.2389 // GRIK3 // 2899 // Homo sapiens glutamate receptor, ionotropic, kainate 3 (GRIK3), mRNA. /// NM_025079 // upstream // 414477 // Hs.471918 // ZC3H12A // 80149 // Homo sapiens zinc finger CCCH-type containing 12A (ZC3H12A), mRNA. /// ENST00000296212 // upstream // 25832 // --- // --- // --- // Glutamate receptor, ionotropic kainate 3 precursor (Glutamate r…
rs613720	DH	1	37194769	0.00728722		0.0537453	0.4219	0.4752	0.3042	0.5454	0.09548	0.06313	0.8668	0.1359	0.2705	0.9511	0.2406	0.1497	0.4097	0.3913	0.2595	0.3138	0.4052	0.12602	0.0749751	0.0537453	0.207686	0.121609	0.0741445	0.167991	0.992092	0.180646	A	C	0.402207	0.169834	NM_000831 // upstream // 25832 // Hs.2389 // GRIK3 // 2899 // Homo sapiens glutamate receptor, ionotropic, kainate 3 (GRIK3), mRNA. /// NM_025079 // upstream // 414477 // Hs.471918 // ZC3H12A // 80149 // Homo sapiens zinc finger CCCH-type containing 12A (ZC3H12A), mRNA. /// ENST00000296212 // upstream // 25832 // --- // --- // --- // Glutamate receptor, ionotropic kainate 3 precursor (Glutamate r…
rs613720	SM (COOH) C18:1	1	37194769	0.00829684		0.0537453	0.4219	0.4752	0.3042	0.5454	0.09548	0.06313	0.8668	0.1359	0.2705	0.9511	0.2406	0.1497	0.4097	0.3913	0.2595	0.3138	0.4052	0.12602	0.0749751	0.0537453	0.207686	0.121609	0.0741445	0.167991	0.992092	0.180646	A	C	0.402207	0.169834	NM_000831 // upstream // 25832 // Hs.2389 // GRIK3 // 2899 // Homo sapiens glutamate receptor, ionotropic, kainate 3 (GRIK3), mRNA. /// NM_025079 // upstream // 414477 // Hs.471918 // ZC3H12A // 80149 // Homo sapiens zinc finger CCCH-type containing 12A (ZC3H12A), mRNA. /// ENST00000296212 // upstream // 25832 // --- // --- // --- // Glutamate receptor, ionotropic kainate 3 precursor (Glutamate r…
rs4653252	SM (COOH) C18:0	1	37291163	2.21871e-05		0.0667022	0.4392	0.6172	0.9047	0.8442	0.3127	0.5509	0.6075	0.3112	0.3861	0.5124	0.9265	0.8494	0.731	0.2255	0.4824	0.6119	0.6602	0.304492	0.0667022	0.857541	0.4077	0.102332	0.384483	0.283535	0.986618	0.385901	G	T	0.418311	0.169544	NM_000831 // upstream // 122226 // Hs.2389 // GRIK3 // 2899 // Homo sapiens glutamate receptor, ionotropic, kainate 3 (GRIK3), mRNA. /// NM_025079 // upstream // 318083 // Hs.471918 // ZC3H12A // 80149 // Homo sapiens zinc finger CCCH-type containing 12A (ZC3H12A), mRNA. /// ENST00000296212 // upstream // 122226 // --- // --- // --- // Glutamate receptor, ionotropic kainate 3 precursor (Glutamate…
rs4653252	PC e C32:2 (PC aa C30:2, PC aa (OH, COOH) C26:4, PC ae (OH) C30:3, PC ae (COOH) C28:3)	1	37291163	0.000451172		0.0667022	0.4392	0.6172	0.9047	0.8442	0.3127	0.5509	0.6075	0.3112	0.3861	0.5124	0.9265	0.8494	0.731	0.2255	0.4824	0.6119	0.6602	0.304492	0.0667022	0.857541	0.4077	0.102332	0.384483	0.283535	0.986618	0.385901	G	T	0.418311	0.169544	NM_000831 // upstream // 122226 // Hs.2389 // GRIK3 // 2899 // Homo sapiens glutamate receptor, ionotropic, kainate 3 (GRIK3), mRNA. /// NM_025079 // upstream // 318083 // Hs.471918 // ZC3H12A // 80149 // Homo sapiens zinc finger CCCH-type containing 12A (ZC3H12A), mRNA. /// ENST00000296212 // upstream // 122226 // --- // --- // --- // Glutamate receptor, ionotropic kainate 3 precursor (Glutamate…
rs4653252	SM (COOH) C18:1	1	37291163	0.000583009		0.0667022	0.4392	0.6172	0.9047	0.8442	0.3127	0.5509	0.6075	0.3112	0.3861	0.5124	0.9265	0.8494	0.731	0.2255	0.4824	0.6119	0.6602	0.304492	0.0667022	0.857541	0.4077	0.102332	0.384483	0.283535	0.986618	0.385901	G	T	0.418311	0.169544	NM_000831 // upstream // 122226 // Hs.2389 // GRIK3 // 2899 // Homo sapiens glutamate receptor, ionotropic, kainate 3 (GRIK3), mRNA. /// NM_025079 // upstream // 318083 // Hs.471918 // ZC3H12A // 80149 // Homo sapiens zinc finger CCCH-type containing 12A (ZC3H12A), mRNA. /// ENST00000296212 // upstream // 122226 // --- // --- // --- // Glutamate receptor, ionotropic kainate 3 precursor (Glutamate…
rs4653252	SM (COOH) C16:0	1	37291163	0.00153074		0.0667022	0.4392	0.6172	0.9047	0.8442	0.3127	0.5509	0.6075	0.3112	0.3861	0.5124	0.9265	0.8494	0.731	0.2255	0.4824	0.6119	0.6602	0.304492	0.0667022	0.857541	0.4077	0.102332	0.384483	0.283535	0.986618	0.385901	G	T	0.418311	0.169544	NM_000831 // upstream // 122226 // Hs.2389 // GRIK3 // 2899 // Homo sapiens glutamate receptor, ionotropic, kainate 3 (GRIK3), mRNA. /// NM_025079 // upstream // 318083 // Hs.471918 // ZC3H12A // 80149 // Homo sapiens zinc finger CCCH-type containing 12A (ZC3H12A), mRNA. /// ENST00000296212 // upstream // 122226 // --- // --- // --- // Glutamate receptor, ionotropic kainate 3 precursor (Glutamate…
rs4653252	SM (COOH) C16:2	1	37291163	0.00174261		0.0667022	0.4392	0.6172	0.9047	0.8442	0.3127	0.5509	0.6075	0.3112	0.3861	0.5124	0.9265	0.8494	0.731	0.2255	0.4824	0.6119	0.6602	0.304492	0.0667022	0.857541	0.4077	0.102332	0.384483	0.283535	0.986618	0.385901	G	T	0.418311	0.169544	NM_000831 // upstream // 122226 // Hs.2389 // GRIK3 // 2899 // Homo sapiens glutamate receptor, ionotropic, kainate 3 (GRIK3), mRNA. /// NM_025079 // upstream // 318083 // Hs.471918 // ZC3H12A // 80149 // Homo sapiens zinc finger CCCH-type containing 12A (ZC3H12A), mRNA. /// ENST00000296212 // upstream // 122226 // --- // --- // --- // Glutamate receptor, ionotropic kainate 3 precursor (Glutamate…
rs4653252	SM (COOH) C16:1	1	37291163	0.00181424		0.0667022	0.4392	0.6172	0.9047	0.8442	0.3127	0.5509	0.6075	0.3112	0.3861	0.5124	0.9265	0.8494	0.731	0.2255	0.4824	0.6119	0.6602	0.304492	0.0667022	0.857541	0.4077	0.102332	0.384483	0.283535	0.986618	0.385901	G	T	0.418311	0.169544	NM_000831 // upstream // 122226 // Hs.2389 // GRIK3 // 2899 // Homo sapiens glutamate receptor, ionotropic, kainate 3 (GRIK3), mRNA. /// NM_025079 // upstream // 318083 // Hs.471918 // ZC3H12A // 80149 // Homo sapiens zinc finger CCCH-type containing 12A (ZC3H12A), mRNA. /// ENST00000296212 // upstream // 122226 // --- // --- // --- // Glutamate receptor, ionotropic kainate 3 precursor (Glutamate…
rs4653252	PC ae C36:1 (PC aa C36:8)	1	37291163	0.00207312		0.0667022	0.4392	0.6172	0.9047	0.8442	0.3127	0.5509	0.6075	0.3112	0.3861	0.5124	0.9265	0.8494	0.731	0.2255	0.4824	0.6119	0.6602	0.304492	0.0667022	0.857541	0.4077	0.102332	0.384483	0.283535	0.986618	0.385901	G	T	0.418311	0.169544	NM_000831 // upstream // 122226 // Hs.2389 // GRIK3 // 2899 // Homo sapiens glutamate receptor, ionotropic, kainate 3 (GRIK3), mRNA. /// NM_025079 // upstream // 318083 // Hs.471918 // ZC3H12A // 80149 // Homo sapiens zinc finger CCCH-type containing 12A (ZC3H12A), mRNA. /// ENST00000296212 // upstream // 122226 // --- // --- // --- // Glutamate receptor, ionotropic kainate 3 precursor (Glutamate…
rs4653252	PC ae C32:0 (PC ae (OH, COOH) C28:2, PC aa C32:7, PC a C32:0, PC aa (OH) C30:1, PC aa (COOH) C28:1)	1	37291163	0.00212214		0.0667022	0.4392	0.6172	0.9047	0.8442	0.3127	0.5509	0.6075	0.3112	0.3861	0.5124	0.9265	0.8494	0.731	0.2255	0.4824	0.6119	0.6602	0.304492	0.0667022	0.857541	0.4077	0.102332	0.384483	0.283535	0.986618	0.385901	G	T	0.418311	0.169544	NM_000831 // upstream // 122226 // Hs.2389 // GRIK3 // 2899 // Homo sapiens glutamate receptor, ionotropic, kainate 3 (GRIK3), mRNA. /// NM_025079 // upstream // 318083 // Hs.471918 // ZC3H12A // 80149 // Homo sapiens zinc finger CCCH-type containing 12A (ZC3H12A), mRNA. /// ENST00000296212 // upstream // 122226 // --- // --- // --- // Glutamate receptor, ionotropic kainate 3 precursor (Glutamate…
rs4653252	SM (OH) C20:0	1	37291163	0.00617148		0.0667022	0.4392	0.6172	0.9047	0.8442	0.3127	0.5509	0.6075	0.3112	0.3861	0.5124	0.9265	0.8494	0.731	0.2255	0.4824	0.6119	0.6602	0.304492	0.0667022	0.857541	0.4077	0.102332	0.384483	0.283535	0.986618	0.385901	G	T	0.418311	0.169544	NM_000831 // upstream // 122226 // Hs.2389 // GRIK3 // 2899 // Homo sapiens glutamate receptor, ionotropic, kainate 3 (GRIK3), mRNA. /// NM_025079 // upstream // 318083 // Hs.471918 // ZC3H12A // 80149 // Homo sapiens zinc finger CCCH-type containing 12A (ZC3H12A), mRNA. /// ENST00000296212 // upstream // 122226 // --- // --- // --- // Glutamate receptor, ionotropic kainate 3 precursor (Glutamate…
rs4653252	SM C14:0	1	37291163	0.00942234		0.0667022	0.4392	0.6172	0.9047	0.8442	0.3127	0.5509	0.6075	0.3112	0.3861	0.5124	0.9265	0.8494	0.731	0.2255	0.4824	0.6119	0.6602	0.304492	0.0667022	0.857541	0.4077	0.102332	0.384483	0.283535	0.986618	0.385901	G	T	0.418311	0.169544	NM_000831 // upstream // 122226 // Hs.2389 // GRIK3 // 2899 // Homo sapiens glutamate receptor, ionotropic, kainate 3 (GRIK3), mRNA. /// NM_025079 // upstream // 318083 // Hs.471918 // ZC3H12A // 80149 // Homo sapiens zinc finger CCCH-type containing 12A (ZC3H12A), mRNA. /// ENST00000296212 // upstream // 122226 // --- // --- // --- // Glutamate receptor, ionotropic kainate 3 precursor (Glutamate…
rs998176	SM (COOH) C18:0	1	37305210	3.83835e-05		0.0746908	0.4122	0.6685	0.8055	0.6368	0.2967	0.4961	0.4201	0.2353	0.3562	0.4162	0.9154	0.9767	0.7044	0.5423	0.4383	0.4985	0.7515	0.327949	0.0746908	0.769326	0.362978	0.0843632	0.361638	0.249151	0.990876	0.444552	C	T	0.415899	0.168201	NM_000831 // upstream // 136273 // Hs.2389 // GRIK3 // 2899 // Homo sapiens glutamate receptor, ionotropic, kainate 3 (GRIK3), mRNA. /// NM_025079 // upstream // 304036 // Hs.471918 // ZC3H12A // 80149 // Homo sapiens zinc finger CCCH-type containing 12A (ZC3H12A), mRNA. /// ENST00000296212 // upstream // 136273 // --- // --- // --- // Glutamate receptor, ionotropic kainate 3 precursor (Glutamate…
rs998176	PC e C32:2 (PC aa C30:2, PC aa (OH, COOH) C26:4, PC ae (OH) C30:3, PC ae (COOH) C28:3)	1	37305210	0.000237043		0.0746908	0.4122	0.6685	0.8055	0.6368	0.2967	0.4961	0.4201	0.2353	0.3562	0.4162	0.9154	0.9767	0.7044	0.5423	0.4383	0.4985	0.7515	0.327949	0.0746908	0.769326	0.362978	0.0843632	0.361638	0.249151	0.990876	0.444552	C	T	0.415899	0.168201	NM_000831 // upstream // 136273 // Hs.2389 // GRIK3 // 2899 // Homo sapiens glutamate receptor, ionotropic, kainate 3 (GRIK3), mRNA. /// NM_025079 // upstream // 304036 // Hs.471918 // ZC3H12A // 80149 // Homo sapiens zinc finger CCCH-type containing 12A (ZC3H12A), mRNA. /// ENST00000296212 // upstream // 136273 // --- // --- // --- // Glutamate receptor, ionotropic kainate 3 precursor (Glutamate…
rs998176	SM (COOH) C18:1	1	37305210	0.000469123		0.0746908	0.4122	0.6685	0.8055	0.6368	0.2967	0.4961	0.4201	0.2353	0.3562	0.4162	0.9154	0.9767	0.7044	0.5423	0.4383	0.4985	0.7515	0.327949	0.0746908	0.769326	0.362978	0.0843632	0.361638	0.249151	0.990876	0.444552	C	T	0.415899	0.168201	NM_000831 // upstream // 136273 // Hs.2389 // GRIK3 // 2899 // Homo sapiens glutamate receptor, ionotropic, kainate 3 (GRIK3), mRNA. /// NM_025079 // upstream // 304036 // Hs.471918 // ZC3H12A // 80149 // Homo sapiens zinc finger CCCH-type containing 12A (ZC3H12A), mRNA. /// ENST00000296212 // upstream // 136273 // --- // --- // --- // Glutamate receptor, ionotropic kainate 3 precursor (Glutamate…
rs998176	SM (COOH) C16:0	1	37305210	0.00153407		0.0746908	0.4122	0.6685	0.8055	0.6368	0.2967	0.4961	0.4201	0.2353	0.3562	0.4162	0.9154	0.9767	0.7044	0.5423	0.4383	0.4985	0.7515	0.327949	0.0746908	0.769326	0.362978	0.0843632	0.361638	0.249151	0.990876	0.444552	C	T	0.415899	0.168201	NM_000831 // upstream // 136273 // Hs.2389 // GRIK3 // 2899 // Homo sapiens glutamate receptor, ionotropic, kainate 3 (GRIK3), mRNA. /// NM_025079 // upstream // 304036 // Hs.471918 // ZC3H12A // 80149 // Homo sapiens zinc finger CCCH-type containing 12A (ZC3H12A), mRNA. /// ENST00000296212 // upstream // 136273 // --- // --- // --- // Glutamate receptor, ionotropic kainate 3 precursor (Glutamate…
rs998176	PC ae C36:1 (PC aa C36:8)	1	37305210	0.00180603		0.0746908	0.4122	0.6685	0.8055	0.6368	0.2967	0.4961	0.4201	0.2353	0.3562	0.4162	0.9154	0.9767	0.7044	0.5423	0.4383	0.4985	0.7515	0.327949	0.0746908	0.769326	0.362978	0.0843632	0.361638	0.249151	0.990876	0.444552	C	T	0.415899	0.168201	NM_000831 // upstream // 136273 // Hs.2389 // GRIK3 // 2899 // Homo sapiens glutamate receptor, ionotropic, kainate 3 (GRIK3), mRNA. /// NM_025079 // upstream // 304036 // Hs.471918 // ZC3H12A // 80149 // Homo sapiens zinc finger CCCH-type containing 12A (ZC3H12A), mRNA. /// ENST00000296212 // upstream // 136273 // --- // --- // --- // Glutamate receptor, ionotropic kainate 3 precursor (Glutamate…
rs998176	SM (COOH) C16:1	1	37305210	0.00217139		0.0746908	0.4122	0.6685	0.8055	0.6368	0.2967	0.4961	0.4201	0.2353	0.3562	0.4162	0.9154	0.9767	0.7044	0.5423	0.4383	0.4985	0.7515	0.327949	0.0746908	0.769326	0.362978	0.0843632	0.361638	0.249151	0.990876	0.444552	C	T	0.415899	0.168201	NM_000831 // upstream // 136273 // Hs.2389 // GRIK3 // 2899 // Homo sapiens glutamate receptor, ionotropic, kainate 3 (GRIK3), mRNA. /// NM_025079 // upstream // 304036 // Hs.471918 // ZC3H12A // 80149 // Homo sapiens zinc finger CCCH-type containing 12A (ZC3H12A), mRNA. /// ENST00000296212 // upstream // 136273 // --- // --- // --- // Glutamate receptor, ionotropic kainate 3 precursor (Glutamate…
rs998176	PC ae C32:0 (PC ae (OH, COOH) C28:2, PC aa C32:7, PC a C32:0, PC aa (OH) C30:1, PC aa (COOH) C28:1)	1	37305210	0.00228889		0.0746908	0.4122	0.6685	0.8055	0.6368	0.2967	0.4961	0.4201	0.2353	0.3562	0.4162	0.9154	0.9767	0.7044	0.5423	0.4383	0.4985	0.7515	0.327949	0.0746908	0.769326	0.362978	0.0843632	0.361638	0.249151	0.990876	0.444552	C	T	0.415899	0.168201	NM_000831 // upstream // 136273 // Hs.2389 // GRIK3 // 2899 // Homo sapiens glutamate receptor, ionotropic, kainate 3 (GRIK3), mRNA. /// NM_025079 // upstream // 304036 // Hs.471918 // ZC3H12A // 80149 // Homo sapiens zinc finger CCCH-type containing 12A (ZC3H12A), mRNA. /// ENST00000296212 // upstream // 136273 // --- // --- // --- // Glutamate receptor, ionotropic kainate 3 precursor (Glutamate…
rs998176	SM (COOH) C16:2	1	37305210	0.00263063		0.0746908	0.4122	0.6685	0.8055	0.6368	0.2967	0.4961	0.4201	0.2353	0.3562	0.4162	0.9154	0.9767	0.7044	0.5423	0.4383	0.4985	0.7515	0.327949	0.0746908	0.769326	0.362978	0.0843632	0.361638	0.249151	0.990876	0.444552	C	T	0.415899	0.168201	NM_000831 // upstream // 136273 // Hs.2389 // GRIK3 // 2899 // Homo sapiens glutamate receptor, ionotropic, kainate 3 (GRIK3), mRNA. /// NM_025079 // upstream // 304036 // Hs.471918 // ZC3H12A // 80149 // Homo sapiens zinc finger CCCH-type containing 12A (ZC3H12A), mRNA. /// ENST00000296212 // upstream // 136273 // --- // --- // --- // Glutamate receptor, ionotropic kainate 3 precursor (Glutamate…
rs998176	SM (OH) C20:0	1	37305210	0.00613285		0.0746908	0.4122	0.6685	0.8055	0.6368	0.2967	0.4961	0.4201	0.2353	0.3562	0.4162	0.9154	0.9767	0.7044	0.5423	0.4383	0.4985	0.7515	0.327949	0.0746908	0.769326	0.362978	0.0843632	0.361638	0.249151	0.990876	0.444552	C	T	0.415899	0.168201	NM_000831 // upstream // 136273 // Hs.2389 // GRIK3 // 2899 // Homo sapiens glutamate receptor, ionotropic, kainate 3 (GRIK3), mRNA. /// NM_025079 // upstream // 304036 // Hs.471918 // ZC3H12A // 80149 // Homo sapiens zinc finger CCCH-type containing 12A (ZC3H12A), mRNA. /// ENST00000296212 // upstream // 136273 // --- // --- // --- // Glutamate receptor, ionotropic kainate 3 precursor (Glutamate…
rs998176	C8:1	1	37305210	0.00739916		0.0746908	0.4122	0.6685	0.8055	0.6368	0.2967	0.4961	0.4201	0.2353	0.3562	0.4162	0.9154	0.9767	0.7044	0.5423	0.4383	0.4985	0.7515	0.327949	0.0746908	0.769326	0.362978	0.0843632	0.361638	0.249151	0.990876	0.444552	C	T	0.415899	0.168201	NM_000831 // upstream // 136273 // Hs.2389 // GRIK3 // 2899 // Homo sapiens glutamate receptor, ionotropic, kainate 3 (GRIK3), mRNA. /// NM_025079 // upstream // 304036 // Hs.471918 // ZC3H12A // 80149 // Homo sapiens zinc finger CCCH-type containing 12A (ZC3H12A), mRNA. /// ENST00000296212 // upstream // 136273 // --- // --- // --- // Glutamate receptor, ionotropic kainate 3 precursor (Glutamate…
rs998176	SM C14:0	1	37305210	0.00746225		0.0746908	0.4122	0.6685	0.8055	0.6368	0.2967	0.4961	0.4201	0.2353	0.3562	0.4162	0.9154	0.9767	0.7044	0.5423	0.4383	0.4985	0.7515	0.327949	0.0746908	0.769326	0.362978	0.0843632	0.361638	0.249151	0.990876	0.444552	C	T	0.415899	0.168201	NM_000831 // upstream // 136273 // Hs.2389 // GRIK3 // 2899 // Homo sapiens glutamate receptor, ionotropic, kainate 3 (GRIK3), mRNA. /// NM_025079 // upstream // 304036 // Hs.471918 // ZC3H12A // 80149 // Homo sapiens zinc finger CCCH-type containing 12A (ZC3H12A), mRNA. /// ENST00000296212 // upstream // 136273 // --- // --- // --- // Glutamate receptor, ionotropic kainate 3 precursor (Glutamate…
rs998176	SM (COOH) C18:2	1	37305210	0.00989396		0.0746908	0.4122	0.6685	0.8055	0.6368	0.2967	0.4961	0.4201	0.2353	0.3562	0.4162	0.9154	0.9767	0.7044	0.5423	0.4383	0.4985	0.7515	0.327949	0.0746908	0.769326	0.362978	0.0843632	0.361638	0.249151	0.990876	0.444552	C	T	0.415899	0.168201	NM_000831 // upstream // 136273 // Hs.2389 // GRIK3 // 2899 // Homo sapiens glutamate receptor, ionotropic, kainate 3 (GRIK3), mRNA. /// NM_025079 // upstream // 304036 // Hs.471918 // ZC3H12A // 80149 // Homo sapiens zinc finger CCCH-type containing 12A (ZC3H12A), mRNA. /// ENST00000296212 // upstream // 136273 // --- // --- // --- // Glutamate receptor, ionotropic kainate 3 precursor (Glutamate…
rs4653254	SM (COOH) C18:0	1	37313830	1.05558e-05		0.0754045	0.4404	0.6078	0.546	0.6397	0.3075	0.2273	0.5146	0.1737	0.3859	0.827	0.8225	0.9674	0.5863	0.304	0.4476	0.3785	0.8752	0.402359	0.0754045	0.629583	0.469531	0.199228	0.419617	0.477253	1	0.578253	C	T	0.421229	0.173966	NM_000831 // upstream // 144893 // Hs.2389 // GRIK3 // 2899 // Homo sapiens glutamate receptor, ionotropic, kainate 3 (GRIK3), mRNA. /// NM_025079 // upstream // 295416 // Hs.471918 // ZC3H12A // 80149 // Homo sapiens zinc finger CCCH-type containing 12A (ZC3H12A), mRNA. /// ENST00000296212 // upstream // 144893 // --- // --- // --- // Glutamate receptor, ionotropic kainate 3 precursor (Glutamate…
rs4653254	PC e C32:2 (PC aa C30:2, PC aa (OH, COOH) C26:4, PC ae (OH) C30:3, PC ae (COOH) C28:3)	1	37313830	0.000343262		0.0754045	0.4404	0.6078	0.546	0.6397	0.3075	0.2273	0.5146	0.1737	0.3859	0.827	0.8225	0.9674	0.5863	0.304	0.4476	0.3785	0.8752	0.402359	0.0754045	0.629583	0.469531	0.199228	0.419617	0.477253	1	0.578253	C	T	0.421229	0.173966	NM_000831 // upstream // 144893 // Hs.2389 // GRIK3 // 2899 // Homo sapiens glutamate receptor, ionotropic, kainate 3 (GRIK3), mRNA. /// NM_025079 // upstream // 295416 // Hs.471918 // ZC3H12A // 80149 // Homo sapiens zinc finger CCCH-type containing 12A (ZC3H12A), mRNA. /// ENST00000296212 // upstream // 144893 // --- // --- // --- // Glutamate receptor, ionotropic kainate 3 precursor (Glutamate…
rs4653254	SM (COOH) C18:1	1	37313830	0.000376292		0.0754045	0.4404	0.6078	0.546	0.6397	0.3075	0.2273	0.5146	0.1737	0.3859	0.827	0.8225	0.9674	0.5863	0.304	0.4476	0.3785	0.8752	0.402359	0.0754045	0.629583	0.469531	0.199228	0.419617	0.477253	1	0.578253	C	T	0.421229	0.173966	NM_000831 // upstream // 144893 // Hs.2389 // GRIK3 // 2899 // Homo sapiens glutamate receptor, ionotropic, kainate 3 (GRIK3), mRNA. /// NM_025079 // upstream // 295416 // Hs.471918 // ZC3H12A // 80149 // Homo sapiens zinc finger CCCH-type containing 12A (ZC3H12A), mRNA. /// ENST00000296212 // upstream // 144893 // --- // --- // --- // Glutamate receptor, ionotropic kainate 3 precursor (Glutamate…
rs4653254	SM (COOH) C16:0	1	37313830	0.000570698		0.0754045	0.4404	0.6078	0.546	0.6397	0.3075	0.2273	0.5146	0.1737	0.3859	0.827	0.8225	0.9674	0.5863	0.304	0.4476	0.3785	0.8752	0.402359	0.0754045	0.629583	0.469531	0.199228	0.419617	0.477253	1	0.578253	C	T	0.421229	0.173966	NM_000831 // upstream // 144893 // Hs.2389 // GRIK3 // 2899 // Homo sapiens glutamate receptor, ionotropic, kainate 3 (GRIK3), mRNA. /// NM_025079 // upstream // 295416 // Hs.471918 // ZC3H12A // 80149 // Homo sapiens zinc finger CCCH-type containing 12A (ZC3H12A), mRNA. /// ENST00000296212 // upstream // 144893 // --- // --- // --- // Glutamate receptor, ionotropic kainate 3 precursor (Glutamate…
rs4653254	SM (COOH) C16:1	1	37313830	0.000709753		0.0754045	0.4404	0.6078	0.546	0.6397	0.3075	0.2273	0.5146	0.1737	0.3859	0.827	0.8225	0.9674	0.5863	0.304	0.4476	0.3785	0.8752	0.402359	0.0754045	0.629583	0.469531	0.199228	0.419617	0.477253	1	0.578253	C	T	0.421229	0.173966	NM_000831 // upstream // 144893 // Hs.2389 // GRIK3 // 2899 // Homo sapiens glutamate receptor, ionotropic, kainate 3 (GRIK3), mRNA. /// NM_025079 // upstream // 295416 // Hs.471918 // ZC3H12A // 80149 // Homo sapiens zinc finger CCCH-type containing 12A (ZC3H12A), mRNA. /// ENST00000296212 // upstream // 144893 // --- // --- // --- // Glutamate receptor, ionotropic kainate 3 precursor (Glutamate…
rs4653254	SM (COOH) C16:2	1	37313830	0.0012064		0.0754045	0.4404	0.6078	0.546	0.6397	0.3075	0.2273	0.5146	0.1737	0.3859	0.827	0.8225	0.9674	0.5863	0.304	0.4476	0.3785	0.8752	0.402359	0.0754045	0.629583	0.469531	0.199228	0.419617	0.477253	1	0.578253	C	T	0.421229	0.173966	NM_000831 // upstream // 144893 // Hs.2389 // GRIK3 // 2899 // Homo sapiens glutamate receptor, ionotropic, kainate 3 (GRIK3), mRNA. /// NM_025079 // upstream // 295416 // Hs.471918 // ZC3H12A // 80149 // Homo sapiens zinc finger CCCH-type containing 12A (ZC3H12A), mRNA. /// ENST00000296212 // upstream // 144893 // --- // --- // --- // Glutamate receptor, ionotropic kainate 3 precursor (Glutamate…
rs4653254	PC ae C32:0 (PC ae (OH, COOH) C28:2, PC aa C32:7, PC a C32:0, PC aa (OH) C30:1, PC aa (COOH) C28:1)	1	37313830	0.00204724		0.0754045	0.4404	0.6078	0.546	0.6397	0.3075	0.2273	0.5146	0.1737	0.3859	0.827	0.8225	0.9674	0.5863	0.304	0.4476	0.3785	0.8752	0.402359	0.0754045	0.629583	0.469531	0.199228	0.419617	0.477253	1	0.578253	C	T	0.421229	0.173966	NM_000831 // upstream // 144893 // Hs.2389 // GRIK3 // 2899 // Homo sapiens glutamate receptor, ionotropic, kainate 3 (GRIK3), mRNA. /// NM_025079 // upstream // 295416 // Hs.471918 // ZC3H12A // 80149 // Homo sapiens zinc finger CCCH-type containing 12A (ZC3H12A), mRNA. /// ENST00000296212 // upstream // 144893 // --- // --- // --- // Glutamate receptor, ionotropic kainate 3 precursor (Glutamate…
rs4653254	SM (OH) C20:0	1	37313830	0.00310904		0.0754045	0.4404	0.6078	0.546	0.6397	0.3075	0.2273	0.5146	0.1737	0.3859	0.827	0.8225	0.9674	0.5863	0.304	0.4476	0.3785	0.8752	0.402359	0.0754045	0.629583	0.469531	0.199228	0.419617	0.477253	1	0.578253	C	T	0.421229	0.173966	NM_000831 // upstream // 144893 // Hs.2389 // GRIK3 // 2899 // Homo sapiens glutamate receptor, ionotropic, kainate 3 (GRIK3), mRNA. /// NM_025079 // upstream // 295416 // Hs.471918 // ZC3H12A // 80149 // Homo sapiens zinc finger CCCH-type containing 12A (ZC3H12A), mRNA. /// ENST00000296212 // upstream // 144893 // --- // --- // --- // Glutamate receptor, ionotropic kainate 3 precursor (Glutamate…
rs4653254	PC ae C36:1 (PC aa C36:8)	1	37313830	0.00433008		0.0754045	0.4404	0.6078	0.546	0.6397	0.3075	0.2273	0.5146	0.1737	0.3859	0.827	0.8225	0.9674	0.5863	0.304	0.4476	0.3785	0.8752	0.402359	0.0754045	0.629583	0.469531	0.199228	0.419617	0.477253	1	0.578253	C	T	0.421229	0.173966	NM_000831 // upstream // 144893 // Hs.2389 // GRIK3 // 2899 // Homo sapiens glutamate receptor, ionotropic, kainate 3 (GRIK3), mRNA. /// NM_025079 // upstream // 295416 // Hs.471918 // ZC3H12A // 80149 // Homo sapiens zinc finger CCCH-type containing 12A (ZC3H12A), mRNA. /// ENST00000296212 // upstream // 144893 // --- // --- // --- // Glutamate receptor, ionotropic kainate 3 precursor (Glutamate…
rs4653254	SM C14:0	1	37313830	0.00440113		0.0754045	0.4404	0.6078	0.546	0.6397	0.3075	0.2273	0.5146	0.1737	0.3859	0.827	0.8225	0.9674	0.5863	0.304	0.4476	0.3785	0.8752	0.402359	0.0754045	0.629583	0.469531	0.199228	0.419617	0.477253	1	0.578253	C	T	0.421229	0.173966	NM_000831 // upstream // 144893 // Hs.2389 // GRIK3 // 2899 // Homo sapiens glutamate receptor, ionotropic, kainate 3 (GRIK3), mRNA. /// NM_025079 // upstream // 295416 // Hs.471918 // ZC3H12A // 80149 // Homo sapiens zinc finger CCCH-type containing 12A (ZC3H12A), mRNA. /// ENST00000296212 // upstream // 144893 // --- // --- // --- // Glutamate receptor, ionotropic kainate 3 precursor (Glutamate…
rs4653254	SM (COOH) C18:2	1	37313830	0.00624115		0.0754045	0.4404	0.6078	0.546	0.6397	0.3075	0.2273	0.5146	0.1737	0.3859	0.827	0.8225	0.9674	0.5863	0.304	0.4476	0.3785	0.8752	0.402359	0.0754045	0.629583	0.469531	0.199228	0.419617	0.477253	1	0.578253	C	T	0.421229	0.173966	NM_000831 // upstream // 144893 // Hs.2389 // GRIK3 // 2899 // Homo sapiens glutamate receptor, ionotropic, kainate 3 (GRIK3), mRNA. /// NM_025079 // upstream // 295416 // Hs.471918 // ZC3H12A // 80149 // Homo sapiens zinc finger CCCH-type containing 12A (ZC3H12A), mRNA. /// ENST00000296212 // upstream // 144893 // --- // --- // --- // Glutamate receptor, ionotropic kainate 3 precursor (Glutamate…
rs4653254	C8:1	1	37313830	0.00785097		0.0754045	0.4404	0.6078	0.546	0.6397	0.3075	0.2273	0.5146	0.1737	0.3859	0.827	0.8225	0.9674	0.5863	0.304	0.4476	0.3785	0.8752	0.402359	0.0754045	0.629583	0.469531	0.199228	0.419617	0.477253	1	0.578253	C	T	0.421229	0.173966	NM_000831 // upstream // 144893 // Hs.2389 // GRIK3 // 2899 // Homo sapiens glutamate receptor, ionotropic, kainate 3 (GRIK3), mRNA. /// NM_025079 // upstream // 295416 // Hs.471918 // ZC3H12A // 80149 // Homo sapiens zinc finger CCCH-type containing 12A (ZC3H12A), mRNA. /// ENST00000296212 // upstream // 144893 // --- // --- // --- // Glutamate receptor, ionotropic kainate 3 precursor (Glutamate…
rs11210774	PC ae C36:3	1	43119822	3.83643e-05	2h_glucose	0.001784	0.1543	0.1862	0.5592	0.001784	0.02389	0.9001	0.2987	0.1572	0.2758	0.7287	0.3408	0.8666	0.4539	0.2593	0.1054	0.7763	0.5145	0.0395631	0.406328	0.749605	0.790632	0.123678	0.938257	0.423757	0.998175	0.723408	C	T	0.423218	0.176722	NM_006516 // upstream // 26228 // Hs.473721 // SLC2A1 // 6513 // Homo sapiens solute carrier family 2 (facilitated glucose transporter), member 1 (SLC2A1), mRNA. /// ENST00000270929 // upstream // 26228 // --- // --- // --- // Solute carrier family 2, facilitated glucose transporter member 1 (Glucose transporter type 1, erythrocyte/brain) (HepG2 glucose /// ENST00000335282 // upstream // 162891 /…
rs11210774	PC ae C44:5	1	43119822	0.000601875	2h_glucose	0.001784	0.1543	0.1862	0.5592	0.001784	0.02389	0.9001	0.2987	0.1572	0.2758	0.7287	0.3408	0.8666	0.4539	0.2593	0.1054	0.7763	0.5145	0.0395631	0.406328	0.749605	0.790632	0.123678	0.938257	0.423757	0.998175	0.723408	C	T	0.423218	0.176722	NM_006516 // upstream // 26228 // Hs.473721 // SLC2A1 // 6513 // Homo sapiens solute carrier family 2 (facilitated glucose transporter), member 1 (SLC2A1), mRNA. /// ENST00000270929 // upstream // 26228 // --- // --- // --- // Solute carrier family 2, facilitated glucose transporter member 1 (Glucose transporter type 1, erythrocyte/brain) (HepG2 glucose /// ENST00000335282 // upstream // 162891 /…
rs11210774	PC ae C36:4	1	43119822	0.000778954	2h_glucose	0.001784	0.1543	0.1862	0.5592	0.001784	0.02389	0.9001	0.2987	0.1572	0.2758	0.7287	0.3408	0.8666	0.4539	0.2593	0.1054	0.7763	0.5145	0.0395631	0.406328	0.749605	0.790632	0.123678	0.938257	0.423757	0.998175	0.723408	C	T	0.423218	0.176722	NM_006516 // upstream // 26228 // Hs.473721 // SLC2A1 // 6513 // Homo sapiens solute carrier family 2 (facilitated glucose transporter), member 1 (SLC2A1), mRNA. /// ENST00000270929 // upstream // 26228 // --- // --- // --- // Solute carrier family 2, facilitated glucose transporter member 1 (Glucose transporter type 1, erythrocyte/brain) (HepG2 glucose /// ENST00000335282 // upstream // 162891 /…
rs11210774	PC ae C34:3	1	43119822	0.00197784	2h_glucose	0.001784	0.1543	0.1862	0.5592	0.001784	0.02389	0.9001	0.2987	0.1572	0.2758	0.7287	0.3408	0.8666	0.4539	0.2593	0.1054	0.7763	0.5145	0.0395631	0.406328	0.749605	0.790632	0.123678	0.938257	0.423757	0.998175	0.723408	C	T	0.423218	0.176722	NM_006516 // upstream // 26228 // Hs.473721 // SLC2A1 // 6513 // Homo sapiens solute carrier family 2 (facilitated glucose transporter), member 1 (SLC2A1), mRNA. /// ENST00000270929 // upstream // 26228 // --- // --- // --- // Solute carrier family 2, facilitated glucose transporter member 1 (Glucose transporter type 1, erythrocyte/brain) (HepG2 glucose /// ENST00000335282 // upstream // 162891 /…
rs11210774	SM (COOH) C16:2	1	43119822	0.00268041	2h_glucose	0.001784	0.1543	0.1862	0.5592	0.001784	0.02389	0.9001	0.2987	0.1572	0.2758	0.7287	0.3408	0.8666	0.4539	0.2593	0.1054	0.7763	0.5145	0.0395631	0.406328	0.749605	0.790632	0.123678	0.938257	0.423757	0.998175	0.723408	C	T	0.423218	0.176722	NM_006516 // upstream // 26228 // Hs.473721 // SLC2A1 // 6513 // Homo sapiens solute carrier family 2 (facilitated glucose transporter), member 1 (SLC2A1), mRNA. /// ENST00000270929 // upstream // 26228 // --- // --- // --- // Solute carrier family 2, facilitated glucose transporter member 1 (Glucose transporter type 1, erythrocyte/brain) (HepG2 glucose /// ENST00000335282 // upstream // 162891 /…
rs11210774	PC ae C34:2	1	43119822	0.00688512	2h_glucose	0.001784	0.1543	0.1862	0.5592	0.001784	0.02389	0.9001	0.2987	0.1572	0.2758	0.7287	0.3408	0.8666	0.4539	0.2593	0.1054	0.7763	0.5145	0.0395631	0.406328	0.749605	0.790632	0.123678	0.938257	0.423757	0.998175	0.723408	C	T	0.423218	0.176722	NM_006516 // upstream // 26228 // Hs.473721 // SLC2A1 // 6513 // Homo sapiens solute carrier family 2 (facilitated glucose transporter), member 1 (SLC2A1), mRNA. /// ENST00000270929 // upstream // 26228 // --- // --- // --- // Solute carrier family 2, facilitated glucose transporter member 1 (Glucose transporter type 1, erythrocyte/brain) (HepG2 glucose /// ENST00000335282 // upstream // 162891 /…
rs11210774	PC ae C40:4	1	43119822	0.00904136	2h_glucose	0.001784	0.1543	0.1862	0.5592	0.001784	0.02389	0.9001	0.2987	0.1572	0.2758	0.7287	0.3408	0.8666	0.4539	0.2593	0.1054	0.7763	0.5145	0.0395631	0.406328	0.749605	0.790632	0.123678	0.938257	0.423757	0.998175	0.723408	C	T	0.423218	0.176722	NM_006516 // upstream // 26228 // Hs.473721 // SLC2A1 // 6513 // Homo sapiens solute carrier family 2 (facilitated glucose transporter), member 1 (SLC2A1), mRNA. /// ENST00000270929 // upstream // 26228 // --- // --- // --- // Solute carrier family 2, facilitated glucose transporter member 1 (Glucose transporter type 1, erythrocyte/brain) (HepG2 glucose /// ENST00000335282 // upstream // 162891 /…
rs1999674	SM C18:0 (SM (OH,COOH) C14:2)	1	43551034	8.41165e-05		0.08276	0.09369	0.6287	0.2415	0.1176	0.09649	0.147	0.3384	0.9009	0.4699	0.6508	0.5601	0.2635	0.5666	0.18	0.299	0.08276	0.1403	0.652521	0.81441	0.335112	0.984534	0.156884	0.450541	0.252125	0.989659	0.116712	C	T	0.35587	0.117394	NM_001012960 // upstream // 4487 // Hs.534564 // C1orf84 // 149469 // Homo sapiens chromosome 1 open reading frame 84 (C1orf84), transcript variant 1, mRNA. /// NM_001012961 // downstream // 3479 // Hs.534564 // C1orf84 // 149469 // Homo sapiens chromosome 1 open reading frame 84 (C1orf84), transcript variant 2, mRNA. /// NM_182518 // downstream // 3479 // Hs.534564 // C1orf84 // 149469 // Homo s…
rs1999674	SM C18:1	1	43551034	0.000279364		0.08276	0.09369	0.6287	0.2415	0.1176	0.09649	0.147	0.3384	0.9009	0.4699	0.6508	0.5601	0.2635	0.5666	0.18	0.299	0.08276	0.1403	0.652521	0.81441	0.335112	0.984534	0.156884	0.450541	0.252125	0.989659	0.116712	C	T	0.35587	0.117394	NM_001012960 // upstream // 4487 // Hs.534564 // C1orf84 // 149469 // Homo sapiens chromosome 1 open reading frame 84 (C1orf84), transcript variant 1, mRNA. /// NM_001012961 // downstream // 3479 // Hs.534564 // C1orf84 // 149469 // Homo sapiens chromosome 1 open reading frame 84 (C1orf84), transcript variant 2, mRNA. /// NM_182518 // downstream // 3479 // Hs.534564 // C1orf84 // 149469 // Homo s…
rs1999674	GLY	1	43551034	0.00406042		0.08276	0.09369	0.6287	0.2415	0.1176	0.09649	0.147	0.3384	0.9009	0.4699	0.6508	0.5601	0.2635	0.5666	0.18	0.299	0.08276	0.1403	0.652521	0.81441	0.335112	0.984534	0.156884	0.450541	0.252125	0.989659	0.116712	C	T	0.35587	0.117394	NM_001012960 // upstream // 4487 // Hs.534564 // C1orf84 // 149469 // Homo sapiens chromosome 1 open reading frame 84 (C1orf84), transcript variant 1, mRNA. /// NM_001012961 // downstream // 3479 // Hs.534564 // C1orf84 // 149469 // Homo sapiens chromosome 1 open reading frame 84 (C1orf84), transcript variant 2, mRNA. /// NM_182518 // downstream // 3479 // Hs.534564 // C1orf84 // 149469 // Homo s…
rs2782651	SM C18:0 (SM (OH,COOH) C14:2)	1	43589779	4.975e-05		0.06801	0.09309	0.8011	0.2514	0.1504	0.107	0.1553	0.3712	0.9811	0.4087	0.4187	0.5998	0.2353	0.5663	0.1175	0.195	0.07401	0.06801	0.801001	0.792324	0.290242	0.90027	0.133054	0.532299	0.210581	0.996959	0.26003	C	G	0.359671	0.122636	NM_031207 // upstream // 768 // Hs.473855 // HYI // 81888 // Homo sapiens hydroxypyruvate isomerase homolog (E. coli) (HYI), mRNA. /// NM_002840 // upstream // 75861 // Hs.272062 // PTPRF // 5792 // Homo sapiens protein tyrosine phosphatase, receptor type, F (PTPRF), transcript variant 1, mRNA. /// NM_130440 // upstream // 75861 // Hs.272062 // PTPRF // 5792 // Homo sapiens protein tyrosine phosp…
rs2782651	SM C18:1	1	43589779	0.000137641		0.06801	0.09309	0.8011	0.2514	0.1504	0.107	0.1553	0.3712	0.9811	0.4087	0.4187	0.5998	0.2353	0.5663	0.1175	0.195	0.07401	0.06801	0.801001	0.792324	0.290242	0.90027	0.133054	0.532299	0.210581	0.996959	0.26003	C	G	0.359671	0.122636	NM_031207 // upstream // 768 // Hs.473855 // HYI // 81888 // Homo sapiens hydroxypyruvate isomerase homolog (E. coli) (HYI), mRNA. /// NM_002840 // upstream // 75861 // Hs.272062 // PTPRF // 5792 // Homo sapiens protein tyrosine phosphatase, receptor type, F (PTPRF), transcript variant 1, mRNA. /// NM_130440 // upstream // 75861 // Hs.272062 // PTPRF // 5792 // Homo sapiens protein tyrosine phosp…
rs2782651	GLY	1	43589779	0.00466105		0.06801	0.09309	0.8011	0.2514	0.1504	0.107	0.1553	0.3712	0.9811	0.4087	0.4187	0.5998	0.2353	0.5663	0.1175	0.195	0.07401	0.06801	0.801001	0.792324	0.290242	0.90027	0.133054	0.532299	0.210581	0.996959	0.26003	C	G	0.359671	0.122636	NM_031207 // upstream // 768 // Hs.473855 // HYI // 81888 // Homo sapiens hydroxypyruvate isomerase homolog (E. coli) (HYI), mRNA. /// NM_002840 // upstream // 75861 // Hs.272062 // PTPRF // 5792 // Homo sapiens protein tyrosine phosphatase, receptor type, F (PTPRF), transcript variant 1, mRNA. /// NM_130440 // upstream // 75861 // Hs.272062 // PTPRF // 5792 // Homo sapiens protein tyrosine phosp…
rs744096	SPERMIDI	1	46819410	9.24924e-05	CD	0.00137268	0.4559	0.1186	0.3145	0.312	0.4841	0.4608	0.5134	0.08735	0.04984	0.8617	0.635	0.7477	0.7625	0.1104	0.02649	0.5751	0.9886	0.671906	0.691409	0.00137268	0.980923	0.0652699	0.533861	0.587379	0.999392	0.388271	A	G	0.2465	0.056604	NM_022745 // intron // 0 // Hs.10964 // ATPAF1 // 64756 // Homo sapiens ATP synthase mitochondrial F1 complex assembly factor 1 (ATPAF1), mRNA. /// ENST00000262750 // intron // 0 // --- // --- // --- // ATP synthase mitochondrial F1 complex assembly factor 1 [Source:RefSeq_peptide;Acc:NP_073582]
rs744096	PC ae C42:6	1	46819410	0.00484545	CD	0.00137268	0.4559	0.1186	0.3145	0.312	0.4841	0.4608	0.5134	0.08735	0.04984	0.8617	0.635	0.7477	0.7625	0.1104	0.02649	0.5751	0.9886	0.671906	0.691409	0.00137268	0.980923	0.0652699	0.533861	0.587379	0.999392	0.388271	A	G	0.2465	0.056604	NM_022745 // intron // 0 // Hs.10964 // ATPAF1 // 64756 // Homo sapiens ATP synthase mitochondrial F1 complex assembly factor 1 (ATPAF1), mRNA. /// ENST00000262750 // intron // 0 // --- // --- // --- // ATP synthase mitochondrial F1 complex assembly factor 1 [Source:RefSeq_peptide;Acc:NP_073582]
rs11211334	SPERMIDI	1	46833439	1.76436e-05	RA	0.00459837	0.7074	0.3461	0.5165	0.3642	0.6297	0.02007	0.6096	0.1424	0.2113	0.7454	0.422	0.1305	0.5089	0.5368	0.1422	0.7174	0.1743	0.832715	0.441854	0.0808212	0.813446	0.00459837	0.71838	0.0283144	0.995742	0.656101	A	G	0.481674	0.229078	NM_022745 // intron // 0 // Hs.10964 // ATPAF1 // 64756 // Homo sapiens ATP synthase mitochondrial F1 complex assembly factor 1 (ATPAF1), mRNA. /// ENST00000262750 // intron // 0 // --- // --- // --- // ATP synthase mitochondrial F1 complex assembly factor 1 [Source:RefSeq_peptide;Acc:NP_073582]
rs11211334	PC ae C40:6	1	46833439	0.00304964	RA	0.00459837	0.7074	0.3461	0.5165	0.3642	0.6297	0.02007	0.6096	0.1424	0.2113	0.7454	0.422	0.1305	0.5089	0.5368	0.1422	0.7174	0.1743	0.832715	0.441854	0.0808212	0.813446	0.00459837	0.71838	0.0283144	0.995742	0.656101	A	G	0.481674	0.229078	NM_022745 // intron // 0 // Hs.10964 // ATPAF1 // 64756 // Homo sapiens ATP synthase mitochondrial F1 complex assembly factor 1 (ATPAF1), mRNA. /// ENST00000262750 // intron // 0 // --- // --- // --- // ATP synthase mitochondrial F1 complex assembly factor 1 [Source:RefSeq_peptide;Acc:NP_073582]
rs11211334	PC ae C42:5	1	46833439	0.00377861	RA	0.00459837	0.7074	0.3461	0.5165	0.3642	0.6297	0.02007	0.6096	0.1424	0.2113	0.7454	0.422	0.1305	0.5089	0.5368	0.1422	0.7174	0.1743	0.832715	0.441854	0.0808212	0.813446	0.00459837	0.71838	0.0283144	0.995742	0.656101	A	G	0.481674	0.229078	NM_022745 // intron // 0 // Hs.10964 // ATPAF1 // 64756 // Homo sapiens ATP synthase mitochondrial F1 complex assembly factor 1 (ATPAF1), mRNA. /// ENST00000262750 // intron // 0 // --- // --- // --- // ATP synthase mitochondrial F1 complex assembly factor 1 [Source:RefSeq_peptide;Acc:NP_073582]
rs11211334	PUTRESCI	1	46833439	0.00540836	RA	0.00459837	0.7074	0.3461	0.5165	0.3642	0.6297	0.02007	0.6096	0.1424	0.2113	0.7454	0.422	0.1305	0.5089	0.5368	0.1422	0.7174	0.1743	0.832715	0.441854	0.0808212	0.813446	0.00459837	0.71838	0.0283144	0.995742	0.656101	A	G	0.481674	0.229078	NM_022745 // intron // 0 // Hs.10964 // ATPAF1 // 64756 // Homo sapiens ATP synthase mitochondrial F1 complex assembly factor 1 (ATPAF1), mRNA. /// ENST00000262750 // intron // 0 // --- // --- // --- // ATP synthase mitochondrial F1 complex assembly factor 1 [Source:RefSeq_peptide;Acc:NP_073582]
rs611468	SPERMIDI	1	46836499	6.62972e-05	CD	0.00157805	0.6313	0.1724	0.3514	0.326	0.6319	0.465	0.6323	0.06547	0.09195	0.8366	0.5217	0.5723	0.6901	0.04854	0.04924	0.7659	0.9506	0.867391	0.674261	0.00157805	0.975138	0.042362	0.59072	0.561692	0.998175	0.358142	A	G	0.251066	0.058501	NM_022745 // intron // 0 // Hs.10964 // ATPAF1 // 64756 // Homo sapiens ATP synthase mitochondrial F1 complex assembly factor 1 (ATPAF1), mRNA. /// ENST00000262750 // intron // 0 // --- // --- // --- // ATP synthase mitochondrial F1 complex assembly factor 1 [Source:RefSeq_peptide;Acc:NP_073582]
rs611468	PC ae C42:6	1	46836499	0.00246961	CD	0.00157805	0.6313	0.1724	0.3514	0.326	0.6319	0.465	0.6323	0.06547	0.09195	0.8366	0.5217	0.5723	0.6901	0.04854	0.04924	0.7659	0.9506	0.867391	0.674261	0.00157805	0.975138	0.042362	0.59072	0.561692	0.998175	0.358142	A	G	0.251066	0.058501	NM_022745 // intron // 0 // Hs.10964 // ATPAF1 // 64756 // Homo sapiens ATP synthase mitochondrial F1 complex assembly factor 1 (ATPAF1), mRNA. /// ENST00000262750 // intron // 0 // --- // --- // --- // ATP synthase mitochondrial F1 complex assembly factor 1 [Source:RefSeq_peptide;Acc:NP_073582]
rs2275380	SPERMIDI	1	46859748	4.99136e-05	RA	0.00496507	0.7205	0.3781	0.4962	0.4262	0.6624	0.02047	0.6304	0.1383	0.2134	0.8041	0.4359	0.1222	0.5134	0.5528	0.1571	0.7491	0.1418	0.756172	0.486794	0.0729363	0.683699	0.00496507	0.594894	0.0191189	0.990268	0.655068	C	T	0.48188	0.229115	NM_014774 // intron // 0 // Hs.100874 // KIAA0494 // 9813 // Homo sapiens KIAA0494 (KIAA0494), mRNA. /// ENST00000290880 // intron // 0 // --- // --- // --- // ---
rs2275380	PC ae C40:6	1	46859748	0.0036691	RA	0.00496507	0.7205	0.3781	0.4962	0.4262	0.6624	0.02047	0.6304	0.1383	0.2134	0.8041	0.4359	0.1222	0.5134	0.5528	0.1571	0.7491	0.1418	0.756172	0.486794	0.0729363	0.683699	0.00496507	0.594894	0.0191189	0.990268	0.655068	C	T	0.48188	0.229115	NM_014774 // intron // 0 // Hs.100874 // KIAA0494 // 9813 // Homo sapiens KIAA0494 (KIAA0494), mRNA. /// ENST00000290880 // intron // 0 // --- // --- // --- // ---
rs2275380	PC ae C42:5	1	46859748	0.00595908	RA	0.00496507	0.7205	0.3781	0.4962	0.4262	0.6624	0.02047	0.6304	0.1383	0.2134	0.8041	0.4359	0.1222	0.5134	0.5528	0.1571	0.7491	0.1418	0.756172	0.486794	0.0729363	0.683699	0.00496507	0.594894	0.0191189	0.990268	0.655068	C	T	0.48188	0.229115	NM_014774 // intron // 0 // Hs.100874 // KIAA0494 // 9813 // Homo sapiens KIAA0494 (KIAA0494), mRNA. /// ENST00000290880 // intron // 0 // --- // --- // --- // ---
rs2275380	PC ae C40:1 (PC aa C40:8)	1	46859748	0.00791483	RA	0.00496507	0.7205	0.3781	0.4962	0.4262	0.6624	0.02047	0.6304	0.1383	0.2134	0.8041	0.4359	0.1222	0.5134	0.5528	0.1571	0.7491	0.1418	0.756172	0.486794	0.0729363	0.683699	0.00496507	0.594894	0.0191189	0.990268	0.655068	C	T	0.48188	0.229115	NM_014774 // intron // 0 // Hs.100874 // KIAA0494 // 9813 // Homo sapiens KIAA0494 (KIAA0494), mRNA. /// ENST00000290880 // intron // 0 // --- // --- // --- // ---
rs3766212	SPERMIDI	1	46896201	9.27499e-05	CD	0.000883907	0.4852	0.1074	0.2645	0.4115	0.595	0.4979	0.4258	0.118	0.04745	0.8864	0.5472	0.7084	0.6159	0.1706	0.02206	0.5212	0.9865	0.702843	0.607687	0.000883907	0.986376	0.0499777	0.456299	0.546125	0.990268	0.297638	A	G	0.255528	0.060197	NM_014774 // 5UTR // 0 // Hs.100874 // KIAA0494 // 9813 // Homo sapiens KIAA0494 (KIAA0494), mRNA. /// ENST00000290880 // 5UTR // 0 // --- // --- // --- // ---
rs3766212	PC ae C42:6	1	46896201	0.00413357	CD	0.000883907	0.4852	0.1074	0.2645	0.4115	0.595	0.4979	0.4258	0.118	0.04745	0.8864	0.5472	0.7084	0.6159	0.1706	0.02206	0.5212	0.9865	0.702843	0.607687	0.000883907	0.986376	0.0499777	0.456299	0.546125	0.990268	0.297638	A	G	0.255528	0.060197	NM_014774 // 5UTR // 0 // Hs.100874 // KIAA0494 // 9813 // Homo sapiens KIAA0494 (KIAA0494), mRNA. /// ENST00000290880 // 5UTR // 0 // --- // --- // --- // ---
rs3766212	PUTRESCI	1	46896201	0.00641784	CD	0.000883907	0.4852	0.1074	0.2645	0.4115	0.595	0.4979	0.4258	0.118	0.04745	0.8864	0.5472	0.7084	0.6159	0.1706	0.02206	0.5212	0.9865	0.702843	0.607687	0.000883907	0.986376	0.0499777	0.456299	0.546125	0.990268	0.297638	A	G	0.255528	0.060197	NM_014774 // 5UTR // 0 // Hs.100874 // KIAA0494 // 9813 // Homo sapiens KIAA0494 (KIAA0494), mRNA. /// ENST00000290880 // 5UTR // 0 // --- // --- // --- // ---
rs7556536	C12:1	1	48047996	7.31791e-05		0.0752091	0.1199	0.9842	0.4539	NA	NA	NA	NA	NA	NA	NA	NA	NA	NA	NA	NA	NA	NA	0.507016	0.211414	0.0752091	0.770697	0.970228	0.879692	0.605098	0.991484	0.138337	A	T	0.296933	0.080368	ENST00000341422 // downstream // 294316 // --- // --- // --- // --- /// ENST00000324745 // upstream // 108686 // --- // --- // --- // ---
rs7556536	C16:1	1	48047996	0.000348316		0.0752091	0.1199	0.9842	0.4539	NA	NA	NA	NA	NA	NA	NA	NA	NA	NA	NA	NA	NA	NA	0.507016	0.211414	0.0752091	0.770697	0.970228	0.879692	0.605098	0.991484	0.138337	A	T	0.296933	0.080368	ENST00000341422 // downstream // 294316 // --- // --- // --- // --- /// ENST00000324745 // upstream // 108686 // --- // --- // --- // ---
rs7556536	C12	1	48047996	0.00207382		0.0752091	0.1199	0.9842	0.4539	NA	NA	NA	NA	NA	NA	NA	NA	NA	NA	NA	NA	NA	NA	0.507016	0.211414	0.0752091	0.770697	0.970228	0.879692	0.605098	0.991484	0.138337	A	T	0.296933	0.080368	ENST00000341422 // downstream // 294316 // --- // --- // --- // --- /// ENST00000324745 // upstream // 108686 // --- // --- // --- // ---
rs7556536	SM C18:1	1	48047996	0.00316197		0.0752091	0.1199	0.9842	0.4539	NA	NA	NA	NA	NA	NA	NA	NA	NA	NA	NA	NA	NA	NA	0.507016	0.211414	0.0752091	0.770697	0.970228	0.879692	0.605098	0.991484	0.138337	A	T	0.296933	0.080368	ENST00000341422 // downstream // 294316 // --- // --- // --- // --- /// ENST00000324745 // upstream // 108686 // --- // --- // --- // ---
rs7556536	C14:1	1	48047996	0.00335735		0.0752091	0.1199	0.9842	0.4539	NA	NA	NA	NA	NA	NA	NA	NA	NA	NA	NA	NA	NA	NA	0.507016	0.211414	0.0752091	0.770697	0.970228	0.879692	0.605098	0.991484	0.138337	A	T	0.296933	0.080368	ENST00000341422 // downstream // 294316 // --- // --- // --- // --- /// ENST00000324745 // upstream // 108686 // --- // --- // --- // ---
rs7556536	C18:1	1	48047996	0.00336496		0.0752091	0.1199	0.9842	0.4539	NA	NA	NA	NA	NA	NA	NA	NA	NA	NA	NA	NA	NA	NA	0.507016	0.211414	0.0752091	0.770697	0.970228	0.879692	0.605098	0.991484	0.138337	A	T	0.296933	0.080368	ENST00000341422 // downstream // 294316 // --- // --- // --- // --- /// ENST00000324745 // upstream // 108686 // --- // --- // --- // ---
rs7556536	C18	1	48047996	0.00386547		0.0752091	0.1199	0.9842	0.4539	NA	NA	NA	NA	NA	NA	NA	NA	NA	NA	NA	NA	NA	NA	0.507016	0.211414	0.0752091	0.770697	0.970228	0.879692	0.605098	0.991484	0.138337	A	T	0.296933	0.080368	ENST00000341422 // downstream // 294316 // --- // --- // --- // --- /// ENST00000324745 // upstream // 108686 // --- // --- // --- // ---
rs7556536	C14:2	1	48047996	0.00586433		0.0752091	0.1199	0.9842	0.4539	NA	NA	NA	NA	NA	NA	NA	NA	NA	NA	NA	NA	NA	NA	0.507016	0.211414	0.0752091	0.770697	0.970228	0.879692	0.605098	0.991484	0.138337	A	T	0.296933	0.080368	ENST00000341422 // downstream // 294316 // --- // --- // --- // --- /// ENST00000324745 // upstream // 108686 // --- // --- // --- // ---
rs7556536	C6	1	48047996	0.00678306		0.0752091	0.1199	0.9842	0.4539	NA	NA	NA	NA	NA	NA	NA	NA	NA	NA	NA	NA	NA	NA	0.507016	0.211414	0.0752091	0.770697	0.970228	0.879692	0.605098	0.991484	0.138337	A	T	0.296933	0.080368	ENST00000341422 // downstream // 294316 // --- // --- // --- // --- /// ENST00000324745 // upstream // 108686 // --- // --- // --- // ---
rs7556536	SM C16:0	1	48047996	0.00874621		0.0752091	0.1199	0.9842	0.4539	NA	NA	NA	NA	NA	NA	NA	NA	NA	NA	NA	NA	NA	NA	0.507016	0.211414	0.0752091	0.770697	0.970228	0.879692	0.605098	0.991484	0.138337	A	T	0.296933	0.080368	ENST00000341422 // downstream // 294316 // --- // --- // --- // --- /// ENST00000324745 // upstream // 108686 // --- // --- // --- // ---
rs11205449	PC e C30:0 (PC aa (OH, COOH) C24:2, PC ae C30:7)	1	48359144	5.92117e-05		0.09673	0.295	0.6981	0.8932	0.1454	0.9612	0.2802	0.09673	0.7614	0.842	0.2201	0.7348	0.5849	0.3912	0.1882	0.9177	0.4013	0.4397	0.905388	0.492117	0.140772	0.857603	0.667911	0.982905	0.766593	0.980535	0.780494	G	T	0.336849	0.111663	ENST00000236495 // upstream // 41280 // --- // --- // --- // --- /// ENST00000341422 // upstream // 14658 // --- // --- // --- // ---
rs6588416	HNAc-H2-dH	1	52087445	7.80283e-05		0.0828	0.7211	0.6184	0.6529	0.1959	0.9138	0.1636	0.346	0.8423	0.7964	0.9644	0.5582	0.7551	0.5922	0.0828	0.6747	0.3238	0.1004	0.828057	0.594393	0.640185	0.314137	0.232815	0.878519	0.325367	0.970803	0.612568	A	G	0.33396	0.108396	NM_002867 // downstream // 9413 // Hs.123072 // RAB3B // 5865 // Homo sapiens RAB3B, member RAS oncogene family (RAB3B), mRNA. /// NM_002525 // upstream // 31002 // Hs.584782 // NRD1 // 4898 // Homo sapiens nardilysin (N-arginine dibasic convertase) (NRD1), mRNA. /// X93207 // upstream // 31038 // Hs.584782 // NRD1 // 4898 // H.sapiens mRNA for NRD2 convertase. /// ENST00000302374 // downstream /…
rs6588416	H3-HNAc2-NANA	1	52087445	0.000109165		0.0828	0.7211	0.6184	0.6529	0.1959	0.9138	0.1636	0.346	0.8423	0.7964	0.9644	0.5582	0.7551	0.5922	0.0828	0.6747	0.3238	0.1004	0.828057	0.594393	0.640185	0.314137	0.232815	0.878519	0.325367	0.970803	0.612568	A	G	0.33396	0.108396	NM_002867 // downstream // 9413 // Hs.123072 // RAB3B // 5865 // Homo sapiens RAB3B, member RAS oncogene family (RAB3B), mRNA. /// NM_002525 // upstream // 31002 // Hs.584782 // NRD1 // 4898 // Homo sapiens nardilysin (N-arginine dibasic convertase) (NRD1), mRNA. /// X93207 // upstream // 31038 // Hs.584782 // NRD1 // 4898 // H.sapiens mRNA for NRD2 convertase. /// ENST00000302374 // downstream /…
rs6588416	AA	1	52087445	0.00465189		0.0828	0.7211	0.6184	0.6529	0.1959	0.9138	0.1636	0.346	0.8423	0.7964	0.9644	0.5582	0.7551	0.5922	0.0828	0.6747	0.3238	0.1004	0.828057	0.594393	0.640185	0.314137	0.232815	0.878519	0.325367	0.970803	0.612568	A	G	0.33396	0.108396	NM_002867 // downstream // 9413 // Hs.123072 // RAB3B // 5865 // Homo sapiens RAB3B, member RAS oncogene family (RAB3B), mRNA. /// NM_002525 // upstream // 31002 // Hs.584782 // NRD1 // 4898 // Homo sapiens nardilysin (N-arginine dibasic convertase) (NRD1), mRNA. /// X93207 // upstream // 31038 // Hs.584782 // NRD1 // 4898 // H.sapiens mRNA for NRD2 convertase. /// ENST00000302374 // downstream /…
rs6588416	SM C26:3	1	52087445	0.0052227		0.0828	0.7211	0.6184	0.6529	0.1959	0.9138	0.1636	0.346	0.8423	0.7964	0.9644	0.5582	0.7551	0.5922	0.0828	0.6747	0.3238	0.1004	0.828057	0.594393	0.640185	0.314137	0.232815	0.878519	0.325367	0.970803	0.612568	A	G	0.33396	0.108396	NM_002867 // downstream // 9413 // Hs.123072 // RAB3B // 5865 // Homo sapiens RAB3B, member RAS oncogene family (RAB3B), mRNA. /// NM_002525 // upstream // 31002 // Hs.584782 // NRD1 // 4898 // Homo sapiens nardilysin (N-arginine dibasic convertase) (NRD1), mRNA. /// X93207 // upstream // 31038 // Hs.584782 // NRD1 // 4898 // H.sapiens mRNA for NRD2 convertase. /// ENST00000302374 // downstream /…
rs2809943	HNAc-H2-dH	1	52128161	5.15135e-05	Triglycerides	0.02333	0.2285	0.8404	0.2295	0.0325	0.8652	0.9848	0.9377	0.884	0.7932	0.7905	0.7375	0.5097	0.4793	0.1777	0.7436	0.2489	0.02333	0.802192	0.444896	0.421032	0.172325	0.195542	0.551785	0.446115	0.964112	0.852059	A	G	0.281073	0.080126	NM_002867 // intron // 0 // Hs.123072 // RAB3B // 5865 // Homo sapiens RAB3B, member RAS oncogene family (RAB3B), mRNA. /// ENST00000302374 // intron // 0 // --- // --- // --- // Ras-related protein Rab-3B. [Source:Uniprot/SWISSPROT;Acc:P20337]
rs2809943	H3-HNAc2-NANA	1	52128161	7.20095e-05	Triglycerides	0.02333	0.2285	0.8404	0.2295	0.0325	0.8652	0.9848	0.9377	0.884	0.7932	0.7905	0.7375	0.5097	0.4793	0.1777	0.7436	0.2489	0.02333	0.802192	0.444896	0.421032	0.172325	0.195542	0.551785	0.446115	0.964112	0.852059	A	G	0.281073	0.080126	NM_002867 // intron // 0 // Hs.123072 // RAB3B // 5865 // Homo sapiens RAB3B, member RAS oncogene family (RAB3B), mRNA. /// ENST00000302374 // intron // 0 // --- // --- // --- // Ras-related protein Rab-3B. [Source:Uniprot/SWISSPROT;Acc:P20337]
rs2809943	AA	1	52128161	0.00878536	Triglycerides	0.02333	0.2285	0.8404	0.2295	0.0325	0.8652	0.9848	0.9377	0.884	0.7932	0.7905	0.7375	0.5097	0.4793	0.1777	0.7436	0.2489	0.02333	0.802192	0.444896	0.421032	0.172325	0.195542	0.551785	0.446115	0.964112	0.852059	A	G	0.281073	0.080126	NM_002867 // intron // 0 // Hs.123072 // RAB3B // 5865 // Homo sapiens RAB3B, member RAS oncogene family (RAB3B), mRNA. /// ENST00000302374 // intron // 0 // --- // --- // --- // Ras-related protein Rab-3B. [Source:Uniprot/SWISSPROT;Acc:P20337]
rs1180955	THR	1	54937867	1.22074e-05	APOA1	0.01898	0.4341	0.5112	0.6748	0.6829	0.8545	0.01898	0.3544	0.41	0.06159	0.05135	0.1176	0.5791	0.09666	0.3885	0.04365	0.9987	0.5004	0.792035	0.608997	0.829476	0.586318	0.512731	0.655968	0.803873	0.990268	0.0580091	A	G	0.410319	0.156634	NM_152268 // intron // 0 // Hs.380169 // PARS2 // 25973 // Homo sapiens prolyl-tRNA synthetase (mitochondrial)(putative) (PARS2), mRNA. /// ENST00000294375 // intron // 0 // --- // --- // --- // Probable prolyl-tRNA synthetase, mitochondrial precursor (EC 6.1.1.15) (Proline--tRNA ligase) (ProRS). [Source:Uniprot/SWISSPROT
rs1180955	MET	1	54937867	0.000651241	APOA1	0.01898	0.4341	0.5112	0.6748	0.6829	0.8545	0.01898	0.3544	0.41	0.06159	0.05135	0.1176	0.5791	0.09666	0.3885	0.04365	0.9987	0.5004	0.792035	0.608997	0.829476	0.586318	0.512731	0.655968	0.803873	0.990268	0.0580091	A	G	0.410319	0.156634	NM_152268 // intron // 0 // Hs.380169 // PARS2 // 25973 // Homo sapiens prolyl-tRNA synthetase (mitochondrial)(putative) (PARS2), mRNA. /// ENST00000294375 // intron // 0 // --- // --- // --- // Probable prolyl-tRNA synthetase, mitochondrial precursor (EC 6.1.1.15) (Proline--tRNA ligase) (ProRS). [Source:Uniprot/SWISSPROT
rs1180955	TYR	1	54937867	0.00450073	APOA1	0.01898	0.4341	0.5112	0.6748	0.6829	0.8545	0.01898	0.3544	0.41	0.06159	0.05135	0.1176	0.5791	0.09666	0.3885	0.04365	0.9987	0.5004	0.792035	0.608997	0.829476	0.586318	0.512731	0.655968	0.803873	0.990268	0.0580091	A	G	0.410319	0.156634	NM_152268 // intron // 0 // Hs.380169 // PARS2 // 25973 // Homo sapiens prolyl-tRNA synthetase (mitochondrial)(putative) (PARS2), mRNA. /// ENST00000294375 // intron // 0 // --- // --- // --- // Probable prolyl-tRNA synthetase, mitochondrial precursor (EC 6.1.1.15) (Proline--tRNA ligase) (ProRS). [Source:Uniprot/SWISSPROT
rs1180955	ORN	1	54937867	0.00566701	APOA1	0.01898	0.4341	0.5112	0.6748	0.6829	0.8545	0.01898	0.3544	0.41	0.06159	0.05135	0.1176	0.5791	0.09666	0.3885	0.04365	0.9987	0.5004	0.792035	0.608997	0.829476	0.586318	0.512731	0.655968	0.803873	0.990268	0.0580091	A	G	0.410319	0.156634	NM_152268 // intron // 0 // Hs.380169 // PARS2 // 25973 // Homo sapiens prolyl-tRNA synthetase (mitochondrial)(putative) (PARS2), mRNA. /// ENST00000294375 // intron // 0 // --- // --- // --- // Probable prolyl-tRNA synthetase, mitochondrial precursor (EC 6.1.1.15) (Proline--tRNA ligase) (ProRS). [Source:Uniprot/SWISSPROT
rs1180955	TRP	1	54937867	0.00709284	APOA1	0.01898	0.4341	0.5112	0.6748	0.6829	0.8545	0.01898	0.3544	0.41	0.06159	0.05135	0.1176	0.5791	0.09666	0.3885	0.04365	0.9987	0.5004	0.792035	0.608997	0.829476	0.586318	0.512731	0.655968	0.803873	0.990268	0.0580091	A	G	0.410319	0.156634	NM_152268 // intron // 0 // Hs.380169 // PARS2 // 25973 // Homo sapiens prolyl-tRNA synthetase (mitochondrial)(putative) (PARS2), mRNA. /// ENST00000294375 // intron // 0 // --- // --- // --- // Probable prolyl-tRNA synthetase, mitochondrial precursor (EC 6.1.1.15) (Proline--tRNA ligase) (ProRS). [Source:Uniprot/SWISSPROT
rs1180955	PC ae C44:5	1	54937867	0.00875083	APOA1	0.01898	0.4341	0.5112	0.6748	0.6829	0.8545	0.01898	0.3544	0.41	0.06159	0.05135	0.1176	0.5791	0.09666	0.3885	0.04365	0.9987	0.5004	0.792035	0.608997	0.829476	0.586318	0.512731	0.655968	0.803873	0.990268	0.0580091	A	G	0.410319	0.156634	NM_152268 // intron // 0 // Hs.380169 // PARS2 // 25973 // Homo sapiens prolyl-tRNA synthetase (mitochondrial)(putative) (PARS2), mRNA. /// ENST00000294375 // intron // 0 // --- // --- // --- // Probable prolyl-tRNA synthetase, mitochondrial precursor (EC 6.1.1.15) (Proline--tRNA ligase) (ProRS). [Source:Uniprot/SWISSPROT
rs1180948	THR	1	54940180	1.10687e-05	fasting glucose	0.03595	0.4243	0.5031	0.6899	0.5989	0.7574	0.0377	0.4049	0.5587	0.1239	0.03595	0.1493	0.6298	0.09421	0.2897	0.1106	0.9246	0.5377	0.844272	0.746346	0.813708	0.78226	0.38667	0.724441	0.657538	0.999392	0.066954	C	G	0.413268	0.159464	NM_152268 // intron // 0 // Hs.380169 // PARS2 // 25973 // Homo sapiens prolyl-tRNA synthetase (mitochondrial)(putative) (PARS2), mRNA. /// ENST00000294375 // intron // 0 // --- // --- // --- // Probable prolyl-tRNA synthetase, mitochondrial precursor (EC 6.1.1.15) (Proline--tRNA ligase) (ProRS). [Source:Uniprot/SWISSPROT
rs1180948	MET	1	54940180	0.00063831	fasting glucose	0.03595	0.4243	0.5031	0.6899	0.5989	0.7574	0.0377	0.4049	0.5587	0.1239	0.03595	0.1493	0.6298	0.09421	0.2897	0.1106	0.9246	0.5377	0.844272	0.746346	0.813708	0.78226	0.38667	0.724441	0.657538	0.999392	0.066954	C	G	0.413268	0.159464	NM_152268 // intron // 0 // Hs.380169 // PARS2 // 25973 // Homo sapiens prolyl-tRNA synthetase (mitochondrial)(putative) (PARS2), mRNA. /// ENST00000294375 // intron // 0 // --- // --- // --- // Probable prolyl-tRNA synthetase, mitochondrial precursor (EC 6.1.1.15) (Proline--tRNA ligase) (ProRS). [Source:Uniprot/SWISSPROT
rs1180948	TYR	1	54940180	0.00405875	fasting glucose	0.03595	0.4243	0.5031	0.6899	0.5989	0.7574	0.0377	0.4049	0.5587	0.1239	0.03595	0.1493	0.6298	0.09421	0.2897	0.1106	0.9246	0.5377	0.844272	0.746346	0.813708	0.78226	0.38667	0.724441	0.657538	0.999392	0.066954	C	G	0.413268	0.159464	NM_152268 // intron // 0 // Hs.380169 // PARS2 // 25973 // Homo sapiens prolyl-tRNA synthetase (mitochondrial)(putative) (PARS2), mRNA. /// ENST00000294375 // intron // 0 // --- // --- // --- // Probable prolyl-tRNA synthetase, mitochondrial precursor (EC 6.1.1.15) (Proline--tRNA ligase) (ProRS). [Source:Uniprot/SWISSPROT
rs1180948	ORN	1	54940180	0.00438428	fasting glucose	0.03595	0.4243	0.5031	0.6899	0.5989	0.7574	0.0377	0.4049	0.5587	0.1239	0.03595	0.1493	0.6298	0.09421	0.2897	0.1106	0.9246	0.5377	0.844272	0.746346	0.813708	0.78226	0.38667	0.724441	0.657538	0.999392	0.066954	C	G	0.413268	0.159464	NM_152268 // intron // 0 // Hs.380169 // PARS2 // 25973 // Homo sapiens prolyl-tRNA synthetase (mitochondrial)(putative) (PARS2), mRNA. /// ENST00000294375 // intron // 0 // --- // --- // --- // Probable prolyl-tRNA synthetase, mitochondrial precursor (EC 6.1.1.15) (Proline--tRNA ligase) (ProRS). [Source:Uniprot/SWISSPROT
rs1180948	TRP	1	54940180	0.00672611	fasting glucose	0.03595	0.4243	0.5031	0.6899	0.5989	0.7574	0.0377	0.4049	0.5587	0.1239	0.03595	0.1493	0.6298	0.09421	0.2897	0.1106	0.9246	0.5377	0.844272	0.746346	0.813708	0.78226	0.38667	0.724441	0.657538	0.999392	0.066954	C	G	0.413268	0.159464	NM_152268 // intron // 0 // Hs.380169 // PARS2 // 25973 // Homo sapiens prolyl-tRNA synthetase (mitochondrial)(putative) (PARS2), mRNA. /// ENST00000294375 // intron // 0 // --- // --- // --- // Probable prolyl-tRNA synthetase, mitochondrial precursor (EC 6.1.1.15) (Proline--tRNA ligase) (ProRS). [Source:Uniprot/SWISSPROT
rs17111725	SM (COOH) C16:0	1	55398637	8.94773e-05		0.0783717	0.1305	0.378	0.5242	0.5413	0.5396	0.2228	0.3455	0.6477	0.2784	0.7112	0.9034	0.5616	0.967	0.7052	0.7761	0.5748	0.5902	0.0783717	0.240015	0.803807	0.909616	0.84321	0.297923	0.646328	1	0.191743	C	T	0.234489	0.060827	NM_003713 // downstream // 1273323 // Hs.405156 // PPAP2B // 8613 // Homo sapiens phosphatidic acid phosphatase type 2B (PPAP2B), transcript variant 1, mRNA. /// NM_177414 // downstream // 1273323 // Hs.405156 // PPAP2B // 8613 // Homo sapiens phosphatidic acid phosphatase type 2B (PPAP2B), transcript variant 2, mRNA. /// ENST00000342675 // upstream // 5830 // --- // --- // --- // --- /// ENST000…
rs17111725	PC aa C32:1 (PC ae (COOH) C30:2, PC aa (OH, COOH) C28:3, PC ae C34:8)	1	55398637	0.00124138		0.0783717	0.1305	0.378	0.5242	0.5413	0.5396	0.2228	0.3455	0.6477	0.2784	0.7112	0.9034	0.5616	0.967	0.7052	0.7761	0.5748	0.5902	0.0783717	0.240015	0.803807	0.909616	0.84321	0.297923	0.646328	1	0.191743	C	T	0.234489	0.060827	NM_003713 // downstream // 1273323 // Hs.405156 // PPAP2B // 8613 // Homo sapiens phosphatidic acid phosphatase type 2B (PPAP2B), transcript variant 1, mRNA. /// NM_177414 // downstream // 1273323 // Hs.405156 // PPAP2B // 8613 // Homo sapiens phosphatidic acid phosphatase type 2B (PPAP2B), transcript variant 2, mRNA. /// ENST00000342675 // upstream // 5830 // --- // --- // --- // --- /// ENST000…
rs17111725	PC aa C32:0 (PC ae C34:7, PC ae (COOH) C30:1, PC aa (OH, COOH) C28:2)	1	55398637	0.00128579		0.0783717	0.1305	0.378	0.5242	0.5413	0.5396	0.2228	0.3455	0.6477	0.2784	0.7112	0.9034	0.5616	0.967	0.7052	0.7761	0.5748	0.5902	0.0783717	0.240015	0.803807	0.909616	0.84321	0.297923	0.646328	1	0.191743	C	T	0.234489	0.060827	NM_003713 // downstream // 1273323 // Hs.405156 // PPAP2B // 8613 // Homo sapiens phosphatidic acid phosphatase type 2B (PPAP2B), transcript variant 1, mRNA. /// NM_177414 // downstream // 1273323 // Hs.405156 // PPAP2B // 8613 // Homo sapiens phosphatidic acid phosphatase type 2B (PPAP2B), transcript variant 2, mRNA. /// ENST00000342675 // upstream // 5830 // --- // --- // --- // --- /// ENST000…
rs17111725	PC a C18:1 (PC e (COOH) C16:2, PC ae (OH, COOH) C14:3, PC ae C18:1, PC aa (OH) C16:2, PC e (OH) C18:2, PC a C18:1)	1	55398637	0.00198027		0.0783717	0.1305	0.378	0.5242	0.5413	0.5396	0.2228	0.3455	0.6477	0.2784	0.7112	0.9034	0.5616	0.967	0.7052	0.7761	0.5748	0.5902	0.0783717	0.240015	0.803807	0.909616	0.84321	0.297923	0.646328	1	0.191743	C	T	0.234489	0.060827	NM_003713 // downstream // 1273323 // Hs.405156 // PPAP2B // 8613 // Homo sapiens phosphatidic acid phosphatase type 2B (PPAP2B), transcript variant 1, mRNA. /// NM_177414 // downstream // 1273323 // Hs.405156 // PPAP2B // 8613 // Homo sapiens phosphatidic acid phosphatase type 2B (PPAP2B), transcript variant 2, mRNA. /// ENST00000342675 // upstream // 5830 // --- // --- // --- // --- /// ENST000…
rs17111725	PC ae C36:0 (PC aa C36:7)	1	55398637	0.00261851		0.0783717	0.1305	0.378	0.5242	0.5413	0.5396	0.2228	0.3455	0.6477	0.2784	0.7112	0.9034	0.5616	0.967	0.7052	0.7761	0.5748	0.5902	0.0783717	0.240015	0.803807	0.909616	0.84321	0.297923	0.646328	1	0.191743	C	T	0.234489	0.060827	NM_003713 // downstream // 1273323 // Hs.405156 // PPAP2B // 8613 // Homo sapiens phosphatidic acid phosphatase type 2B (PPAP2B), transcript variant 1, mRNA. /// NM_177414 // downstream // 1273323 // Hs.405156 // PPAP2B // 8613 // Homo sapiens phosphatidic acid phosphatase type 2B (PPAP2B), transcript variant 2, mRNA. /// ENST00000342675 // upstream // 5830 // --- // --- // --- // --- /// ENST000…
rs17111725	PC aa (OH, COOH) C30:3	1	55398637	0.00273514		0.0783717	0.1305	0.378	0.5242	0.5413	0.5396	0.2228	0.3455	0.6477	0.2784	0.7112	0.9034	0.5616	0.967	0.7052	0.7761	0.5748	0.5902	0.0783717	0.240015	0.803807	0.909616	0.84321	0.297923	0.646328	1	0.191743	C	T	0.234489	0.060827	NM_003713 // downstream // 1273323 // Hs.405156 // PPAP2B // 8613 // Homo sapiens phosphatidic acid phosphatase type 2B (PPAP2B), transcript variant 1, mRNA. /// NM_177414 // downstream // 1273323 // Hs.405156 // PPAP2B // 8613 // Homo sapiens phosphatidic acid phosphatase type 2B (PPAP2B), transcript variant 2, mRNA. /// ENST00000342675 // upstream // 5830 // --- // --- // --- // --- /// ENST000…
rs17111725	PC aa C34:0 (PC ae C36:7, PC aa (OH, COOH) C30:2)	1	55398637	0.00321974		0.0783717	0.1305	0.378	0.5242	0.5413	0.5396	0.2228	0.3455	0.6477	0.2784	0.7112	0.9034	0.5616	0.967	0.7052	0.7761	0.5748	0.5902	0.0783717	0.240015	0.803807	0.909616	0.84321	0.297923	0.646328	1	0.191743	C	T	0.234489	0.060827	NM_003713 // downstream // 1273323 // Hs.405156 // PPAP2B // 8613 // Homo sapiens phosphatidic acid phosphatase type 2B (PPAP2B), transcript variant 1, mRNA. /// NM_177414 // downstream // 1273323 // Hs.405156 // PPAP2B // 8613 // Homo sapiens phosphatidic acid phosphatase type 2B (PPAP2B), transcript variant 2, mRNA. /// ENST00000342675 // upstream // 5830 // --- // --- // --- // --- /// ENST000…
rs17111725	PC ae C36:6 (PC aa (OH, COOH) C30:1)	1	55398637	0.00372129		0.0783717	0.1305	0.378	0.5242	0.5413	0.5396	0.2228	0.3455	0.6477	0.2784	0.7112	0.9034	0.5616	0.967	0.7052	0.7761	0.5748	0.5902	0.0783717	0.240015	0.803807	0.909616	0.84321	0.297923	0.646328	1	0.191743	C	T	0.234489	0.060827	NM_003713 // downstream // 1273323 // Hs.405156 // PPAP2B // 8613 // Homo sapiens phosphatidic acid phosphatase type 2B (PPAP2B), transcript variant 1, mRNA. /// NM_177414 // downstream // 1273323 // Hs.405156 // PPAP2B // 8613 // Homo sapiens phosphatidic acid phosphatase type 2B (PPAP2B), transcript variant 2, mRNA. /// ENST00000342675 // upstream // 5830 // --- // --- // --- // --- /// ENST000…
rs17111725	PC aa C34:1 (PC ae C36:8)	1	55398637	0.00485337		0.0783717	0.1305	0.378	0.5242	0.5413	0.5396	0.2228	0.3455	0.6477	0.2784	0.7112	0.9034	0.5616	0.967	0.7052	0.7761	0.5748	0.5902	0.0783717	0.240015	0.803807	0.909616	0.84321	0.297923	0.646328	1	0.191743	C	T	0.234489	0.060827	NM_003713 // downstream // 1273323 // Hs.405156 // PPAP2B // 8613 // Homo sapiens phosphatidic acid phosphatase type 2B (PPAP2B), transcript variant 1, mRNA. /// NM_177414 // downstream // 1273323 // Hs.405156 // PPAP2B // 8613 // Homo sapiens phosphatidic acid phosphatase type 2B (PPAP2B), transcript variant 2, mRNA. /// ENST00000342675 // upstream // 5830 // --- // --- // --- // --- /// ENST000…
rs17111725	PC aa C36:0 (PC ae C38:7)	1	55398637	0.00572851		0.0783717	0.1305	0.378	0.5242	0.5413	0.5396	0.2228	0.3455	0.6477	0.2784	0.7112	0.9034	0.5616	0.967	0.7052	0.7761	0.5748	0.5902	0.0783717	0.240015	0.803807	0.909616	0.84321	0.297923	0.646328	1	0.191743	C	T	0.234489	0.060827	NM_003713 // downstream // 1273323 // Hs.405156 // PPAP2B // 8613 // Homo sapiens phosphatidic acid phosphatase type 2B (PPAP2B), transcript variant 1, mRNA. /// NM_177414 // downstream // 1273323 // Hs.405156 // PPAP2B // 8613 // Homo sapiens phosphatidic acid phosphatase type 2B (PPAP2B), transcript variant 2, mRNA. /// ENST00000342675 // upstream // 5830 // --- // --- // --- // --- /// ENST000…
rs17111725	PI aa C34:1 (PI aa (OH, COOH) C30:3)	1	55398637	0.00700635		0.0783717	0.1305	0.378	0.5242	0.5413	0.5396	0.2228	0.3455	0.6477	0.2784	0.7112	0.9034	0.5616	0.967	0.7052	0.7761	0.5748	0.5902	0.0783717	0.240015	0.803807	0.909616	0.84321	0.297923	0.646328	1	0.191743	C	T	0.234489	0.060827	NM_003713 // downstream // 1273323 // Hs.405156 // PPAP2B // 8613 // Homo sapiens phosphatidic acid phosphatase type 2B (PPAP2B), transcript variant 1, mRNA. /// NM_177414 // downstream // 1273323 // Hs.405156 // PPAP2B // 8613 // Homo sapiens phosphatidic acid phosphatase type 2B (PPAP2B), transcript variant 2, mRNA. /// ENST00000342675 // upstream // 5830 // --- // --- // --- // --- /// ENST000…
rs17111725	PC ae C34:0 (PC aa C34:7, PC aa (COOH) C30:1, PC ae (OH, COOH) C30:2)	1	55398637	0.00767279		0.0783717	0.1305	0.378	0.5242	0.5413	0.5396	0.2228	0.3455	0.6477	0.2784	0.7112	0.9034	0.5616	0.967	0.7052	0.7761	0.5748	0.5902	0.0783717	0.240015	0.803807	0.909616	0.84321	0.297923	0.646328	1	0.191743	C	T	0.234489	0.060827	NM_003713 // downstream // 1273323 // Hs.405156 // PPAP2B // 8613 // Homo sapiens phosphatidic acid phosphatase type 2B (PPAP2B), transcript variant 1, mRNA. /// NM_177414 // downstream // 1273323 // Hs.405156 // PPAP2B // 8613 // Homo sapiens phosphatidic acid phosphatase type 2B (PPAP2B), transcript variant 2, mRNA. /// ENST00000342675 // upstream // 5830 // --- // --- // --- // --- /// ENST000…
rs17111725	C5-M-DC	1	55398637	0.00884669		0.0783717	0.1305	0.378	0.5242	0.5413	0.5396	0.2228	0.3455	0.6477	0.2784	0.7112	0.9034	0.5616	0.967	0.7052	0.7761	0.5748	0.5902	0.0783717	0.240015	0.803807	0.909616	0.84321	0.297923	0.646328	1	0.191743	C	T	0.234489	0.060827	NM_003713 // downstream // 1273323 // Hs.405156 // PPAP2B // 8613 // Homo sapiens phosphatidic acid phosphatase type 2B (PPAP2B), transcript variant 1, mRNA. /// NM_177414 // downstream // 1273323 // Hs.405156 // PPAP2B // 8613 // Homo sapiens phosphatidic acid phosphatase type 2B (PPAP2B), transcript variant 2, mRNA. /// ENST00000342675 // upstream // 5830 // --- // --- // --- // --- /// ENST000…
rs17111725	PC aa C32:2	1	55398637	0.0092412		0.0783717	0.1305	0.378	0.5242	0.5413	0.5396	0.2228	0.3455	0.6477	0.2784	0.7112	0.9034	0.5616	0.967	0.7052	0.7761	0.5748	0.5902	0.0783717	0.240015	0.803807	0.909616	0.84321	0.297923	0.646328	1	0.191743	C	T	0.234489	0.060827	NM_003713 // downstream // 1273323 // Hs.405156 // PPAP2B // 8613 // Homo sapiens phosphatidic acid phosphatase type 2B (PPAP2B), transcript variant 1, mRNA. /// NM_177414 // downstream // 1273323 // Hs.405156 // PPAP2B // 8613 // Homo sapiens phosphatidic acid phosphatase type 2B (PPAP2B), transcript variant 2, mRNA. /// ENST00000342675 // upstream // 5830 // --- // --- // --- // --- /// ENST000…
rs17111725	PE aa C36:4	1	55398637	0.0098021		0.0783717	0.1305	0.378	0.5242	0.5413	0.5396	0.2228	0.3455	0.6477	0.2784	0.7112	0.9034	0.5616	0.967	0.7052	0.7761	0.5748	0.5902	0.0783717	0.240015	0.803807	0.909616	0.84321	0.297923	0.646328	1	0.191743	C	T	0.234489	0.060827	NM_003713 // downstream // 1273323 // Hs.405156 // PPAP2B // 8613 // Homo sapiens phosphatidic acid phosphatase type 2B (PPAP2B), transcript variant 1, mRNA. /// NM_177414 // downstream // 1273323 // Hs.405156 // PPAP2B // 8613 // Homo sapiens phosphatidic acid phosphatase type 2B (PPAP2B), transcript variant 2, mRNA. /// ENST00000342675 // upstream // 5830 // --- // --- // --- // --- /// ENST000…
rs9326038	ADMA	1	56038314	5.56019e-06		0.06452	0.6233	0.6527	0.5803	0.06452	0.07923	0.2089	0.1064	0.897	0.7322	0.07501	0.6752	0.4921	0.2996	0.8473	0.5385	0.8797	0.6373	0.367213	0.278962	0.871706	0.422275	0.573892	0.835025	0.381917	0.997567	0.261838	A	G	0.272256	0.068293	NM_003713 // downstream // 633646 // Hs.405156 // PPAP2B // 8613 // Homo sapiens phosphatidic acid phosphatase type 2B (PPAP2B), transcript variant 1, mRNA. /// NM_177414 // downstream // 633646 // Hs.405156 // PPAP2B // 8613 // Homo sapiens phosphatidic acid phosphatase type 2B (PPAP2B), transcript variant 2, mRNA. /// ENST00000342675 // upstream // 645507 // --- // --- // --- // --- /// ENST000…
rs9326038	total DMA	1	56038314	5.91827e-06		0.06452	0.6233	0.6527	0.5803	0.06452	0.07923	0.2089	0.1064	0.897	0.7322	0.07501	0.6752	0.4921	0.2996	0.8473	0.5385	0.8797	0.6373	0.367213	0.278962	0.871706	0.422275	0.573892	0.835025	0.381917	0.997567	0.261838	A	G	0.272256	0.068293	NM_003713 // downstream // 633646 // Hs.405156 // PPAP2B // 8613 // Homo sapiens phosphatidic acid phosphatase type 2B (PPAP2B), transcript variant 1, mRNA. /// NM_177414 // downstream // 633646 // Hs.405156 // PPAP2B // 8613 // Homo sapiens phosphatidic acid phosphatase type 2B (PPAP2B), transcript variant 2, mRNA. /// ENST00000342675 // upstream // 645507 // --- // --- // --- // --- /// ENST000…
rs9326038	PI aa C36:1	1	56038314	0.00143331		0.06452	0.6233	0.6527	0.5803	0.06452	0.07923	0.2089	0.1064	0.897	0.7322	0.07501	0.6752	0.4921	0.2996	0.8473	0.5385	0.8797	0.6373	0.367213	0.278962	0.871706	0.422275	0.573892	0.835025	0.381917	0.997567	0.261838	A	G	0.272256	0.068293	NM_003713 // downstream // 633646 // Hs.405156 // PPAP2B // 8613 // Homo sapiens phosphatidic acid phosphatase type 2B (PPAP2B), transcript variant 1, mRNA. /// NM_177414 // downstream // 633646 // Hs.405156 // PPAP2B // 8613 // Homo sapiens phosphatidic acid phosphatase type 2B (PPAP2B), transcript variant 2, mRNA. /// ENST00000342675 // upstream // 645507 // --- // --- // --- // --- /// ENST000…
rs9326038	PI aa C34:1 (PI aa (OH, COOH) C30:3)	1	56038314	0.00763198		0.06452	0.6233	0.6527	0.5803	0.06452	0.07923	0.2089	0.1064	0.897	0.7322	0.07501	0.6752	0.4921	0.2996	0.8473	0.5385	0.8797	0.6373	0.367213	0.278962	0.871706	0.422275	0.573892	0.835025	0.381917	0.997567	0.261838	A	G	0.272256	0.068293	NM_003713 // downstream // 633646 // Hs.405156 // PPAP2B // 8613 // Homo sapiens phosphatidic acid phosphatase type 2B (PPAP2B), transcript variant 1, mRNA. /// NM_177414 // downstream // 633646 // Hs.405156 // PPAP2B // 8613 // Homo sapiens phosphatidic acid phosphatase type 2B (PPAP2B), transcript variant 2, mRNA. /// ENST00000342675 // upstream // 645507 // --- // --- // --- // --- /// ENST000…
rs532926	SM C22:2	1	57567897	7.65886e-05		0.0651901	0.1982	0.7436	0.4869	0.285	0.7746	0.3162	0.06717	0.7807	0.944	0.4986	0.6264	0.1441	0.1797	0.1249	0.7676	0.5289	0.6458	0.215389	0.194507	0.0651901	0.655073	0.691995	0.497492	0.0918755	0.987226	0.295301	A	G	0.467961	0.225508	NM_021080 // upstream // 99138 // Hs.477370 // DAB1 // 1600 // Homo sapiens disabled homolog 1 (Drosophila) (DAB1), mRNA. /// ENST00000332102 // upstream // 99138 // --- // --- // --- // Disabled homolog 1. [Source:Uniprot/SWISSPROT;Acc:O75553] /// ENST00000270980 // downstream // 665929 // --- // --- // --- // ---
rs532926	PC ae C38:5	1	57567897	0.00312851		0.0651901	0.1982	0.7436	0.4869	0.285	0.7746	0.3162	0.06717	0.7807	0.944	0.4986	0.6264	0.1441	0.1797	0.1249	0.7676	0.5289	0.6458	0.215389	0.194507	0.0651901	0.655073	0.691995	0.497492	0.0918755	0.987226	0.295301	A	G	0.467961	0.225508	NM_021080 // upstream // 99138 // Hs.477370 // DAB1 // 1600 // Homo sapiens disabled homolog 1 (Drosophila) (DAB1), mRNA. /// ENST00000332102 // upstream // 99138 // --- // --- // --- // Disabled homolog 1. [Source:Uniprot/SWISSPROT;Acc:O75553] /// ENST00000270980 // downstream // 665929 // --- // --- // --- // ---
rs532926	PC a C20:4 (PC ae C20:4)	1	57567897	0.00391583		0.0651901	0.1982	0.7436	0.4869	0.285	0.7746	0.3162	0.06717	0.7807	0.944	0.4986	0.6264	0.1441	0.1797	0.1249	0.7676	0.5289	0.6458	0.215389	0.194507	0.0651901	0.655073	0.691995	0.497492	0.0918755	0.987226	0.295301	A	G	0.467961	0.225508	NM_021080 // upstream // 99138 // Hs.477370 // DAB1 // 1600 // Homo sapiens disabled homolog 1 (Drosophila) (DAB1), mRNA. /// ENST00000332102 // upstream // 99138 // --- // --- // --- // Disabled homolog 1. [Source:Uniprot/SWISSPROT;Acc:O75553] /// ENST00000270980 // downstream // 665929 // --- // --- // --- // ---
rs532926	PC ae C38:3	1	57567897	0.00596597		0.0651901	0.1982	0.7436	0.4869	0.285	0.7746	0.3162	0.06717	0.7807	0.944	0.4986	0.6264	0.1441	0.1797	0.1249	0.7676	0.5289	0.6458	0.215389	0.194507	0.0651901	0.655073	0.691995	0.497492	0.0918755	0.987226	0.295301	A	G	0.467961	0.225508	NM_021080 // upstream // 99138 // Hs.477370 // DAB1 // 1600 // Homo sapiens disabled homolog 1 (Drosophila) (DAB1), mRNA. /// ENST00000332102 // upstream // 99138 // --- // --- // --- // Disabled homolog 1. [Source:Uniprot/SWISSPROT;Acc:O75553] /// ENST00000270980 // downstream // 665929 // --- // --- // --- // ---
rs532926	SM C24:3	1	57567897	0.00687274		0.0651901	0.1982	0.7436	0.4869	0.285	0.7746	0.3162	0.06717	0.7807	0.944	0.4986	0.6264	0.1441	0.1797	0.1249	0.7676	0.5289	0.6458	0.215389	0.194507	0.0651901	0.655073	0.691995	0.497492	0.0918755	0.987226	0.295301	A	G	0.467961	0.225508	NM_021080 // upstream // 99138 // Hs.477370 // DAB1 // 1600 // Homo sapiens disabled homolog 1 (Drosophila) (DAB1), mRNA. /// ENST00000332102 // upstream // 99138 // --- // --- // --- // Disabled homolog 1. [Source:Uniprot/SWISSPROT;Acc:O75553] /// ENST00000270980 // downstream // 665929 // --- // --- // --- // ---
rs566847	SM C22:2	1	57569331	6.66075e-05		0.0659028	0.1995	0.7522	0.4839	0.199	0.9189	0.405	0.08224	0.8249	0.9929	0.6841	0.762	0.1725	0.2729	0.151	0.683	0.5995	0.6871	0.212204	0.158098	0.0659028	0.560249	0.701061	0.547459	0.0875253	0.995742	0.346405	G	T	0.472511	0.229078	NM_021080 // upstream // 100572 // Hs.477370 // DAB1 // 1600 // Homo sapiens disabled homolog 1 (Drosophila) (DAB1), mRNA. /// ENST00000332102 // upstream // 100572 // --- // --- // --- // Disabled homolog 1. [Source:Uniprot/SWISSPROT;Acc:O75553] /// ENST00000270980 // downstream // 664495 // --- // --- // --- // ---
rs566847	PC a C20:4 (PC ae C20:4)	1	57569331	0.00301606		0.0659028	0.1995	0.7522	0.4839	0.199	0.9189	0.405	0.08224	0.8249	0.9929	0.6841	0.762	0.1725	0.2729	0.151	0.683	0.5995	0.6871	0.212204	0.158098	0.0659028	0.560249	0.701061	0.547459	0.0875253	0.995742	0.346405	G	T	0.472511	0.229078	NM_021080 // upstream // 100572 // Hs.477370 // DAB1 // 1600 // Homo sapiens disabled homolog 1 (Drosophila) (DAB1), mRNA. /// ENST00000332102 // upstream // 100572 // --- // --- // --- // Disabled homolog 1. [Source:Uniprot/SWISSPROT;Acc:O75553] /// ENST00000270980 // downstream // 664495 // --- // --- // --- // ---
rs566847	PC ae C38:5	1	57569331	0.00402631		0.0659028	0.1995	0.7522	0.4839	0.199	0.9189	0.405	0.08224	0.8249	0.9929	0.6841	0.762	0.1725	0.2729	0.151	0.683	0.5995	0.6871	0.212204	0.158098	0.0659028	0.560249	0.701061	0.547459	0.0875253	0.995742	0.346405	G	T	0.472511	0.229078	NM_021080 // upstream // 100572 // Hs.477370 // DAB1 // 1600 // Homo sapiens disabled homolog 1 (Drosophila) (DAB1), mRNA. /// ENST00000332102 // upstream // 100572 // --- // --- // --- // Disabled homolog 1. [Source:Uniprot/SWISSPROT;Acc:O75553] /// ENST00000270980 // downstream // 664495 // --- // --- // --- // ---
rs566847	SM C24:3	1	57569331	0.00480556		0.0659028	0.1995	0.7522	0.4839	0.199	0.9189	0.405	0.08224	0.8249	0.9929	0.6841	0.762	0.1725	0.2729	0.151	0.683	0.5995	0.6871	0.212204	0.158098	0.0659028	0.560249	0.701061	0.547459	0.0875253	0.995742	0.346405	G	T	0.472511	0.229078	NM_021080 // upstream // 100572 // Hs.477370 // DAB1 // 1600 // Homo sapiens disabled homolog 1 (Drosophila) (DAB1), mRNA. /// ENST00000332102 // upstream // 100572 // --- // --- // --- // Disabled homolog 1. [Source:Uniprot/SWISSPROT;Acc:O75553] /// ENST00000270980 // downstream // 664495 // --- // --- // --- // ---
rs566847	PC ae C38:4	1	57569331	0.00866047		0.0659028	0.1995	0.7522	0.4839	0.199	0.9189	0.405	0.08224	0.8249	0.9929	0.6841	0.762	0.1725	0.2729	0.151	0.683	0.5995	0.6871	0.212204	0.158098	0.0659028	0.560249	0.701061	0.547459	0.0875253	0.995742	0.346405	G	T	0.472511	0.229078	NM_021080 // upstream // 100572 // Hs.477370 // DAB1 // 1600 // Homo sapiens disabled homolog 1 (Drosophila) (DAB1), mRNA. /// ENST00000332102 // upstream // 100572 // --- // --- // --- // Disabled homolog 1. [Source:Uniprot/SWISSPROT;Acc:O75553] /// ENST00000270980 // downstream // 664495 // --- // --- // --- // ---
rs566847	PC ae C38:3	1	57569331	0.00933211		0.0659028	0.1995	0.7522	0.4839	0.199	0.9189	0.405	0.08224	0.8249	0.9929	0.6841	0.762	0.1725	0.2729	0.151	0.683	0.5995	0.6871	0.212204	0.158098	0.0659028	0.560249	0.701061	0.547459	0.0875253	0.995742	0.346405	G	T	0.472511	0.229078	NM_021080 // upstream // 100572 // Hs.477370 // DAB1 // 1600 // Homo sapiens disabled homolog 1 (Drosophila) (DAB1), mRNA. /// ENST00000332102 // upstream // 100572 // --- // --- // --- // Disabled homolog 1. [Source:Uniprot/SWISSPROT;Acc:O75553] /// ENST00000270980 // downstream // 664495 // --- // --- // --- // ---
rs11207026	SM C22:2	1	57572236	9.60751e-05		0.06136	0.1543	0.6916	0.4527	0.3321	0.7499	0.2744	0.06136	0.816	0.9413	0.5016	0.684	0.09839	0.2137	0.1494	0.6516	0.4556	0.6069	0.168033	0.146156	0.0800067	0.646288	0.791882	0.494508	0.0831221	0.993309	0.426689	A	T	0.469382	0.225352	NM_021080 // upstream // 103477 // Hs.477370 // DAB1 // 1600 // Homo sapiens disabled homolog 1 (Drosophila) (DAB1), mRNA. /// ENST00000270980 // downstream // 661590 // --- // --- // --- // --- /// ENST00000332102 // upstream // 103477 // --- // --- // --- // Disabled homolog 1. [Source:Uniprot/SWISSPROT;Acc:O75553]
rs11207026	PC ae C38:5	1	57572236	0.00239936		0.06136	0.1543	0.6916	0.4527	0.3321	0.7499	0.2744	0.06136	0.816	0.9413	0.5016	0.684	0.09839	0.2137	0.1494	0.6516	0.4556	0.6069	0.168033	0.146156	0.0800067	0.646288	0.791882	0.494508	0.0831221	0.993309	0.426689	A	T	0.469382	0.225352	NM_021080 // upstream // 103477 // Hs.477370 // DAB1 // 1600 // Homo sapiens disabled homolog 1 (Drosophila) (DAB1), mRNA. /// ENST00000270980 // downstream // 661590 // --- // --- // --- // --- /// ENST00000332102 // upstream // 103477 // --- // --- // --- // Disabled homolog 1. [Source:Uniprot/SWISSPROT;Acc:O75553]
rs11207026	PC a C20:4 (PC ae C20:4)	1	57572236	0.00316003		0.06136	0.1543	0.6916	0.4527	0.3321	0.7499	0.2744	0.06136	0.816	0.9413	0.5016	0.684	0.09839	0.2137	0.1494	0.6516	0.4556	0.6069	0.168033	0.146156	0.0800067	0.646288	0.791882	0.494508	0.0831221	0.993309	0.426689	A	T	0.469382	0.225352	NM_021080 // upstream // 103477 // Hs.477370 // DAB1 // 1600 // Homo sapiens disabled homolog 1 (Drosophila) (DAB1), mRNA. /// ENST00000270980 // downstream // 661590 // --- // --- // --- // --- /// ENST00000332102 // upstream // 103477 // --- // --- // --- // Disabled homolog 1. [Source:Uniprot/SWISSPROT;Acc:O75553]
rs11207026	SM C24:3	1	57572236	0.00606833		0.06136	0.1543	0.6916	0.4527	0.3321	0.7499	0.2744	0.06136	0.816	0.9413	0.5016	0.684	0.09839	0.2137	0.1494	0.6516	0.4556	0.6069	0.168033	0.146156	0.0800067	0.646288	0.791882	0.494508	0.0831221	0.993309	0.426689	A	T	0.469382	0.225352	NM_021080 // upstream // 103477 // Hs.477370 // DAB1 // 1600 // Homo sapiens disabled homolog 1 (Drosophila) (DAB1), mRNA. /// ENST00000270980 // downstream // 661590 // --- // --- // --- // --- /// ENST00000332102 // upstream // 103477 // --- // --- // --- // Disabled homolog 1. [Source:Uniprot/SWISSPROT;Acc:O75553]
rs11207026	PC ae C36:4	1	57572236	0.00924782		0.06136	0.1543	0.6916	0.4527	0.3321	0.7499	0.2744	0.06136	0.816	0.9413	0.5016	0.684	0.09839	0.2137	0.1494	0.6516	0.4556	0.6069	0.168033	0.146156	0.0800067	0.646288	0.791882	0.494508	0.0831221	0.993309	0.426689	A	T	0.469382	0.225352	NM_021080 // upstream // 103477 // Hs.477370 // DAB1 // 1600 // Homo sapiens disabled homolog 1 (Drosophila) (DAB1), mRNA. /// ENST00000270980 // downstream // 661590 // --- // --- // --- // --- /// ENST00000332102 // upstream // 103477 // --- // --- // --- // Disabled homolog 1. [Source:Uniprot/SWISSPROT;Acc:O75553]
rs11207026	PC ae C38:3	1	57572236	0.00938456		0.06136	0.1543	0.6916	0.4527	0.3321	0.7499	0.2744	0.06136	0.816	0.9413	0.5016	0.684	0.09839	0.2137	0.1494	0.6516	0.4556	0.6069	0.168033	0.146156	0.0800067	0.646288	0.791882	0.494508	0.0831221	0.993309	0.426689	A	T	0.469382	0.225352	NM_021080 // upstream // 103477 // Hs.477370 // DAB1 // 1600 // Homo sapiens disabled homolog 1 (Drosophila) (DAB1), mRNA. /// ENST00000270980 // downstream // 661590 // --- // --- // --- // --- /// ENST00000332102 // upstream // 103477 // --- // --- // --- // Disabled homolog 1. [Source:Uniprot/SWISSPROT;Acc:O75553]
rs4412616	PE aa C38:6	1	58134781	7.39486e-05	HDL	0.008587	0.6095	0.1756	0.8008	0.3273	0.7765	0.05657	0.02377	0.9547	0.1976	0.5984	0.5551	0.008587	0.8181	0.6453	0.5025	0.05813	0.2477	0.974045	0.417137	0.3737	0.660954	0.387193	0.973557	0.0748967	0.994526	0.76662	A	C	0.493272	0.24526	NM_021080 // upstream // 666022 // Hs.477370 // DAB1 // 1600 // Homo sapiens disabled homolog 1 (Drosophila) (DAB1), mRNA. /// ENST00000332102 // upstream // 666022 // --- // --- // --- // Disabled homolog 1. [Source:Uniprot/SWISSPROT;Acc:O75553] /// ENST00000270980 // downstream // 99045 // --- // --- // --- // ---
rs4412616	PE aa C40:6	1	58134781	0.000251272	HDL	0.008587	0.6095	0.1756	0.8008	0.3273	0.7765	0.05657	0.02377	0.9547	0.1976	0.5984	0.5551	0.008587	0.8181	0.6453	0.5025	0.05813	0.2477	0.974045	0.417137	0.3737	0.660954	0.387193	0.973557	0.0748967	0.994526	0.76662	A	C	0.493272	0.24526	NM_021080 // upstream // 666022 // Hs.477370 // DAB1 // 1600 // Homo sapiens disabled homolog 1 (Drosophila) (DAB1), mRNA. /// ENST00000332102 // upstream // 666022 // --- // --- // --- // Disabled homolog 1. [Source:Uniprot/SWISSPROT;Acc:O75553] /// ENST00000270980 // downstream // 99045 // --- // --- // --- // ---
rs4412616	PC aa C38:3	1	58134781	0.00164425	HDL	0.008587	0.6095	0.1756	0.8008	0.3273	0.7765	0.05657	0.02377	0.9547	0.1976	0.5984	0.5551	0.008587	0.8181	0.6453	0.5025	0.05813	0.2477	0.974045	0.417137	0.3737	0.660954	0.387193	0.973557	0.0748967	0.994526	0.76662	A	C	0.493272	0.24526	NM_021080 // upstream // 666022 // Hs.477370 // DAB1 // 1600 // Homo sapiens disabled homolog 1 (Drosophila) (DAB1), mRNA. /// ENST00000332102 // upstream // 666022 // --- // --- // --- // Disabled homolog 1. [Source:Uniprot/SWISSPROT;Acc:O75553] /// ENST00000270980 // downstream // 99045 // --- // --- // --- // ---
rs4412616	PE aa C36:4	1	58134781	0.00209536	HDL	0.008587	0.6095	0.1756	0.8008	0.3273	0.7765	0.05657	0.02377	0.9547	0.1976	0.5984	0.5551	0.008587	0.8181	0.6453	0.5025	0.05813	0.2477	0.974045	0.417137	0.3737	0.660954	0.387193	0.973557	0.0748967	0.994526	0.76662	A	C	0.493272	0.24526	NM_021080 // upstream // 666022 // Hs.477370 // DAB1 // 1600 // Homo sapiens disabled homolog 1 (Drosophila) (DAB1), mRNA. /// ENST00000332102 // upstream // 666022 // --- // --- // --- // Disabled homolog 1. [Source:Uniprot/SWISSPROT;Acc:O75553] /// ENST00000270980 // downstream // 99045 // --- // --- // --- // ---
rs4412616	PC aa C40:5	1	58134781	0.0033121	HDL	0.008587	0.6095	0.1756	0.8008	0.3273	0.7765	0.05657	0.02377	0.9547	0.1976	0.5984	0.5551	0.008587	0.8181	0.6453	0.5025	0.05813	0.2477	0.974045	0.417137	0.3737	0.660954	0.387193	0.973557	0.0748967	0.994526	0.76662	A	C	0.493272	0.24526	NM_021080 // upstream // 666022 // Hs.477370 // DAB1 // 1600 // Homo sapiens disabled homolog 1 (Drosophila) (DAB1), mRNA. /// ENST00000332102 // upstream // 666022 // --- // --- // --- // Disabled homolog 1. [Source:Uniprot/SWISSPROT;Acc:O75553] /// ENST00000270980 // downstream // 99045 // --- // --- // --- // ---
rs4412616	PE aa C38:4	1	58134781	0.00406267	HDL	0.008587	0.6095	0.1756	0.8008	0.3273	0.7765	0.05657	0.02377	0.9547	0.1976	0.5984	0.5551	0.008587	0.8181	0.6453	0.5025	0.05813	0.2477	0.974045	0.417137	0.3737	0.660954	0.387193	0.973557	0.0748967	0.994526	0.76662	A	C	0.493272	0.24526	NM_021080 // upstream // 666022 // Hs.477370 // DAB1 // 1600 // Homo sapiens disabled homolog 1 (Drosophila) (DAB1), mRNA. /// ENST00000332102 // upstream // 666022 // --- // --- // --- // Disabled homolog 1. [Source:Uniprot/SWISSPROT;Acc:O75553] /// ENST00000270980 // downstream // 99045 // --- // --- // --- // ---
rs4412616	PC aa C40:6	1	58134781	0.0062871	HDL	0.008587	0.6095	0.1756	0.8008	0.3273	0.7765	0.05657	0.02377	0.9547	0.1976	0.5984	0.5551	0.008587	0.8181	0.6453	0.5025	0.05813	0.2477	0.974045	0.417137	0.3737	0.660954	0.387193	0.973557	0.0748967	0.994526	0.76662	A	C	0.493272	0.24526	NM_021080 // upstream // 666022 // Hs.477370 // DAB1 // 1600 // Homo sapiens disabled homolog 1 (Drosophila) (DAB1), mRNA. /// ENST00000332102 // upstream // 666022 // --- // --- // --- // Disabled homolog 1. [Source:Uniprot/SWISSPROT;Acc:O75553] /// ENST00000270980 // downstream // 99045 // --- // --- // --- // ---
rs4412616	C16	1	58134781	0.00662138	HDL	0.008587	0.6095	0.1756	0.8008	0.3273	0.7765	0.05657	0.02377	0.9547	0.1976	0.5984	0.5551	0.008587	0.8181	0.6453	0.5025	0.05813	0.2477	0.974045	0.417137	0.3737	0.660954	0.387193	0.973557	0.0748967	0.994526	0.76662	A	C	0.493272	0.24526	NM_021080 // upstream // 666022 // Hs.477370 // DAB1 // 1600 // Homo sapiens disabled homolog 1 (Drosophila) (DAB1), mRNA. /// ENST00000332102 // upstream // 666022 // --- // --- // --- // Disabled homolog 1. [Source:Uniprot/SWISSPROT;Acc:O75553] /// ENST00000270980 // downstream // 99045 // --- // --- // --- // ---
rs4412616	SM (COOH) C18:2	1	58134781	0.00694731	HDL	0.008587	0.6095	0.1756	0.8008	0.3273	0.7765	0.05657	0.02377	0.9547	0.1976	0.5984	0.5551	0.008587	0.8181	0.6453	0.5025	0.05813	0.2477	0.974045	0.417137	0.3737	0.660954	0.387193	0.973557	0.0748967	0.994526	0.76662	A	C	0.493272	0.24526	NM_021080 // upstream // 666022 // Hs.477370 // DAB1 // 1600 // Homo sapiens disabled homolog 1 (Drosophila) (DAB1), mRNA. /// ENST00000332102 // upstream // 666022 // --- // --- // --- // Disabled homolog 1. [Source:Uniprot/SWISSPROT;Acc:O75553] /// ENST00000270980 // downstream // 99045 // --- // --- // --- // ---
rs4412616	PE aa C38:5	1	58134781	0.00701536	HDL	0.008587	0.6095	0.1756	0.8008	0.3273	0.7765	0.05657	0.02377	0.9547	0.1976	0.5984	0.5551	0.008587	0.8181	0.6453	0.5025	0.05813	0.2477	0.974045	0.417137	0.3737	0.660954	0.387193	0.973557	0.0748967	0.994526	0.76662	A	C	0.493272	0.24526	NM_021080 // upstream // 666022 // Hs.477370 // DAB1 // 1600 // Homo sapiens disabled homolog 1 (Drosophila) (DAB1), mRNA. /// ENST00000332102 // upstream // 666022 // --- // --- // --- // Disabled homolog 1. [Source:Uniprot/SWISSPROT;Acc:O75553] /// ENST00000270980 // downstream // 99045 // --- // --- // --- // ---
rs3896178	SM (OH) C20:3	1	60774017	4.61784e-05	BD	0.000288203	0.9412	0.8491	0.0836	0.239	0.8468	0.5501	0.9182	0.7793	0.2946	0.2213	0.2755	0.6336	0.2909	0.407	0.1371	0.303	0.3429	0.000288203	0.910597	0.921033	0.1259	0.649478	0.637753	0.808453	0.999392	0.178917	A	G	0.260499	0.074254	NM_005595 // upstream // 485984 // Hs.191911 // NFIA // 4774 // Homo sapiens nuclear factor I/A (NFIA), mRNA. /// AB037860 // upstream // 486297 // Hs.191911 // NFIA // 4774 // Homo sapiens mRNA for KIAA1439 protein, partial cds. /// NM_152377 // upstream // 522570 // Hs.47385 // C1orf87 // 127795 // Homo sapiens chromosome 1 open reading frame 87 (C1orf87), mRNA. /// ENST00000357977 // upstream …
rs3896178	SM (OH,COOH) C20:4	1	60774017	0.00038763	BD	0.000288203	0.9412	0.8491	0.0836	0.239	0.8468	0.5501	0.9182	0.7793	0.2946	0.2213	0.2755	0.6336	0.2909	0.407	0.1371	0.303	0.3429	0.000288203	0.910597	0.921033	0.1259	0.649478	0.637753	0.808453	0.999392	0.178917	A	G	0.260499	0.074254	NM_005595 // upstream // 485984 // Hs.191911 // NFIA // 4774 // Homo sapiens nuclear factor I/A (NFIA), mRNA. /// AB037860 // upstream // 486297 // Hs.191911 // NFIA // 4774 // Homo sapiens mRNA for KIAA1439 protein, partial cds. /// NM_152377 // upstream // 522570 // Hs.47385 // C1orf87 // 127795 // Homo sapiens chromosome 1 open reading frame 87 (C1orf87), mRNA. /// ENST00000357977 // upstream …
rs3896178	SM (OH,COOH) C20:2	1	60774017	0.000560508	BD	0.000288203	0.9412	0.8491	0.0836	0.239	0.8468	0.5501	0.9182	0.7793	0.2946	0.2213	0.2755	0.6336	0.2909	0.407	0.1371	0.303	0.3429	0.000288203	0.910597	0.921033	0.1259	0.649478	0.637753	0.808453	0.999392	0.178917	A	G	0.260499	0.074254	NM_005595 // upstream // 485984 // Hs.191911 // NFIA // 4774 // Homo sapiens nuclear factor I/A (NFIA), mRNA. /// AB037860 // upstream // 486297 // Hs.191911 // NFIA // 4774 // Homo sapiens mRNA for KIAA1439 protein, partial cds. /// NM_152377 // upstream // 522570 // Hs.47385 // C1orf87 // 127795 // Homo sapiens chromosome 1 open reading frame 87 (C1orf87), mRNA. /// ENST00000357977 // upstream …
rs3896178	SM (OH) C28:0	1	60774017	0.000625379	BD	0.000288203	0.9412	0.8491	0.0836	0.239	0.8468	0.5501	0.9182	0.7793	0.2946	0.2213	0.2755	0.6336	0.2909	0.407	0.1371	0.303	0.3429	0.000288203	0.910597	0.921033	0.1259	0.649478	0.637753	0.808453	0.999392	0.178917	A	G	0.260499	0.074254	NM_005595 // upstream // 485984 // Hs.191911 // NFIA // 4774 // Homo sapiens nuclear factor I/A (NFIA), mRNA. /// AB037860 // upstream // 486297 // Hs.191911 // NFIA // 4774 // Homo sapiens mRNA for KIAA1439 protein, partial cds. /// NM_152377 // upstream // 522570 // Hs.47385 // C1orf87 // 127795 // Homo sapiens chromosome 1 open reading frame 87 (C1orf87), mRNA. /// ENST00000357977 // upstream …
rs3896178	SM (OH,COOH) C24:1	1	60774017	0.00100208	BD	0.000288203	0.9412	0.8491	0.0836	0.239	0.8468	0.5501	0.9182	0.7793	0.2946	0.2213	0.2755	0.6336	0.2909	0.407	0.1371	0.303	0.3429	0.000288203	0.910597	0.921033	0.1259	0.649478	0.637753	0.808453	0.999392	0.178917	A	G	0.260499	0.074254	NM_005595 // upstream // 485984 // Hs.191911 // NFIA // 4774 // Homo sapiens nuclear factor I/A (NFIA), mRNA. /// AB037860 // upstream // 486297 // Hs.191911 // NFIA // 4774 // Homo sapiens mRNA for KIAA1439 protein, partial cds. /// NM_152377 // upstream // 522570 // Hs.47385 // C1orf87 // 127795 // Homo sapiens chromosome 1 open reading frame 87 (C1orf87), mRNA. /// ENST00000357977 // upstream …
rs3896178	SM (OH,COOH) C24:0	1	60774017	0.00109931	BD	0.000288203	0.9412	0.8491	0.0836	0.239	0.8468	0.5501	0.9182	0.7793	0.2946	0.2213	0.2755	0.6336	0.2909	0.407	0.1371	0.303	0.3429	0.000288203	0.910597	0.921033	0.1259	0.649478	0.637753	0.808453	0.999392	0.178917	A	G	0.260499	0.074254	NM_005595 // upstream // 485984 // Hs.191911 // NFIA // 4774 // Homo sapiens nuclear factor I/A (NFIA), mRNA. /// AB037860 // upstream // 486297 // Hs.191911 // NFIA // 4774 // Homo sapiens mRNA for KIAA1439 protein, partial cds. /// NM_152377 // upstream // 522570 // Hs.47385 // C1orf87 // 127795 // Homo sapiens chromosome 1 open reading frame 87 (C1orf87), mRNA. /// ENST00000357977 // upstream …
rs3896178	SM (OH,COOH) C22:0	1	60774017	0.0012013	BD	0.000288203	0.9412	0.8491	0.0836	0.239	0.8468	0.5501	0.9182	0.7793	0.2946	0.2213	0.2755	0.6336	0.2909	0.407	0.1371	0.303	0.3429	0.000288203	0.910597	0.921033	0.1259	0.649478	0.637753	0.808453	0.999392	0.178917	A	G	0.260499	0.074254	NM_005595 // upstream // 485984 // Hs.191911 // NFIA // 4774 // Homo sapiens nuclear factor I/A (NFIA), mRNA. /// AB037860 // upstream // 486297 // Hs.191911 // NFIA // 4774 // Homo sapiens mRNA for KIAA1439 protein, partial cds. /// NM_152377 // upstream // 522570 // Hs.47385 // C1orf87 // 127795 // Homo sapiens chromosome 1 open reading frame 87 (C1orf87), mRNA. /// ENST00000357977 // upstream …
rs3896178	SM (OH) C22:1	1	60774017	0.00162835	BD	0.000288203	0.9412	0.8491	0.0836	0.239	0.8468	0.5501	0.9182	0.7793	0.2946	0.2213	0.2755	0.6336	0.2909	0.407	0.1371	0.303	0.3429	0.000288203	0.910597	0.921033	0.1259	0.649478	0.637753	0.808453	0.999392	0.178917	A	G	0.260499	0.074254	NM_005595 // upstream // 485984 // Hs.191911 // NFIA // 4774 // Homo sapiens nuclear factor I/A (NFIA), mRNA. /// AB037860 // upstream // 486297 // Hs.191911 // NFIA // 4774 // Homo sapiens mRNA for KIAA1439 protein, partial cds. /// NM_152377 // upstream // 522570 // Hs.47385 // C1orf87 // 127795 // Homo sapiens chromosome 1 open reading frame 87 (C1orf87), mRNA. /// ENST00000357977 // upstream …
rs3896178	SM (OH,COOH) C20:3	1	60774017	0.00170945	BD	0.000288203	0.9412	0.8491	0.0836	0.239	0.8468	0.5501	0.9182	0.7793	0.2946	0.2213	0.2755	0.6336	0.2909	0.407	0.1371	0.303	0.3429	0.000288203	0.910597	0.921033	0.1259	0.649478	0.637753	0.808453	0.999392	0.178917	A	G	0.260499	0.074254	NM_005595 // upstream // 485984 // Hs.191911 // NFIA // 4774 // Homo sapiens nuclear factor I/A (NFIA), mRNA. /// AB037860 // upstream // 486297 // Hs.191911 // NFIA // 4774 // Homo sapiens mRNA for KIAA1439 protein, partial cds. /// NM_152377 // upstream // 522570 // Hs.47385 // C1orf87 // 127795 // Homo sapiens chromosome 1 open reading frame 87 (C1orf87), mRNA. /// ENST00000357977 // upstream …
rs3896178	C18:2-OH	1	60774017	0.00417586	BD	0.000288203	0.9412	0.8491	0.0836	0.239	0.8468	0.5501	0.9182	0.7793	0.2946	0.2213	0.2755	0.6336	0.2909	0.407	0.1371	0.303	0.3429	0.000288203	0.910597	0.921033	0.1259	0.649478	0.637753	0.808453	0.999392	0.178917	A	G	0.260499	0.074254	NM_005595 // upstream // 485984 // Hs.191911 // NFIA // 4774 // Homo sapiens nuclear factor I/A (NFIA), mRNA. /// AB037860 // upstream // 486297 // Hs.191911 // NFIA // 4774 // Homo sapiens mRNA for KIAA1439 protein, partial cds. /// NM_152377 // upstream // 522570 // Hs.47385 // C1orf87 // 127795 // Homo sapiens chromosome 1 open reading frame 87 (C1orf87), mRNA. /// ENST00000357977 // upstream …
rs3896178	SM (OH,COOH) C18:2	1	60774017	0.00434632	BD	0.000288203	0.9412	0.8491	0.0836	0.239	0.8468	0.5501	0.9182	0.7793	0.2946	0.2213	0.2755	0.6336	0.2909	0.407	0.1371	0.303	0.3429	0.000288203	0.910597	0.921033	0.1259	0.649478	0.637753	0.808453	0.999392	0.178917	A	G	0.260499	0.074254	NM_005595 // upstream // 485984 // Hs.191911 // NFIA // 4774 // Homo sapiens nuclear factor I/A (NFIA), mRNA. /// AB037860 // upstream // 486297 // Hs.191911 // NFIA // 4774 // Homo sapiens mRNA for KIAA1439 protein, partial cds. /// NM_152377 // upstream // 522570 // Hs.47385 // C1orf87 // 127795 // Homo sapiens chromosome 1 open reading frame 87 (C1orf87), mRNA. /// ENST00000357977 // upstream …
rs3896178	SM (OH,COOH) C16:2 (SM C20:0)	1	60774017	0.0044512	BD	0.000288203	0.9412	0.8491	0.0836	0.239	0.8468	0.5501	0.9182	0.7793	0.2946	0.2213	0.2755	0.6336	0.2909	0.407	0.1371	0.303	0.3429	0.000288203	0.910597	0.921033	0.1259	0.649478	0.637753	0.808453	0.999392	0.178917	A	G	0.260499	0.074254	NM_005595 // upstream // 485984 // Hs.191911 // NFIA // 4774 // Homo sapiens nuclear factor I/A (NFIA), mRNA. /// AB037860 // upstream // 486297 // Hs.191911 // NFIA // 4774 // Homo sapiens mRNA for KIAA1439 protein, partial cds. /// NM_152377 // upstream // 522570 // Hs.47385 // C1orf87 // 127795 // Homo sapiens chromosome 1 open reading frame 87 (C1orf87), mRNA. /// ENST00000357977 // upstream …
rs3896178	SM (OH) C28:1	1	60774017	0.00847283	BD	0.000288203	0.9412	0.8491	0.0836	0.239	0.8468	0.5501	0.9182	0.7793	0.2946	0.2213	0.2755	0.6336	0.2909	0.407	0.1371	0.303	0.3429	0.000288203	0.910597	0.921033	0.1259	0.649478	0.637753	0.808453	0.999392	0.178917	A	G	0.260499	0.074254	NM_005595 // upstream // 485984 // Hs.191911 // NFIA // 4774 // Homo sapiens nuclear factor I/A (NFIA), mRNA. /// AB037860 // upstream // 486297 // Hs.191911 // NFIA // 4774 // Homo sapiens mRNA for KIAA1439 protein, partial cds. /// NM_152377 // upstream // 522570 // Hs.47385 // C1orf87 // 127795 // Homo sapiens chromosome 1 open reading frame 87 (C1orf87), mRNA. /// ENST00000357977 // upstream …
rs3896178	SM (OH,COOH) C16:1	1	60774017	0.00883019	BD	0.000288203	0.9412	0.8491	0.0836	0.239	0.8468	0.5501	0.9182	0.7793	0.2946	0.2213	0.2755	0.6336	0.2909	0.407	0.1371	0.303	0.3429	0.000288203	0.910597	0.921033	0.1259	0.649478	0.637753	0.808453	0.999392	0.178917	A	G	0.260499	0.074254	NM_005595 // upstream // 485984 // Hs.191911 // NFIA // 4774 // Homo sapiens nuclear factor I/A (NFIA), mRNA. /// AB037860 // upstream // 486297 // Hs.191911 // NFIA // 4774 // Homo sapiens mRNA for KIAA1439 protein, partial cds. /// NM_152377 // upstream // 522570 // Hs.47385 // C1orf87 // 127795 // Homo sapiens chromosome 1 open reading frame 87 (C1orf87), mRNA. /// ENST00000357977 // upstream …
rs765691	PC ae C34:6 (PC ae (COOH) C30:0, PC aa (OH, COOH) C28:1)	1	62471869	8.24802e-05	2h_glucose	0.02722	0.6757	0.3826	0.1804	0.02722	0.8629	0.7964	0.3229	0.05262	0.5006	0.8492	0.3179	0.8151	0.3988	0.1088	0.751	0.7248	0.2841	0.83741	0.370437	0.719345	0.538762	0.265187	0.0566259	0.872463	0.992701	0.901737	A	T	0.277574	0.077819	NM_181712 // intron // 0 // Hs.283398 // ANKRD38 // 163782 // Homo sapiens ankyrin repeat domain 38 (ANKRD38), mRNA. /// ENST00000354381 // intron // 0 // --- // --- // --- // ankyrin repeat domain 38 [Source:RefSeq_peptide;Acc:NP_859063] /// ENST00000255207 // intron // 0 // --- // --- // --- // ankyrin repeat domain 38 [Source:RefSeq_peptide;Acc:NP_859063]
rs765691	AA	1	62471869	0.000144852	2h_glucose	0.02722	0.6757	0.3826	0.1804	0.02722	0.8629	0.7964	0.3229	0.05262	0.5006	0.8492	0.3179	0.8151	0.3988	0.1088	0.751	0.7248	0.2841	0.83741	0.370437	0.719345	0.538762	0.265187	0.0566259	0.872463	0.992701	0.901737	A	T	0.277574	0.077819	NM_181712 // intron // 0 // Hs.283398 // ANKRD38 // 163782 // Homo sapiens ankyrin repeat domain 38 (ANKRD38), mRNA. /// ENST00000354381 // intron // 0 // --- // --- // --- // ankyrin repeat domain 38 [Source:RefSeq_peptide;Acc:NP_859063] /// ENST00000255207 // intron // 0 // --- // --- // --- // ankyrin repeat domain 38 [Source:RefSeq_peptide;Acc:NP_859063]
rs765691	PE aa C40:6	1	62471869	0.000169557	2h_glucose	0.02722	0.6757	0.3826	0.1804	0.02722	0.8629	0.7964	0.3229	0.05262	0.5006	0.8492	0.3179	0.8151	0.3988	0.1088	0.751	0.7248	0.2841	0.83741	0.370437	0.719345	0.538762	0.265187	0.0566259	0.872463	0.992701	0.901737	A	T	0.277574	0.077819	NM_181712 // intron // 0 // Hs.283398 // ANKRD38 // 163782 // Homo sapiens ankyrin repeat domain 38 (ANKRD38), mRNA. /// ENST00000354381 // intron // 0 // --- // --- // --- // ankyrin repeat domain 38 [Source:RefSeq_peptide;Acc:NP_859063] /// ENST00000255207 // intron // 0 // --- // --- // --- // ankyrin repeat domain 38 [Source:RefSeq_peptide;Acc:NP_859063]
rs765691	PC aa C38:5	1	62471869	0.000174204	2h_glucose	0.02722	0.6757	0.3826	0.1804	0.02722	0.8629	0.7964	0.3229	0.05262	0.5006	0.8492	0.3179	0.8151	0.3988	0.1088	0.751	0.7248	0.2841	0.83741	0.370437	0.719345	0.538762	0.265187	0.0566259	0.872463	0.992701	0.901737	A	T	0.277574	0.077819	NM_181712 // intron // 0 // Hs.283398 // ANKRD38 // 163782 // Homo sapiens ankyrin repeat domain 38 (ANKRD38), mRNA. /// ENST00000354381 // intron // 0 // --- // --- // --- // ankyrin repeat domain 38 [Source:RefSeq_peptide;Acc:NP_859063] /// ENST00000255207 // intron // 0 // --- // --- // --- // ankyrin repeat domain 38 [Source:RefSeq_peptide;Acc:NP_859063]
rs765691	PC aa C40:5	1	62471869	0.000294507	2h_glucose	0.02722	0.6757	0.3826	0.1804	0.02722	0.8629	0.7964	0.3229	0.05262	0.5006	0.8492	0.3179	0.8151	0.3988	0.1088	0.751	0.7248	0.2841	0.83741	0.370437	0.719345	0.538762	0.265187	0.0566259	0.872463	0.992701	0.901737	A	T	0.277574	0.077819	NM_181712 // intron // 0 // Hs.283398 // ANKRD38 // 163782 // Homo sapiens ankyrin repeat domain 38 (ANKRD38), mRNA. /// ENST00000354381 // intron // 0 // --- // --- // --- // ankyrin repeat domain 38 [Source:RefSeq_peptide;Acc:NP_859063] /// ENST00000255207 // intron // 0 // --- // --- // --- // ankyrin repeat domain 38 [Source:RefSeq_peptide;Acc:NP_859063]
rs765691	PE aa C36:4	1	62471869	0.000344206	2h_glucose	0.02722	0.6757	0.3826	0.1804	0.02722	0.8629	0.7964	0.3229	0.05262	0.5006	0.8492	0.3179	0.8151	0.3988	0.1088	0.751	0.7248	0.2841	0.83741	0.370437	0.719345	0.538762	0.265187	0.0566259	0.872463	0.992701	0.901737	A	T	0.277574	0.077819	NM_181712 // intron // 0 // Hs.283398 // ANKRD38 // 163782 // Homo sapiens ankyrin repeat domain 38 (ANKRD38), mRNA. /// ENST00000354381 // intron // 0 // --- // --- // --- // ankyrin repeat domain 38 [Source:RefSeq_peptide;Acc:NP_859063] /// ENST00000255207 // intron // 0 // --- // --- // --- // ankyrin repeat domain 38 [Source:RefSeq_peptide;Acc:NP_859063]
rs765691	PE aa C38:4	1	62471869	0.000688565	2h_glucose	0.02722	0.6757	0.3826	0.1804	0.02722	0.8629	0.7964	0.3229	0.05262	0.5006	0.8492	0.3179	0.8151	0.3988	0.1088	0.751	0.7248	0.2841	0.83741	0.370437	0.719345	0.538762	0.265187	0.0566259	0.872463	0.992701	0.901737	A	T	0.277574	0.077819	NM_181712 // intron // 0 // Hs.283398 // ANKRD38 // 163782 // Homo sapiens ankyrin repeat domain 38 (ANKRD38), mRNA. /// ENST00000354381 // intron // 0 // --- // --- // --- // ankyrin repeat domain 38 [Source:RefSeq_peptide;Acc:NP_859063] /// ENST00000255207 // intron // 0 // --- // --- // --- // ankyrin repeat domain 38 [Source:RefSeq_peptide;Acc:NP_859063]
rs765691	PC ae C36:6 (PC aa (OH, COOH) C30:1)	1	62471869	0.000696464	2h_glucose	0.02722	0.6757	0.3826	0.1804	0.02722	0.8629	0.7964	0.3229	0.05262	0.5006	0.8492	0.3179	0.8151	0.3988	0.1088	0.751	0.7248	0.2841	0.83741	0.370437	0.719345	0.538762	0.265187	0.0566259	0.872463	0.992701	0.901737	A	T	0.277574	0.077819	NM_181712 // intron // 0 // Hs.283398 // ANKRD38 // 163782 // Homo sapiens ankyrin repeat domain 38 (ANKRD38), mRNA. /// ENST00000354381 // intron // 0 // --- // --- // --- // ankyrin repeat domain 38 [Source:RefSeq_peptide;Acc:NP_859063] /// ENST00000255207 // intron // 0 // --- // --- // --- // ankyrin repeat domain 38 [Source:RefSeq_peptide;Acc:NP_859063]
rs765691	PC aa C40:6	1	62471869	0.000710736	2h_glucose	0.02722	0.6757	0.3826	0.1804	0.02722	0.8629	0.7964	0.3229	0.05262	0.5006	0.8492	0.3179	0.8151	0.3988	0.1088	0.751	0.7248	0.2841	0.83741	0.370437	0.719345	0.538762	0.265187	0.0566259	0.872463	0.992701	0.901737	A	T	0.277574	0.077819	NM_181712 // intron // 0 // Hs.283398 // ANKRD38 // 163782 // Homo sapiens ankyrin repeat domain 38 (ANKRD38), mRNA. /// ENST00000354381 // intron // 0 // --- // --- // --- // ankyrin repeat domain 38 [Source:RefSeq_peptide;Acc:NP_859063] /// ENST00000255207 // intron // 0 // --- // --- // --- // ankyrin repeat domain 38 [Source:RefSeq_peptide;Acc:NP_859063]
rs765691	PE aa C38:5	1	62471869	0.000837478	2h_glucose	0.02722	0.6757	0.3826	0.1804	0.02722	0.8629	0.7964	0.3229	0.05262	0.5006	0.8492	0.3179	0.8151	0.3988	0.1088	0.751	0.7248	0.2841	0.83741	0.370437	0.719345	0.538762	0.265187	0.0566259	0.872463	0.992701	0.901737	A	T	0.277574	0.077819	NM_181712 // intron // 0 // Hs.283398 // ANKRD38 // 163782 // Homo sapiens ankyrin repeat domain 38 (ANKRD38), mRNA. /// ENST00000354381 // intron // 0 // --- // --- // --- // ankyrin repeat domain 38 [Source:RefSeq_peptide;Acc:NP_859063] /// ENST00000255207 // intron // 0 // --- // --- // --- // ankyrin repeat domain 38 [Source:RefSeq_peptide;Acc:NP_859063]
rs765691	PC aa C36:4	1	62471869	0.000871853	2h_glucose	0.02722	0.6757	0.3826	0.1804	0.02722	0.8629	0.7964	0.3229	0.05262	0.5006	0.8492	0.3179	0.8151	0.3988	0.1088	0.751	0.7248	0.2841	0.83741	0.370437	0.719345	0.538762	0.265187	0.0566259	0.872463	0.992701	0.901737	A	T	0.277574	0.077819	NM_181712 // intron // 0 // Hs.283398 // ANKRD38 // 163782 // Homo sapiens ankyrin repeat domain 38 (ANKRD38), mRNA. /// ENST00000354381 // intron // 0 // --- // --- // --- // ankyrin repeat domain 38 [Source:RefSeq_peptide;Acc:NP_859063] /// ENST00000255207 // intron // 0 // --- // --- // --- // ankyrin repeat domain 38 [Source:RefSeq_peptide;Acc:NP_859063]
rs765691	PE aa C38:6	1	62471869	0.00090568	2h_glucose	0.02722	0.6757	0.3826	0.1804	0.02722	0.8629	0.7964	0.3229	0.05262	0.5006	0.8492	0.3179	0.8151	0.3988	0.1088	0.751	0.7248	0.2841	0.83741	0.370437	0.719345	0.538762	0.265187	0.0566259	0.872463	0.992701	0.901737	A	T	0.277574	0.077819	NM_181712 // intron // 0 // Hs.283398 // ANKRD38 // 163782 // Homo sapiens ankyrin repeat domain 38 (ANKRD38), mRNA. /// ENST00000354381 // intron // 0 // --- // --- // --- // ankyrin repeat domain 38 [Source:RefSeq_peptide;Acc:NP_859063] /// ENST00000255207 // intron // 0 // --- // --- // --- // ankyrin repeat domain 38 [Source:RefSeq_peptide;Acc:NP_859063]
rs765691	PC aa C38:6	1	62471869	0.00192451	2h_glucose	0.02722	0.6757	0.3826	0.1804	0.02722	0.8629	0.7964	0.3229	0.05262	0.5006	0.8492	0.3179	0.8151	0.3988	0.1088	0.751	0.7248	0.2841	0.83741	0.370437	0.719345	0.538762	0.265187	0.0566259	0.872463	0.992701	0.901737	A	T	0.277574	0.077819	NM_181712 // intron // 0 // Hs.283398 // ANKRD38 // 163782 // Homo sapiens ankyrin repeat domain 38 (ANKRD38), mRNA. /// ENST00000354381 // intron // 0 // --- // --- // --- // ankyrin repeat domain 38 [Source:RefSeq_peptide;Acc:NP_859063] /// ENST00000255207 // intron // 0 // --- // --- // --- // ankyrin repeat domain 38 [Source:RefSeq_peptide;Acc:NP_859063]
rs765691	SM (OH,COOH) C16:1	1	62471869	0.00200746	2h_glucose	0.02722	0.6757	0.3826	0.1804	0.02722	0.8629	0.7964	0.3229	0.05262	0.5006	0.8492	0.3179	0.8151	0.3988	0.1088	0.751	0.7248	0.2841	0.83741	0.370437	0.719345	0.538762	0.265187	0.0566259	0.872463	0.992701	0.901737	A	T	0.277574	0.077819	NM_181712 // intron // 0 // Hs.283398 // ANKRD38 // 163782 // Homo sapiens ankyrin repeat domain 38 (ANKRD38), mRNA. /// ENST00000354381 // intron // 0 // --- // --- // --- // ankyrin repeat domain 38 [Source:RefSeq_peptide;Acc:NP_859063] /// ENST00000255207 // intron // 0 // --- // --- // --- // ankyrin repeat domain 38 [Source:RefSeq_peptide;Acc:NP_859063]
rs765691	PI aa C38:4 (PIP aa C32:2, PIP2 aa C26:0)	1	62471869	0.00202539	2h_glucose	0.02722	0.6757	0.3826	0.1804	0.02722	0.8629	0.7964	0.3229	0.05262	0.5006	0.8492	0.3179	0.8151	0.3988	0.1088	0.751	0.7248	0.2841	0.83741	0.370437	0.719345	0.538762	0.265187	0.0566259	0.872463	0.992701	0.901737	A	T	0.277574	0.077819	NM_181712 // intron // 0 // Hs.283398 // ANKRD38 // 163782 // Homo sapiens ankyrin repeat domain 38 (ANKRD38), mRNA. /// ENST00000354381 // intron // 0 // --- // --- // --- // ankyrin repeat domain 38 [Source:RefSeq_peptide;Acc:NP_859063] /// ENST00000255207 // intron // 0 // --- // --- // --- // ankyrin repeat domain 38 [Source:RefSeq_peptide;Acc:NP_859063]
rs765691	PC aa C32:0 (PC ae C34:7, PC ae (COOH) C30:1, PC aa (OH, COOH) C28:2)	1	62471869	0.00203374	2h_glucose	0.02722	0.6757	0.3826	0.1804	0.02722	0.8629	0.7964	0.3229	0.05262	0.5006	0.8492	0.3179	0.8151	0.3988	0.1088	0.751	0.7248	0.2841	0.83741	0.370437	0.719345	0.538762	0.265187	0.0566259	0.872463	0.992701	0.901737	A	T	0.277574	0.077819	NM_181712 // intron // 0 // Hs.283398 // ANKRD38 // 163782 // Homo sapiens ankyrin repeat domain 38 (ANKRD38), mRNA. /// ENST00000354381 // intron // 0 // --- // --- // --- // ankyrin repeat domain 38 [Source:RefSeq_peptide;Acc:NP_859063] /// ENST00000255207 // intron // 0 // --- // --- // --- // ankyrin repeat domain 38 [Source:RefSeq_peptide;Acc:NP_859063]
rs765691	PC aa C32:1 (PC ae (COOH) C30:2, PC aa (OH, COOH) C28:3, PC ae C34:8)	1	62471869	0.00228567	2h_glucose	0.02722	0.6757	0.3826	0.1804	0.02722	0.8629	0.7964	0.3229	0.05262	0.5006	0.8492	0.3179	0.8151	0.3988	0.1088	0.751	0.7248	0.2841	0.83741	0.370437	0.719345	0.538762	0.265187	0.0566259	0.872463	0.992701	0.901737	A	T	0.277574	0.077819	NM_181712 // intron // 0 // Hs.283398 // ANKRD38 // 163782 // Homo sapiens ankyrin repeat domain 38 (ANKRD38), mRNA. /// ENST00000354381 // intron // 0 // --- // --- // --- // ankyrin repeat domain 38 [Source:RefSeq_peptide;Acc:NP_859063] /// ENST00000255207 // intron // 0 // --- // --- // --- // ankyrin repeat domain 38 [Source:RefSeq_peptide;Acc:NP_859063]
rs765691	PC aa C34:4	1	62471869	0.00237895	2h_glucose	0.02722	0.6757	0.3826	0.1804	0.02722	0.8629	0.7964	0.3229	0.05262	0.5006	0.8492	0.3179	0.8151	0.3988	0.1088	0.751	0.7248	0.2841	0.83741	0.370437	0.719345	0.538762	0.265187	0.0566259	0.872463	0.992701	0.901737	A	T	0.277574	0.077819	NM_181712 // intron // 0 // Hs.283398 // ANKRD38 // 163782 // Homo sapiens ankyrin repeat domain 38 (ANKRD38), mRNA. /// ENST00000354381 // intron // 0 // --- // --- // --- // ankyrin repeat domain 38 [Source:RefSeq_peptide;Acc:NP_859063] /// ENST00000255207 // intron // 0 // --- // --- // --- // ankyrin repeat domain 38 [Source:RefSeq_peptide;Acc:NP_859063]
rs765691	PI aa C36:4 (PIP aa C30:2, PIP2 aa C24:0)	1	62471869	0.0027991	2h_glucose	0.02722	0.6757	0.3826	0.1804	0.02722	0.8629	0.7964	0.3229	0.05262	0.5006	0.8492	0.3179	0.8151	0.3988	0.1088	0.751	0.7248	0.2841	0.83741	0.370437	0.719345	0.538762	0.265187	0.0566259	0.872463	0.992701	0.901737	A	T	0.277574	0.077819	NM_181712 // intron // 0 // Hs.283398 // ANKRD38 // 163782 // Homo sapiens ankyrin repeat domain 38 (ANKRD38), mRNA. /// ENST00000354381 // intron // 0 // --- // --- // --- // ankyrin repeat domain 38 [Source:RefSeq_peptide;Acc:NP_859063] /// ENST00000255207 // intron // 0 // --- // --- // --- // ankyrin repeat domain 38 [Source:RefSeq_peptide;Acc:NP_859063]
rs765691	PC aa C40:4	1	62471869	0.0031859	2h_glucose	0.02722	0.6757	0.3826	0.1804	0.02722	0.8629	0.7964	0.3229	0.05262	0.5006	0.8492	0.3179	0.8151	0.3988	0.1088	0.751	0.7248	0.2841	0.83741	0.370437	0.719345	0.538762	0.265187	0.0566259	0.872463	0.992701	0.901737	A	T	0.277574	0.077819	NM_181712 // intron // 0 // Hs.283398 // ANKRD38 // 163782 // Homo sapiens ankyrin repeat domain 38 (ANKRD38), mRNA. /// ENST00000354381 // intron // 0 // --- // --- // --- // ankyrin repeat domain 38 [Source:RefSeq_peptide;Acc:NP_859063] /// ENST00000255207 // intron // 0 // --- // --- // --- // ankyrin repeat domain 38 [Source:RefSeq_peptide;Acc:NP_859063]
rs765691	PC aa C34:0 (PC ae C36:7, PC aa (OH, COOH) C30:2)	1	62471869	0.00318947	2h_glucose	0.02722	0.6757	0.3826	0.1804	0.02722	0.8629	0.7964	0.3229	0.05262	0.5006	0.8492	0.3179	0.8151	0.3988	0.1088	0.751	0.7248	0.2841	0.83741	0.370437	0.719345	0.538762	0.265187	0.0566259	0.872463	0.992701	0.901737	A	T	0.277574	0.077819	NM_181712 // intron // 0 // Hs.283398 // ANKRD38 // 163782 // Homo sapiens ankyrin repeat domain 38 (ANKRD38), mRNA. /// ENST00000354381 // intron // 0 // --- // --- // --- // ankyrin repeat domain 38 [Source:RefSeq_peptide;Acc:NP_859063] /// ENST00000255207 // intron // 0 // --- // --- // --- // ankyrin repeat domain 38 [Source:RefSeq_peptide;Acc:NP_859063]
rs765691	PC aa C38:4	1	62471869	0.00360337	2h_glucose	0.02722	0.6757	0.3826	0.1804	0.02722	0.8629	0.7964	0.3229	0.05262	0.5006	0.8492	0.3179	0.8151	0.3988	0.1088	0.751	0.7248	0.2841	0.83741	0.370437	0.719345	0.538762	0.265187	0.0566259	0.872463	0.992701	0.901737	A	T	0.277574	0.077819	NM_181712 // intron // 0 // Hs.283398 // ANKRD38 // 163782 // Homo sapiens ankyrin repeat domain 38 (ANKRD38), mRNA. /// ENST00000354381 // intron // 0 // --- // --- // --- // ankyrin repeat domain 38 [Source:RefSeq_peptide;Acc:NP_859063] /// ENST00000255207 // intron // 0 // --- // --- // --- // ankyrin repeat domain 38 [Source:RefSeq_peptide;Acc:NP_859063]
rs765691	PC aa C36:5	1	62471869	0.00423851	2h_glucose	0.02722	0.6757	0.3826	0.1804	0.02722	0.8629	0.7964	0.3229	0.05262	0.5006	0.8492	0.3179	0.8151	0.3988	0.1088	0.751	0.7248	0.2841	0.83741	0.370437	0.719345	0.538762	0.265187	0.0566259	0.872463	0.992701	0.901737	A	T	0.277574	0.077819	NM_181712 // intron // 0 // Hs.283398 // ANKRD38 // 163782 // Homo sapiens ankyrin repeat domain 38 (ANKRD38), mRNA. /// ENST00000354381 // intron // 0 // --- // --- // --- // ankyrin repeat domain 38 [Source:RefSeq_peptide;Acc:NP_859063] /// ENST00000255207 // intron // 0 // --- // --- // --- // ankyrin repeat domain 38 [Source:RefSeq_peptide;Acc:NP_859063]
rs765691	PC a C20:4 (PC ae C20:4)	1	62471869	0.00475231	2h_glucose	0.02722	0.6757	0.3826	0.1804	0.02722	0.8629	0.7964	0.3229	0.05262	0.5006	0.8492	0.3179	0.8151	0.3988	0.1088	0.751	0.7248	0.2841	0.83741	0.370437	0.719345	0.538762	0.265187	0.0566259	0.872463	0.992701	0.901737	A	T	0.277574	0.077819	NM_181712 // intron // 0 // Hs.283398 // ANKRD38 // 163782 // Homo sapiens ankyrin repeat domain 38 (ANKRD38), mRNA. /// ENST00000354381 // intron // 0 // --- // --- // --- // ankyrin repeat domain 38 [Source:RefSeq_peptide;Acc:NP_859063] /// ENST00000255207 // intron // 0 // --- // --- // --- // ankyrin repeat domain 38 [Source:RefSeq_peptide;Acc:NP_859063]
rs765691	ASP	1	62471869	0.00672784	2h_glucose	0.02722	0.6757	0.3826	0.1804	0.02722	0.8629	0.7964	0.3229	0.05262	0.5006	0.8492	0.3179	0.8151	0.3988	0.1088	0.751	0.7248	0.2841	0.83741	0.370437	0.719345	0.538762	0.265187	0.0566259	0.872463	0.992701	0.901737	A	T	0.277574	0.077819	NM_181712 // intron // 0 // Hs.283398 // ANKRD38 // 163782 // Homo sapiens ankyrin repeat domain 38 (ANKRD38), mRNA. /// ENST00000354381 // intron // 0 // --- // --- // --- // ankyrin repeat domain 38 [Source:RefSeq_peptide;Acc:NP_859063] /// ENST00000255207 // intron // 0 // --- // --- // --- // ankyrin repeat domain 38 [Source:RefSeq_peptide;Acc:NP_859063]
rs765691	PC aa C36:0 (PC ae C38:7)	1	62471869	0.00728038	2h_glucose	0.02722	0.6757	0.3826	0.1804	0.02722	0.8629	0.7964	0.3229	0.05262	0.5006	0.8492	0.3179	0.8151	0.3988	0.1088	0.751	0.7248	0.2841	0.83741	0.370437	0.719345	0.538762	0.265187	0.0566259	0.872463	0.992701	0.901737	A	T	0.277574	0.077819	NM_181712 // intron // 0 // Hs.283398 // ANKRD38 // 163782 // Homo sapiens ankyrin repeat domain 38 (ANKRD38), mRNA. /// ENST00000354381 // intron // 0 // --- // --- // --- // ankyrin repeat domain 38 [Source:RefSeq_peptide;Acc:NP_859063] /// ENST00000255207 // intron // 0 // --- // --- // --- // ankyrin repeat domain 38 [Source:RefSeq_peptide;Acc:NP_859063]
rs765691	PC aa C34:1 (PC ae C36:8)	1	62471869	0.00939351	2h_glucose	0.02722	0.6757	0.3826	0.1804	0.02722	0.8629	0.7964	0.3229	0.05262	0.5006	0.8492	0.3179	0.8151	0.3988	0.1088	0.751	0.7248	0.2841	0.83741	0.370437	0.719345	0.538762	0.265187	0.0566259	0.872463	0.992701	0.901737	A	T	0.277574	0.077819	NM_181712 // intron // 0 // Hs.283398 // ANKRD38 // 163782 // Homo sapiens ankyrin repeat domain 38 (ANKRD38), mRNA. /// ENST00000354381 // intron // 0 // --- // --- // --- // ankyrin repeat domain 38 [Source:RefSeq_peptide;Acc:NP_859063] /// ENST00000255207 // intron // 0 // --- // --- // --- // ankyrin repeat domain 38 [Source:RefSeq_peptide;Acc:NP_859063]
rs659406	C6	1	63968039	9.99643e-05		0.06052	0.9324	0.3071	0.9341	0.4184	0.6546	0.3766	0.9357	0.2513	0.7252	0.5952	0.6395	0.49	0.9166	0.06052	0.9095	0.4542	0.4992	0.318807	0.663906	0.977109	0.275149	0.523615	0.735696	0.190634	0.993917	0.88714	C	T	0.224296	0.050796	NM_005012 // intron // 0 // Hs.436456 // ROR1 // 4919 // Homo sapiens receptor tyrosine kinase-like orphan receptor 1 (ROR1), mRNA. /// ENST00000343248 // intron // 0 // --- // --- // --- // Tyrosine-protein kinase transmembrane receptor ROR1 precursor (EC 2.7.1.112) (Neurotrophic tyrosine kinase, receptor-related 1).
rs659406	C8	1	63968039	0.000331419		0.06052	0.9324	0.3071	0.9341	0.4184	0.6546	0.3766	0.9357	0.2513	0.7252	0.5952	0.6395	0.49	0.9166	0.06052	0.9095	0.4542	0.4992	0.318807	0.663906	0.977109	0.275149	0.523615	0.735696	0.190634	0.993917	0.88714	C	T	0.224296	0.050796	NM_005012 // intron // 0 // Hs.436456 // ROR1 // 4919 // Homo sapiens receptor tyrosine kinase-like orphan receptor 1 (ROR1), mRNA. /// ENST00000343248 // intron // 0 // --- // --- // --- // Tyrosine-protein kinase transmembrane receptor ROR1 precursor (EC 2.7.1.112) (Neurotrophic tyrosine kinase, receptor-related 1).
rs659406	C10	1	63968039	0.000375917		0.06052	0.9324	0.3071	0.9341	0.4184	0.6546	0.3766	0.9357	0.2513	0.7252	0.5952	0.6395	0.49	0.9166	0.06052	0.9095	0.4542	0.4992	0.318807	0.663906	0.977109	0.275149	0.523615	0.735696	0.190634	0.993917	0.88714	C	T	0.224296	0.050796	NM_005012 // intron // 0 // Hs.436456 // ROR1 // 4919 // Homo sapiens receptor tyrosine kinase-like orphan receptor 1 (ROR1), mRNA. /// ENST00000343248 // intron // 0 // --- // --- // --- // Tyrosine-protein kinase transmembrane receptor ROR1 precursor (EC 2.7.1.112) (Neurotrophic tyrosine kinase, receptor-related 1).
rs659406	C4	1	63968039	0.000433111		0.06052	0.9324	0.3071	0.9341	0.4184	0.6546	0.3766	0.9357	0.2513	0.7252	0.5952	0.6395	0.49	0.9166	0.06052	0.9095	0.4542	0.4992	0.318807	0.663906	0.977109	0.275149	0.523615	0.735696	0.190634	0.993917	0.88714	C	T	0.224296	0.050796	NM_005012 // intron // 0 // Hs.436456 // ROR1 // 4919 // Homo sapiens receptor tyrosine kinase-like orphan receptor 1 (ROR1), mRNA. /// ENST00000343248 // intron // 0 // --- // --- // --- // Tyrosine-protein kinase transmembrane receptor ROR1 precursor (EC 2.7.1.112) (Neurotrophic tyrosine kinase, receptor-related 1).
rs659406	C4:1-DC	1	63968039	0.000542517		0.06052	0.9324	0.3071	0.9341	0.4184	0.6546	0.3766	0.9357	0.2513	0.7252	0.5952	0.6395	0.49	0.9166	0.06052	0.9095	0.4542	0.4992	0.318807	0.663906	0.977109	0.275149	0.523615	0.735696	0.190634	0.993917	0.88714	C	T	0.224296	0.050796	NM_005012 // intron // 0 // Hs.436456 // ROR1 // 4919 // Homo sapiens receptor tyrosine kinase-like orphan receptor 1 (ROR1), mRNA. /// ENST00000343248 // intron // 0 // --- // --- // --- // Tyrosine-protein kinase transmembrane receptor ROR1 precursor (EC 2.7.1.112) (Neurotrophic tyrosine kinase, receptor-related 1).
rs659406	C10:1	1	63968039	0.00133469		0.06052	0.9324	0.3071	0.9341	0.4184	0.6546	0.3766	0.9357	0.2513	0.7252	0.5952	0.6395	0.49	0.9166	0.06052	0.9095	0.4542	0.4992	0.318807	0.663906	0.977109	0.275149	0.523615	0.735696	0.190634	0.993917	0.88714	C	T	0.224296	0.050796	NM_005012 // intron // 0 // Hs.436456 // ROR1 // 4919 // Homo sapiens receptor tyrosine kinase-like orphan receptor 1 (ROR1), mRNA. /// ENST00000343248 // intron // 0 // --- // --- // --- // Tyrosine-protein kinase transmembrane receptor ROR1 precursor (EC 2.7.1.112) (Neurotrophic tyrosine kinase, receptor-related 1).
rs659406	C12:1	1	63968039	0.00775633		0.06052	0.9324	0.3071	0.9341	0.4184	0.6546	0.3766	0.9357	0.2513	0.7252	0.5952	0.6395	0.49	0.9166	0.06052	0.9095	0.4542	0.4992	0.318807	0.663906	0.977109	0.275149	0.523615	0.735696	0.190634	0.993917	0.88714	C	T	0.224296	0.050796	NM_005012 // intron // 0 // Hs.436456 // ROR1 // 4919 // Homo sapiens receptor tyrosine kinase-like orphan receptor 1 (ROR1), mRNA. /// ENST00000343248 // intron // 0 // --- // --- // --- // Tyrosine-protein kinase transmembrane receptor ROR1 precursor (EC 2.7.1.112) (Neurotrophic tyrosine kinase, receptor-related 1).
rs659406	C12	1	63968039	0.00882071		0.06052	0.9324	0.3071	0.9341	0.4184	0.6546	0.3766	0.9357	0.2513	0.7252	0.5952	0.6395	0.49	0.9166	0.06052	0.9095	0.4542	0.4992	0.318807	0.663906	0.977109	0.275149	0.523615	0.735696	0.190634	0.993917	0.88714	C	T	0.224296	0.050796	NM_005012 // intron // 0 // Hs.436456 // ROR1 // 4919 // Homo sapiens receptor tyrosine kinase-like orphan receptor 1 (ROR1), mRNA. /// ENST00000343248 // intron // 0 // --- // --- // --- // Tyrosine-protein kinase transmembrane receptor ROR1 precursor (EC 2.7.1.112) (Neurotrophic tyrosine kinase, receptor-related 1).
rs1566527	SM (OH) C22:1	1	66281119	8.82016e-05	TG_UMich	0.01024	0.6847	0.04774	0.01024	0.5523	0.1873	0.7512	0.1721	0.3361	0.7549	0.1498	0.2903	0.5741	0.7114	0.2625	0.9366	0.1549	0.04416	0.518103	0.0832939	0.0431636	0.256629	0.0278716	0.233757	0.0983944	0.988443	1	A	T	0.475077	0.225846	NM_001037340 // intron // 0 // Hs.198072 // --- // --- // --- /// NM_002600 // intron // 0 // Hs.198072 // PDE4B // 5142 // Homo sapiens phosphodiesterase 4B, cAMP-specific (phosphodiesterase E4 dunce homolog, Drosophila) (PDE4B), mRNA. /// NM_001037339 // intron // 0 // Hs.198072 // --- // --- // --- /// NM_001037341 // intron // 0 // Hs.198072 // --- // --- // --- /// ENST00000329654 // intron …
rs1566527	SM (OH,COOH) C20:2	1	66281119	0.000112985	TG_UMich	0.01024	0.6847	0.04774	0.01024	0.5523	0.1873	0.7512	0.1721	0.3361	0.7549	0.1498	0.2903	0.5741	0.7114	0.2625	0.9366	0.1549	0.04416	0.518103	0.0832939	0.0431636	0.256629	0.0278716	0.233757	0.0983944	0.988443	1	A	T	0.475077	0.225846	NM_001037340 // intron // 0 // Hs.198072 // --- // --- // --- /// NM_002600 // intron // 0 // Hs.198072 // PDE4B // 5142 // Homo sapiens phosphodiesterase 4B, cAMP-specific (phosphodiesterase E4 dunce homolog, Drosophila) (PDE4B), mRNA. /// NM_001037339 // intron // 0 // Hs.198072 // --- // --- // --- /// NM_001037341 // intron // 0 // Hs.198072 // --- // --- // --- /// ENST00000329654 // intron …
rs1566527	SM (OH,COOH) C18:2	1	66281119	0.000114293	TG_UMich	0.01024	0.6847	0.04774	0.01024	0.5523	0.1873	0.7512	0.1721	0.3361	0.7549	0.1498	0.2903	0.5741	0.7114	0.2625	0.9366	0.1549	0.04416	0.518103	0.0832939	0.0431636	0.256629	0.0278716	0.233757	0.0983944	0.988443	1	A	T	0.475077	0.225846	NM_001037340 // intron // 0 // Hs.198072 // --- // --- // --- /// NM_002600 // intron // 0 // Hs.198072 // PDE4B // 5142 // Homo sapiens phosphodiesterase 4B, cAMP-specific (phosphodiesterase E4 dunce homolog, Drosophila) (PDE4B), mRNA. /// NM_001037339 // intron // 0 // Hs.198072 // --- // --- // --- /// NM_001037341 // intron // 0 // Hs.198072 // --- // --- // --- /// ENST00000329654 // intron …
rs1566527	SM (OH,COOH) C18:1	1	66281119	0.000985978	TG_UMich	0.01024	0.6847	0.04774	0.01024	0.5523	0.1873	0.7512	0.1721	0.3361	0.7549	0.1498	0.2903	0.5741	0.7114	0.2625	0.9366	0.1549	0.04416	0.518103	0.0832939	0.0431636	0.256629	0.0278716	0.233757	0.0983944	0.988443	1	A	T	0.475077	0.225846	NM_001037340 // intron // 0 // Hs.198072 // --- // --- // --- /// NM_002600 // intron // 0 // Hs.198072 // PDE4B // 5142 // Homo sapiens phosphodiesterase 4B, cAMP-specific (phosphodiesterase E4 dunce homolog, Drosophila) (PDE4B), mRNA. /// NM_001037339 // intron // 0 // Hs.198072 // --- // --- // --- /// NM_001037341 // intron // 0 // Hs.198072 // --- // --- // --- /// ENST00000329654 // intron …
rs1566527	SM (OH,COOH) C16:0	1	66281119	0.00108844	TG_UMich	0.01024	0.6847	0.04774	0.01024	0.5523	0.1873	0.7512	0.1721	0.3361	0.7549	0.1498	0.2903	0.5741	0.7114	0.2625	0.9366	0.1549	0.04416	0.518103	0.0832939	0.0431636	0.256629	0.0278716	0.233757	0.0983944	0.988443	1	A	T	0.475077	0.225846	NM_001037340 // intron // 0 // Hs.198072 // --- // --- // --- /// NM_002600 // intron // 0 // Hs.198072 // PDE4B // 5142 // Homo sapiens phosphodiesterase 4B, cAMP-specific (phosphodiesterase E4 dunce homolog, Drosophila) (PDE4B), mRNA. /// NM_001037339 // intron // 0 // Hs.198072 // --- // --- // --- /// NM_001037341 // intron // 0 // Hs.198072 // --- // --- // --- /// ENST00000329654 // intron …
rs1566527	SM (OH,COOH) C24:0	1	66281119	0.00134399	TG_UMich	0.01024	0.6847	0.04774	0.01024	0.5523	0.1873	0.7512	0.1721	0.3361	0.7549	0.1498	0.2903	0.5741	0.7114	0.2625	0.9366	0.1549	0.04416	0.518103	0.0832939	0.0431636	0.256629	0.0278716	0.233757	0.0983944	0.988443	1	A	T	0.475077	0.225846	NM_001037340 // intron // 0 // Hs.198072 // --- // --- // --- /// NM_002600 // intron // 0 // Hs.198072 // PDE4B // 5142 // Homo sapiens phosphodiesterase 4B, cAMP-specific (phosphodiesterase E4 dunce homolog, Drosophila) (PDE4B), mRNA. /// NM_001037339 // intron // 0 // Hs.198072 // --- // --- // --- /// NM_001037341 // intron // 0 // Hs.198072 // --- // --- // --- /// ENST00000329654 // intron …
rs1566527	SM (OH) C20:1	1	66281119	0.00152271	TG_UMich	0.01024	0.6847	0.04774	0.01024	0.5523	0.1873	0.7512	0.1721	0.3361	0.7549	0.1498	0.2903	0.5741	0.7114	0.2625	0.9366	0.1549	0.04416	0.518103	0.0832939	0.0431636	0.256629	0.0278716	0.233757	0.0983944	0.988443	1	A	T	0.475077	0.225846	NM_001037340 // intron // 0 // Hs.198072 // --- // --- // --- /// NM_002600 // intron // 0 // Hs.198072 // PDE4B // 5142 // Homo sapiens phosphodiesterase 4B, cAMP-specific (phosphodiesterase E4 dunce homolog, Drosophila) (PDE4B), mRNA. /// NM_001037339 // intron // 0 // Hs.198072 // --- // --- // --- /// NM_001037341 // intron // 0 // Hs.198072 // --- // --- // --- /// ENST00000329654 // intron …
rs1566527	SM (OH,COOH) C16:2 (SM C20:0)	1	66281119	0.00164643	TG_UMich	0.01024	0.6847	0.04774	0.01024	0.5523	0.1873	0.7512	0.1721	0.3361	0.7549	0.1498	0.2903	0.5741	0.7114	0.2625	0.9366	0.1549	0.04416	0.518103	0.0832939	0.0431636	0.256629	0.0278716	0.233757	0.0983944	0.988443	1	A	T	0.475077	0.225846	NM_001037340 // intron // 0 // Hs.198072 // --- // --- // --- /// NM_002600 // intron // 0 // Hs.198072 // PDE4B // 5142 // Homo sapiens phosphodiesterase 4B, cAMP-specific (phosphodiesterase E4 dunce homolog, Drosophila) (PDE4B), mRNA. /// NM_001037339 // intron // 0 // Hs.198072 // --- // --- // --- /// NM_001037341 // intron // 0 // Hs.198072 // --- // --- // --- /// ENST00000329654 // intron …
rs1566527	SM (OH) C20:3	1	66281119	0.00288191	TG_UMich	0.01024	0.6847	0.04774	0.01024	0.5523	0.1873	0.7512	0.1721	0.3361	0.7549	0.1498	0.2903	0.5741	0.7114	0.2625	0.9366	0.1549	0.04416	0.518103	0.0832939	0.0431636	0.256629	0.0278716	0.233757	0.0983944	0.988443	1	A	T	0.475077	0.225846	NM_001037340 // intron // 0 // Hs.198072 // --- // --- // --- /// NM_002600 // intron // 0 // Hs.198072 // PDE4B // 5142 // Homo sapiens phosphodiesterase 4B, cAMP-specific (phosphodiesterase E4 dunce homolog, Drosophila) (PDE4B), mRNA. /// NM_001037339 // intron // 0 // Hs.198072 // --- // --- // --- /// NM_001037341 // intron // 0 // Hs.198072 // --- // --- // --- /// ENST00000329654 // intron …
rs1566527	SM (OH,COOH) C20:4	1	66281119	0.00345148	TG_UMich	0.01024	0.6847	0.04774	0.01024	0.5523	0.1873	0.7512	0.1721	0.3361	0.7549	0.1498	0.2903	0.5741	0.7114	0.2625	0.9366	0.1549	0.04416	0.518103	0.0832939	0.0431636	0.256629	0.0278716	0.233757	0.0983944	0.988443	1	A	T	0.475077	0.225846	NM_001037340 // intron // 0 // Hs.198072 // --- // --- // --- /// NM_002600 // intron // 0 // Hs.198072 // PDE4B // 5142 // Homo sapiens phosphodiesterase 4B, cAMP-specific (phosphodiesterase E4 dunce homolog, Drosophila) (PDE4B), mRNA. /// NM_001037339 // intron // 0 // Hs.198072 // --- // --- // --- /// NM_001037341 // intron // 0 // Hs.198072 // --- // --- // --- /// ENST00000329654 // intron …
rs1566527	SM (OH,COOH) C22:0	1	66281119	0.00409866	TG_UMich	0.01024	0.6847	0.04774	0.01024	0.5523	0.1873	0.7512	0.1721	0.3361	0.7549	0.1498	0.2903	0.5741	0.7114	0.2625	0.9366	0.1549	0.04416	0.518103	0.0832939	0.0431636	0.256629	0.0278716	0.233757	0.0983944	0.988443	1	A	T	0.475077	0.225846	NM_001037340 // intron // 0 // Hs.198072 // --- // --- // --- /// NM_002600 // intron // 0 // Hs.198072 // PDE4B // 5142 // Homo sapiens phosphodiesterase 4B, cAMP-specific (phosphodiesterase E4 dunce homolog, Drosophila) (PDE4B), mRNA. /// NM_001037339 // intron // 0 // Hs.198072 // --- // --- // --- /// NM_001037341 // intron // 0 // Hs.198072 // --- // --- // --- /// ENST00000329654 // intron …
rs1566527	PUTRESCI	1	66281119	0.00909263	TG_UMich	0.01024	0.6847	0.04774	0.01024	0.5523	0.1873	0.7512	0.1721	0.3361	0.7549	0.1498	0.2903	0.5741	0.7114	0.2625	0.9366	0.1549	0.04416	0.518103	0.0832939	0.0431636	0.256629	0.0278716	0.233757	0.0983944	0.988443	1	A	T	0.475077	0.225846	NM_001037340 // intron // 0 // Hs.198072 // --- // --- // --- /// NM_002600 // intron // 0 // Hs.198072 // PDE4B // 5142 // Homo sapiens phosphodiesterase 4B, cAMP-specific (phosphodiesterase E4 dunce homolog, Drosophila) (PDE4B), mRNA. /// NM_001037339 // intron // 0 // Hs.198072 // --- // --- // --- /// NM_001037341 // intron // 0 // Hs.198072 // --- // --- // --- /// ENST00000329654 // intron …
rs1566527	SM (OH,COOH) C20:3	1	66281119	0.00970095	TG_UMich	0.01024	0.6847	0.04774	0.01024	0.5523	0.1873	0.7512	0.1721	0.3361	0.7549	0.1498	0.2903	0.5741	0.7114	0.2625	0.9366	0.1549	0.04416	0.518103	0.0832939	0.0431636	0.256629	0.0278716	0.233757	0.0983944	0.988443	1	A	T	0.475077	0.225846	NM_001037340 // intron // 0 // Hs.198072 // --- // --- // --- /// NM_002600 // intron // 0 // Hs.198072 // PDE4B // 5142 // Homo sapiens phosphodiesterase 4B, cAMP-specific (phosphodiesterase E4 dunce homolog, Drosophila) (PDE4B), mRNA. /// NM_001037339 // intron // 0 // Hs.198072 // --- // --- // --- /// NM_001037341 // intron // 0 // Hs.198072 // --- // --- // --- /// ENST00000329654 // intron …
rs790632	SM (OH,COOH) C16:2 (SM C20:0)	1	67390943	1.86429e-05	APOA2_	0.01703	0.4874	0.8351	0.3168	0.1351	0.303	0.9348	0.01703	0.3828	0.6327	0.5186	0.4388	0.05318	0.2948	0.679	0.1451	0.3163	0.03652	0.317212	0.633684	0.477927	0.114423	0.669718	0.408746	0.129932	0.950122	0.755197	A	C	0.282971	0.078105	NM_144701 // intron // 0 // Hs.200929 // IL23R // 149233 // Homo sapiens interleukin 23 receptor (IL23R), mRNA. /// ENST00000294602 // intron // 0 // --- // --- // --- // interleukin 23 receptor precursor [Source:RefSeq_peptide;Acc:NP_653302] /// ENST00000347310 // intron // 0 // --- // --- // --- // interleukin 23 receptor precursor [Source:RefSeq_peptide;Acc:NP_653302]
rs790632	SM (OH,COOH) C16:1	1	67390943	0.000102405	APOA2_	0.01703	0.4874	0.8351	0.3168	0.1351	0.303	0.9348	0.01703	0.3828	0.6327	0.5186	0.4388	0.05318	0.2948	0.679	0.1451	0.3163	0.03652	0.317212	0.633684	0.477927	0.114423	0.669718	0.408746	0.129932	0.950122	0.755197	A	C	0.282971	0.078105	NM_144701 // intron // 0 // Hs.200929 // IL23R // 149233 // Homo sapiens interleukin 23 receptor (IL23R), mRNA. /// ENST00000294602 // intron // 0 // --- // --- // --- // interleukin 23 receptor precursor [Source:RefSeq_peptide;Acc:NP_653302] /// ENST00000347310 // intron // 0 // --- // --- // --- // interleukin 23 receptor precursor [Source:RefSeq_peptide;Acc:NP_653302]
rs790632	SM (OH,COOH) C18:1	1	67390943	0.00153189	APOA2_	0.01703	0.4874	0.8351	0.3168	0.1351	0.303	0.9348	0.01703	0.3828	0.6327	0.5186	0.4388	0.05318	0.2948	0.679	0.1451	0.3163	0.03652	0.317212	0.633684	0.477927	0.114423	0.669718	0.408746	0.129932	0.950122	0.755197	A	C	0.282971	0.078105	NM_144701 // intron // 0 // Hs.200929 // IL23R // 149233 // Homo sapiens interleukin 23 receptor (IL23R), mRNA. /// ENST00000294602 // intron // 0 // --- // --- // --- // interleukin 23 receptor precursor [Source:RefSeq_peptide;Acc:NP_653302] /// ENST00000347310 // intron // 0 // --- // --- // --- // interleukin 23 receptor precursor [Source:RefSeq_peptide;Acc:NP_653302]
rs790632	SM (OH) C22:2	1	67390943	0.00271948	APOA2_	0.01703	0.4874	0.8351	0.3168	0.1351	0.303	0.9348	0.01703	0.3828	0.6327	0.5186	0.4388	0.05318	0.2948	0.679	0.1451	0.3163	0.03652	0.317212	0.633684	0.477927	0.114423	0.669718	0.408746	0.129932	0.950122	0.755197	A	C	0.282971	0.078105	NM_144701 // intron // 0 // Hs.200929 // IL23R // 149233 // Homo sapiens interleukin 23 receptor (IL23R), mRNA. /// ENST00000294602 // intron // 0 // --- // --- // --- // interleukin 23 receptor precursor [Source:RefSeq_peptide;Acc:NP_653302] /// ENST00000347310 // intron // 0 // --- // --- // --- // interleukin 23 receptor precursor [Source:RefSeq_peptide;Acc:NP_653302]
rs790632	SM (OH,COOH) C16:0	1	67390943	0.00290583	APOA2_	0.01703	0.4874	0.8351	0.3168	0.1351	0.303	0.9348	0.01703	0.3828	0.6327	0.5186	0.4388	0.05318	0.2948	0.679	0.1451	0.3163	0.03652	0.317212	0.633684	0.477927	0.114423	0.669718	0.408746	0.129932	0.950122	0.755197	A	C	0.282971	0.078105	NM_144701 // intron // 0 // Hs.200929 // IL23R // 149233 // Homo sapiens interleukin 23 receptor (IL23R), mRNA. /// ENST00000294602 // intron // 0 // --- // --- // --- // interleukin 23 receptor precursor [Source:RefSeq_peptide;Acc:NP_653302] /// ENST00000347310 // intron // 0 // --- // --- // --- // interleukin 23 receptor precursor [Source:RefSeq_peptide;Acc:NP_653302]
rs790632	PC aa (OH, COOH) C28:4	1	67390943	0.00308432	APOA2_	0.01703	0.4874	0.8351	0.3168	0.1351	0.303	0.9348	0.01703	0.3828	0.6327	0.5186	0.4388	0.05318	0.2948	0.679	0.1451	0.3163	0.03652	0.317212	0.633684	0.477927	0.114423	0.669718	0.408746	0.129932	0.950122	0.755197	A	C	0.282971	0.078105	NM_144701 // intron // 0 // Hs.200929 // IL23R // 149233 // Homo sapiens interleukin 23 receptor (IL23R), mRNA. /// ENST00000294602 // intron // 0 // --- // --- // --- // interleukin 23 receptor precursor [Source:RefSeq_peptide;Acc:NP_653302] /// ENST00000347310 // intron // 0 // --- // --- // --- // interleukin 23 receptor precursor [Source:RefSeq_peptide;Acc:NP_653302]
rs790632	PC aa (OH, COOH) C30:3	1	67390943	0.00327922	APOA2_	0.01703	0.4874	0.8351	0.3168	0.1351	0.303	0.9348	0.01703	0.3828	0.6327	0.5186	0.4388	0.05318	0.2948	0.679	0.1451	0.3163	0.03652	0.317212	0.633684	0.477927	0.114423	0.669718	0.408746	0.129932	0.950122	0.755197	A	C	0.282971	0.078105	NM_144701 // intron // 0 // Hs.200929 // IL23R // 149233 // Homo sapiens interleukin 23 receptor (IL23R), mRNA. /// ENST00000294602 // intron // 0 // --- // --- // --- // interleukin 23 receptor precursor [Source:RefSeq_peptide;Acc:NP_653302] /// ENST00000347310 // intron // 0 // --- // --- // --- // interleukin 23 receptor precursor [Source:RefSeq_peptide;Acc:NP_653302]
rs790632	SM (OH) C20:1	1	67390943	0.0045241	APOA2_	0.01703	0.4874	0.8351	0.3168	0.1351	0.303	0.9348	0.01703	0.3828	0.6327	0.5186	0.4388	0.05318	0.2948	0.679	0.1451	0.3163	0.03652	0.317212	0.633684	0.477927	0.114423	0.669718	0.408746	0.129932	0.950122	0.755197	A	C	0.282971	0.078105	NM_144701 // intron // 0 // Hs.200929 // IL23R // 149233 // Homo sapiens interleukin 23 receptor (IL23R), mRNA. /// ENST00000294602 // intron // 0 // --- // --- // --- // interleukin 23 receptor precursor [Source:RefSeq_peptide;Acc:NP_653302] /// ENST00000347310 // intron // 0 // --- // --- // --- // interleukin 23 receptor precursor [Source:RefSeq_peptide;Acc:NP_653302]
rs790632	SM (OH) C28:0	1	67390943	0.0052288	APOA2_	0.01703	0.4874	0.8351	0.3168	0.1351	0.303	0.9348	0.01703	0.3828	0.6327	0.5186	0.4388	0.05318	0.2948	0.679	0.1451	0.3163	0.03652	0.317212	0.633684	0.477927	0.114423	0.669718	0.408746	0.129932	0.950122	0.755197	A	C	0.282971	0.078105	NM_144701 // intron // 0 // Hs.200929 // IL23R // 149233 // Homo sapiens interleukin 23 receptor (IL23R), mRNA. /// ENST00000294602 // intron // 0 // --- // --- // --- // interleukin 23 receptor precursor [Source:RefSeq_peptide;Acc:NP_653302] /// ENST00000347310 // intron // 0 // --- // --- // --- // interleukin 23 receptor precursor [Source:RefSeq_peptide;Acc:NP_653302]
rs790632	SM (OH) C26:0	1	67390943	0.00757238	APOA2_	0.01703	0.4874	0.8351	0.3168	0.1351	0.303	0.9348	0.01703	0.3828	0.6327	0.5186	0.4388	0.05318	0.2948	0.679	0.1451	0.3163	0.03652	0.317212	0.633684	0.477927	0.114423	0.669718	0.408746	0.129932	0.950122	0.755197	A	C	0.282971	0.078105	NM_144701 // intron // 0 // Hs.200929 // IL23R // 149233 // Homo sapiens interleukin 23 receptor (IL23R), mRNA. /// ENST00000294602 // intron // 0 // --- // --- // --- // interleukin 23 receptor precursor [Source:RefSeq_peptide;Acc:NP_653302] /// ENST00000347310 // intron // 0 // --- // --- // --- // interleukin 23 receptor precursor [Source:RefSeq_peptide;Acc:NP_653302]
rs790632	SM (OH) C22:0	1	67390943	0.00804642	APOA2_	0.01703	0.4874	0.8351	0.3168	0.1351	0.303	0.9348	0.01703	0.3828	0.6327	0.5186	0.4388	0.05318	0.2948	0.679	0.1451	0.3163	0.03652	0.317212	0.633684	0.477927	0.114423	0.669718	0.408746	0.129932	0.950122	0.755197	A	C	0.282971	0.078105	NM_144701 // intron // 0 // Hs.200929 // IL23R // 149233 // Homo sapiens interleukin 23 receptor (IL23R), mRNA. /// ENST00000294602 // intron // 0 // --- // --- // --- // interleukin 23 receptor precursor [Source:RefSeq_peptide;Acc:NP_653302] /// ENST00000347310 // intron // 0 // --- // --- // --- // interleukin 23 receptor precursor [Source:RefSeq_peptide;Acc:NP_653302]
rs790632	CIT	1	67390943	0.00866942	APOA2_	0.01703	0.4874	0.8351	0.3168	0.1351	0.303	0.9348	0.01703	0.3828	0.6327	0.5186	0.4388	0.05318	0.2948	0.679	0.1451	0.3163	0.03652	0.317212	0.633684	0.477927	0.114423	0.669718	0.408746	0.129932	0.950122	0.755197	A	C	0.282971	0.078105	NM_144701 // intron // 0 // Hs.200929 // IL23R // 149233 // Homo sapiens interleukin 23 receptor (IL23R), mRNA. /// ENST00000294602 // intron // 0 // --- // --- // --- // interleukin 23 receptor precursor [Source:RefSeq_peptide;Acc:NP_653302] /// ENST00000347310 // intron // 0 // --- // --- // --- // interleukin 23 receptor precursor [Source:RefSeq_peptide;Acc:NP_653302]
rs790632	SM (OH,COOH) C18:2	1	67390943	0.00980362	APOA2_	0.01703	0.4874	0.8351	0.3168	0.1351	0.303	0.9348	0.01703	0.3828	0.6327	0.5186	0.4388	0.05318	0.2948	0.679	0.1451	0.3163	0.03652	0.317212	0.633684	0.477927	0.114423	0.669718	0.408746	0.129932	0.950122	0.755197	A	C	0.282971	0.078105	NM_144701 // intron // 0 // Hs.200929 // IL23R // 149233 // Homo sapiens interleukin 23 receptor (IL23R), mRNA. /// ENST00000294602 // intron // 0 // --- // --- // --- // interleukin 23 receptor precursor [Source:RefSeq_peptide;Acc:NP_653302] /// ENST00000347310 // intron // 0 // --- // --- // --- // interleukin 23 receptor precursor [Source:RefSeq_peptide;Acc:NP_653302]
rs12138223	SM (OH,COOH) C20:3	1	75327047	6.8191e-05	HOMA	0.03879	0.846	0.6308	0.09804	0.2263	0.0696	0.6852	0.2006	0.6226	0.9416	0.3154	0.1468	0.2856	0.03879	0.9062	0.7981	0.3569	0.0667	0.456219	0.1706	0.530831	0.440388	0.867325	0.171641	0.501751	0.989659	0.488564	A	T	0.311924	0.093423	NM_001001933 // intron // 0 // Hs.403934 // LHX8 // 431707 // Homo sapiens LIM homeobox 8 (LHX8), mRNA. /// ENST00000359730 // intron // 0 // --- // --- // --- // LIM homeobox 8 [Source:RefSeq_peptide;Acc:NP_001001933] /// ENST00000294638 // intron // 0 // --- // --- // --- // LIM homeobox 8 [Source:RefSeq_peptide;Acc:NP_001001933] /// ENST00000356261 // intron // 0 // --- // --- // --- // LIM ho…
rs12138223	PC e C32:2 (PC aa C30:2, PC aa (OH, COOH) C26:4, PC ae (OH) C30:3, PC ae (COOH) C28:3)	1	75327047	0.000110218	HOMA	0.03879	0.846	0.6308	0.09804	0.2263	0.0696	0.6852	0.2006	0.6226	0.9416	0.3154	0.1468	0.2856	0.03879	0.9062	0.7981	0.3569	0.0667	0.456219	0.1706	0.530831	0.440388	0.867325	0.171641	0.501751	0.989659	0.488564	A	T	0.311924	0.093423	NM_001001933 // intron // 0 // Hs.403934 // LHX8 // 431707 // Homo sapiens LIM homeobox 8 (LHX8), mRNA. /// ENST00000359730 // intron // 0 // --- // --- // --- // LIM homeobox 8 [Source:RefSeq_peptide;Acc:NP_001001933] /// ENST00000294638 // intron // 0 // --- // --- // --- // LIM homeobox 8 [Source:RefSeq_peptide;Acc:NP_001001933] /// ENST00000356261 // intron // 0 // --- // --- // --- // LIM ho…
rs12138223	SM (OH) C28:1	1	75327047	0.000153446	HOMA	0.03879	0.846	0.6308	0.09804	0.2263	0.0696	0.6852	0.2006	0.6226	0.9416	0.3154	0.1468	0.2856	0.03879	0.9062	0.7981	0.3569	0.0667	0.456219	0.1706	0.530831	0.440388	0.867325	0.171641	0.501751	0.989659	0.488564	A	T	0.311924	0.093423	NM_001001933 // intron // 0 // Hs.403934 // LHX8 // 431707 // Homo sapiens LIM homeobox 8 (LHX8), mRNA. /// ENST00000359730 // intron // 0 // --- // --- // --- // LIM homeobox 8 [Source:RefSeq_peptide;Acc:NP_001001933] /// ENST00000294638 // intron // 0 // --- // --- // --- // LIM homeobox 8 [Source:RefSeq_peptide;Acc:NP_001001933] /// ENST00000356261 // intron // 0 // --- // --- // --- // LIM ho…
rs12138223	SM (OH) C26:0	1	75327047	0.000451948	HOMA	0.03879	0.846	0.6308	0.09804	0.2263	0.0696	0.6852	0.2006	0.6226	0.9416	0.3154	0.1468	0.2856	0.03879	0.9062	0.7981	0.3569	0.0667	0.456219	0.1706	0.530831	0.440388	0.867325	0.171641	0.501751	0.989659	0.488564	A	T	0.311924	0.093423	NM_001001933 // intron // 0 // Hs.403934 // LHX8 // 431707 // Homo sapiens LIM homeobox 8 (LHX8), mRNA. /// ENST00000359730 // intron // 0 // --- // --- // --- // LIM homeobox 8 [Source:RefSeq_peptide;Acc:NP_001001933] /// ENST00000294638 // intron // 0 // --- // --- // --- // LIM homeobox 8 [Source:RefSeq_peptide;Acc:NP_001001933] /// ENST00000356261 // intron // 0 // --- // --- // --- // LIM ho…
rs12138223	SM (OH,COOH) C20:4	1	75327047	0.00048411	HOMA	0.03879	0.846	0.6308	0.09804	0.2263	0.0696	0.6852	0.2006	0.6226	0.9416	0.3154	0.1468	0.2856	0.03879	0.9062	0.7981	0.3569	0.0667	0.456219	0.1706	0.530831	0.440388	0.867325	0.171641	0.501751	0.989659	0.488564	A	T	0.311924	0.093423	NM_001001933 // intron // 0 // Hs.403934 // LHX8 // 431707 // Homo sapiens LIM homeobox 8 (LHX8), mRNA. /// ENST00000359730 // intron // 0 // --- // --- // --- // LIM homeobox 8 [Source:RefSeq_peptide;Acc:NP_001001933] /// ENST00000294638 // intron // 0 // --- // --- // --- // LIM homeobox 8 [Source:RefSeq_peptide;Acc:NP_001001933] /// ENST00000356261 // intron // 0 // --- // --- // --- // LIM ho…
rs12138223	SM (OH) C20:3	1	75327047	0.000899978	HOMA	0.03879	0.846	0.6308	0.09804	0.2263	0.0696	0.6852	0.2006	0.6226	0.9416	0.3154	0.1468	0.2856	0.03879	0.9062	0.7981	0.3569	0.0667	0.456219	0.1706	0.530831	0.440388	0.867325	0.171641	0.501751	0.989659	0.488564	A	T	0.311924	0.093423	NM_001001933 // intron // 0 // Hs.403934 // LHX8 // 431707 // Homo sapiens LIM homeobox 8 (LHX8), mRNA. /// ENST00000359730 // intron // 0 // --- // --- // --- // LIM homeobox 8 [Source:RefSeq_peptide;Acc:NP_001001933] /// ENST00000294638 // intron // 0 // --- // --- // --- // LIM homeobox 8 [Source:RefSeq_peptide;Acc:NP_001001933] /// ENST00000356261 // intron // 0 // --- // --- // --- // LIM ho…
rs12138223	SM (OH,COOH) C16:2 (SM C20:0)	1	75327047	0.0011626	HOMA	0.03879	0.846	0.6308	0.09804	0.2263	0.0696	0.6852	0.2006	0.6226	0.9416	0.3154	0.1468	0.2856	0.03879	0.9062	0.7981	0.3569	0.0667	0.456219	0.1706	0.530831	0.440388	0.867325	0.171641	0.501751	0.989659	0.488564	A	T	0.311924	0.093423	NM_001001933 // intron // 0 // Hs.403934 // LHX8 // 431707 // Homo sapiens LIM homeobox 8 (LHX8), mRNA. /// ENST00000359730 // intron // 0 // --- // --- // --- // LIM homeobox 8 [Source:RefSeq_peptide;Acc:NP_001001933] /// ENST00000294638 // intron // 0 // --- // --- // --- // LIM homeobox 8 [Source:RefSeq_peptide;Acc:NP_001001933] /// ENST00000356261 // intron // 0 // --- // --- // --- // LIM ho…
rs12138223	SM (COOH) C16:2	1	75327047	0.00287529	HOMA	0.03879	0.846	0.6308	0.09804	0.2263	0.0696	0.6852	0.2006	0.6226	0.9416	0.3154	0.1468	0.2856	0.03879	0.9062	0.7981	0.3569	0.0667	0.456219	0.1706	0.530831	0.440388	0.867325	0.171641	0.501751	0.989659	0.488564	A	T	0.311924	0.093423	NM_001001933 // intron // 0 // Hs.403934 // LHX8 // 431707 // Homo sapiens LIM homeobox 8 (LHX8), mRNA. /// ENST00000359730 // intron // 0 // --- // --- // --- // LIM homeobox 8 [Source:RefSeq_peptide;Acc:NP_001001933] /// ENST00000294638 // intron // 0 // --- // --- // --- // LIM homeobox 8 [Source:RefSeq_peptide;Acc:NP_001001933] /// ENST00000356261 // intron // 0 // --- // --- // --- // LIM ho…
rs12138223	SM (OH) C20:0	1	75327047	0.00368715	HOMA	0.03879	0.846	0.6308	0.09804	0.2263	0.0696	0.6852	0.2006	0.6226	0.9416	0.3154	0.1468	0.2856	0.03879	0.9062	0.7981	0.3569	0.0667	0.456219	0.1706	0.530831	0.440388	0.867325	0.171641	0.501751	0.989659	0.488564	A	T	0.311924	0.093423	NM_001001933 // intron // 0 // Hs.403934 // LHX8 // 431707 // Homo sapiens LIM homeobox 8 (LHX8), mRNA. /// ENST00000359730 // intron // 0 // --- // --- // --- // LIM homeobox 8 [Source:RefSeq_peptide;Acc:NP_001001933] /// ENST00000294638 // intron // 0 // --- // --- // --- // LIM homeobox 8 [Source:RefSeq_peptide;Acc:NP_001001933] /// ENST00000356261 // intron // 0 // --- // --- // --- // LIM ho…
rs12138223	SM (OH,COOH) C18:2	1	75327047	0.00493154	HOMA	0.03879	0.846	0.6308	0.09804	0.2263	0.0696	0.6852	0.2006	0.6226	0.9416	0.3154	0.1468	0.2856	0.03879	0.9062	0.7981	0.3569	0.0667	0.456219	0.1706	0.530831	0.440388	0.867325	0.171641	0.501751	0.989659	0.488564	A	T	0.311924	0.093423	NM_001001933 // intron // 0 // Hs.403934 // LHX8 // 431707 // Homo sapiens LIM homeobox 8 (LHX8), mRNA. /// ENST00000359730 // intron // 0 // --- // --- // --- // LIM homeobox 8 [Source:RefSeq_peptide;Acc:NP_001001933] /// ENST00000294638 // intron // 0 // --- // --- // --- // LIM homeobox 8 [Source:RefSeq_peptide;Acc:NP_001001933] /// ENST00000356261 // intron // 0 // --- // --- // --- // LIM ho…
rs12138223	SM (OH) C22:0	1	75327047	0.00751547	HOMA	0.03879	0.846	0.6308	0.09804	0.2263	0.0696	0.6852	0.2006	0.6226	0.9416	0.3154	0.1468	0.2856	0.03879	0.9062	0.7981	0.3569	0.0667	0.456219	0.1706	0.530831	0.440388	0.867325	0.171641	0.501751	0.989659	0.488564	A	T	0.311924	0.093423	NM_001001933 // intron // 0 // Hs.403934 // LHX8 // 431707 // Homo sapiens LIM homeobox 8 (LHX8), mRNA. /// ENST00000359730 // intron // 0 // --- // --- // --- // LIM homeobox 8 [Source:RefSeq_peptide;Acc:NP_001001933] /// ENST00000294638 // intron // 0 // --- // --- // --- // LIM homeobox 8 [Source:RefSeq_peptide;Acc:NP_001001933] /// ENST00000356261 // intron // 0 // --- // --- // --- // LIM ho…
rs12138223	SM (OH) C20:1	1	75327047	0.00775909	HOMA	0.03879	0.846	0.6308	0.09804	0.2263	0.0696	0.6852	0.2006	0.6226	0.9416	0.3154	0.1468	0.2856	0.03879	0.9062	0.7981	0.3569	0.0667	0.456219	0.1706	0.530831	0.440388	0.867325	0.171641	0.501751	0.989659	0.488564	A	T	0.311924	0.093423	NM_001001933 // intron // 0 // Hs.403934 // LHX8 // 431707 // Homo sapiens LIM homeobox 8 (LHX8), mRNA. /// ENST00000359730 // intron // 0 // --- // --- // --- // LIM homeobox 8 [Source:RefSeq_peptide;Acc:NP_001001933] /// ENST00000294638 // intron // 0 // --- // --- // --- // LIM homeobox 8 [Source:RefSeq_peptide;Acc:NP_001001933] /// ENST00000356261 // intron // 0 // --- // --- // --- // LIM ho…
rs12138223	SM (OH,COOH) C24:1	1	75327047	0.00841443	HOMA	0.03879	0.846	0.6308	0.09804	0.2263	0.0696	0.6852	0.2006	0.6226	0.9416	0.3154	0.1468	0.2856	0.03879	0.9062	0.7981	0.3569	0.0667	0.456219	0.1706	0.530831	0.440388	0.867325	0.171641	0.501751	0.989659	0.488564	A	T	0.311924	0.093423	NM_001001933 // intron // 0 // Hs.403934 // LHX8 // 431707 // Homo sapiens LIM homeobox 8 (LHX8), mRNA. /// ENST00000359730 // intron // 0 // --- // --- // --- // LIM homeobox 8 [Source:RefSeq_peptide;Acc:NP_001001933] /// ENST00000294638 // intron // 0 // --- // --- // --- // LIM homeobox 8 [Source:RefSeq_peptide;Acc:NP_001001933] /// ENST00000356261 // intron // 0 // --- // --- // --- // LIM ho…
rs12138223	SM (OH) C22:2	1	75327047	0.00843099	HOMA	0.03879	0.846	0.6308	0.09804	0.2263	0.0696	0.6852	0.2006	0.6226	0.9416	0.3154	0.1468	0.2856	0.03879	0.9062	0.7981	0.3569	0.0667	0.456219	0.1706	0.530831	0.440388	0.867325	0.171641	0.501751	0.989659	0.488564	A	T	0.311924	0.093423	NM_001001933 // intron // 0 // Hs.403934 // LHX8 // 431707 // Homo sapiens LIM homeobox 8 (LHX8), mRNA. /// ENST00000359730 // intron // 0 // --- // --- // --- // LIM homeobox 8 [Source:RefSeq_peptide;Acc:NP_001001933] /// ENST00000294638 // intron // 0 // --- // --- // --- // LIM homeobox 8 [Source:RefSeq_peptide;Acc:NP_001001933] /// ENST00000356261 // intron // 0 // --- // --- // --- // LIM ho…
rs211718	C10:1	1	75818696	4.62891e-06	BD	0.0491608	0.7851	0.9981	0.6001	0.7136	0.627	0.5712	0.7312	0.978	0.6042	0.5338	0.5085	0.2236	0.4135	0.8685	0.6029	0.2054	0.4695	0.0491608	0.384308	0.957874	0.568876	0.449202	0.493163	0.255235	0.997567	0.515751	C	T	0.297561	0.092073	NM_152697 // upstream // 29904 // Hs.480188 // SLC44A5 // 204962 // Homo sapiens hypothetical protein MGC34032 (MGC34032), mRNA. /// NM_000016 // upstream // 83607 // Hs.445040 // ACADM // 34 // Homo sapiens acyl-Coenzyme A dehydrogenase, C-4 to C-12 straight chain (ACADM), nuclear gene encoding mitochondrial protein, mRN /// ENST00000294639 // upstream // 29904 // --- // --- // --- // Choline tr…
rs211718	C6	1	75818696	7.50482e-06	BD	0.0491608	0.7851	0.9981	0.6001	0.7136	0.627	0.5712	0.7312	0.978	0.6042	0.5338	0.5085	0.2236	0.4135	0.8685	0.6029	0.2054	0.4695	0.0491608	0.384308	0.957874	0.568876	0.449202	0.493163	0.255235	0.997567	0.515751	C	T	0.297561	0.092073	NM_152697 // upstream // 29904 // Hs.480188 // SLC44A5 // 204962 // Homo sapiens hypothetical protein MGC34032 (MGC34032), mRNA. /// NM_000016 // upstream // 83607 // Hs.445040 // ACADM // 34 // Homo sapiens acyl-Coenzyme A dehydrogenase, C-4 to C-12 straight chain (ACADM), nuclear gene encoding mitochondrial protein, mRN /// ENST00000294639 // upstream // 29904 // --- // --- // --- // Choline tr…
rs211718	C8	1	75818696	1.01838e-05	BD	0.0491608	0.7851	0.9981	0.6001	0.7136	0.627	0.5712	0.7312	0.978	0.6042	0.5338	0.5085	0.2236	0.4135	0.8685	0.6029	0.2054	0.4695	0.0491608	0.384308	0.957874	0.568876	0.449202	0.493163	0.255235	0.997567	0.515751	C	T	0.297561	0.092073	NM_152697 // upstream // 29904 // Hs.480188 // SLC44A5 // 204962 // Homo sapiens hypothetical protein MGC34032 (MGC34032), mRNA. /// NM_000016 // upstream // 83607 // Hs.445040 // ACADM // 34 // Homo sapiens acyl-Coenzyme A dehydrogenase, C-4 to C-12 straight chain (ACADM), nuclear gene encoding mitochondrial protein, mRN /// ENST00000294639 // upstream // 29904 // --- // --- // --- // Choline tr…
rs211718	C4:1-DC	1	75818696	3.24857e-05	BD	0.0491608	0.7851	0.9981	0.6001	0.7136	0.627	0.5712	0.7312	0.978	0.6042	0.5338	0.5085	0.2236	0.4135	0.8685	0.6029	0.2054	0.4695	0.0491608	0.384308	0.957874	0.568876	0.449202	0.493163	0.255235	0.997567	0.515751	C	T	0.297561	0.092073	NM_152697 // upstream // 29904 // Hs.480188 // SLC44A5 // 204962 // Homo sapiens hypothetical protein MGC34032 (MGC34032), mRNA. /// NM_000016 // upstream // 83607 // Hs.445040 // ACADM // 34 // Homo sapiens acyl-Coenzyme A dehydrogenase, C-4 to C-12 straight chain (ACADM), nuclear gene encoding mitochondrial protein, mRN /// ENST00000294639 // upstream // 29904 // --- // --- // --- // Choline tr…
rs211718	C10	1	75818696	3.58243e-05	BD	0.0491608	0.7851	0.9981	0.6001	0.7136	0.627	0.5712	0.7312	0.978	0.6042	0.5338	0.5085	0.2236	0.4135	0.8685	0.6029	0.2054	0.4695	0.0491608	0.384308	0.957874	0.568876	0.449202	0.493163	0.255235	0.997567	0.515751	C	T	0.297561	0.092073	NM_152697 // upstream // 29904 // Hs.480188 // SLC44A5 // 204962 // Homo sapiens hypothetical protein MGC34032 (MGC34032), mRNA. /// NM_000016 // upstream // 83607 // Hs.445040 // ACADM // 34 // Homo sapiens acyl-Coenzyme A dehydrogenase, C-4 to C-12 straight chain (ACADM), nuclear gene encoding mitochondrial protein, mRN /// ENST00000294639 // upstream // 29904 // --- // --- // --- // Choline tr…
rs211718	PC aa C36:4	1	75818696	0.00574528	BD	0.0491608	0.7851	0.9981	0.6001	0.7136	0.627	0.5712	0.7312	0.978	0.6042	0.5338	0.5085	0.2236	0.4135	0.8685	0.6029	0.2054	0.4695	0.0491608	0.384308	0.957874	0.568876	0.449202	0.493163	0.255235	0.997567	0.515751	C	T	0.297561	0.092073	NM_152697 // upstream // 29904 // Hs.480188 // SLC44A5 // 204962 // Homo sapiens hypothetical protein MGC34032 (MGC34032), mRNA. /// NM_000016 // upstream // 83607 // Hs.445040 // ACADM // 34 // Homo sapiens acyl-Coenzyme A dehydrogenase, C-4 to C-12 straight chain (ACADM), nuclear gene encoding mitochondrial protein, mRN /// ENST00000294639 // upstream // 29904 // --- // --- // --- // Choline tr…
rs211718	PC aa C38:4	1	75818696	0.0067285	BD	0.0491608	0.7851	0.9981	0.6001	0.7136	0.627	0.5712	0.7312	0.978	0.6042	0.5338	0.5085	0.2236	0.4135	0.8685	0.6029	0.2054	0.4695	0.0491608	0.384308	0.957874	0.568876	0.449202	0.493163	0.255235	0.997567	0.515751	C	T	0.297561	0.092073	NM_152697 // upstream // 29904 // Hs.480188 // SLC44A5 // 204962 // Homo sapiens hypothetical protein MGC34032 (MGC34032), mRNA. /// NM_000016 // upstream // 83607 // Hs.445040 // ACADM // 34 // Homo sapiens acyl-Coenzyme A dehydrogenase, C-4 to C-12 straight chain (ACADM), nuclear gene encoding mitochondrial protein, mRN /// ENST00000294639 // upstream // 29904 // --- // --- // --- // Choline tr…
rs1146579	C10:1	1	75921813	1.80174e-05	BD	0.0367744	0.91	0.8204	0.5935	0.6227	0.5393	0.4677	0.7859	0.928	0.8763	0.1855	0.4742	0.2511	0.2859	0.6029	0.73	0.4499	0.5664	0.0367744	0.969931	0.896003	0.611083	0.710169	0.789664	0.339828	0.996959	0.910008	C	T	0.322453	0.103112	NM_000016 // intron // 0 // Hs.445040 // ACADM // 34 // Homo sapiens acyl-Coenzyme A dehydrogenase, C-4 to C-12 straight chain (ACADM), nuclear gene encoding mitochondrial protein, mRN /// ENST00000235701 // intron // 0 // --- // --- // --- // Acyl-CoA dehydrogenase, medium-chain specific, mitochondrial precursor (EC 1.3.99.3) (MCAD). [Source:Uniprot/SWISSPROT;Acc:P1131
rs1146579	C8	1	75921813	3.39834e-05	BD	0.0367744	0.91	0.8204	0.5935	0.6227	0.5393	0.4677	0.7859	0.928	0.8763	0.1855	0.4742	0.2511	0.2859	0.6029	0.73	0.4499	0.5664	0.0367744	0.969931	0.896003	0.611083	0.710169	0.789664	0.339828	0.996959	0.910008	C	T	0.322453	0.103112	NM_000016 // intron // 0 // Hs.445040 // ACADM // 34 // Homo sapiens acyl-Coenzyme A dehydrogenase, C-4 to C-12 straight chain (ACADM), nuclear gene encoding mitochondrial protein, mRN /// ENST00000235701 // intron // 0 // --- // --- // --- // Acyl-CoA dehydrogenase, medium-chain specific, mitochondrial precursor (EC 1.3.99.3) (MCAD). [Source:Uniprot/SWISSPROT;Acc:P1131
rs1146579	C6	1	75921813	5.27532e-05	BD	0.0367744	0.91	0.8204	0.5935	0.6227	0.5393	0.4677	0.7859	0.928	0.8763	0.1855	0.4742	0.2511	0.2859	0.6029	0.73	0.4499	0.5664	0.0367744	0.969931	0.896003	0.611083	0.710169	0.789664	0.339828	0.996959	0.910008	C	T	0.322453	0.103112	NM_000016 // intron // 0 // Hs.445040 // ACADM // 34 // Homo sapiens acyl-Coenzyme A dehydrogenase, C-4 to C-12 straight chain (ACADM), nuclear gene encoding mitochondrial protein, mRN /// ENST00000235701 // intron // 0 // --- // --- // --- // Acyl-CoA dehydrogenase, medium-chain specific, mitochondrial precursor (EC 1.3.99.3) (MCAD). [Source:Uniprot/SWISSPROT;Acc:P1131
rs1146579	C4:1-DC	1	75921813	7.95447e-05	BD	0.0367744	0.91	0.8204	0.5935	0.6227	0.5393	0.4677	0.7859	0.928	0.8763	0.1855	0.4742	0.2511	0.2859	0.6029	0.73	0.4499	0.5664	0.0367744	0.969931	0.896003	0.611083	0.710169	0.789664	0.339828	0.996959	0.910008	C	T	0.322453	0.103112	NM_000016 // intron // 0 // Hs.445040 // ACADM // 34 // Homo sapiens acyl-Coenzyme A dehydrogenase, C-4 to C-12 straight chain (ACADM), nuclear gene encoding mitochondrial protein, mRN /// ENST00000235701 // intron // 0 // --- // --- // --- // Acyl-CoA dehydrogenase, medium-chain specific, mitochondrial precursor (EC 1.3.99.3) (MCAD). [Source:Uniprot/SWISSPROT;Acc:P1131
rs1146579	C10	1	75921813	8.54841e-05	BD	0.0367744	0.91	0.8204	0.5935	0.6227	0.5393	0.4677	0.7859	0.928	0.8763	0.1855	0.4742	0.2511	0.2859	0.6029	0.73	0.4499	0.5664	0.0367744	0.969931	0.896003	0.611083	0.710169	0.789664	0.339828	0.996959	0.910008	C	T	0.322453	0.103112	NM_000016 // intron // 0 // Hs.445040 // ACADM // 34 // Homo sapiens acyl-Coenzyme A dehydrogenase, C-4 to C-12 straight chain (ACADM), nuclear gene encoding mitochondrial protein, mRN /// ENST00000235701 // intron // 0 // --- // --- // --- // Acyl-CoA dehydrogenase, medium-chain specific, mitochondrial precursor (EC 1.3.99.3) (MCAD). [Source:Uniprot/SWISSPROT;Acc:P1131
rs11161510	C10:1	1	75922310	1.7195e-06	BD	0.0182271	0.8148	0.8264	0.3808	0.6921	0.5155	0.4778	0.5896	0.6689	0.7617	0.6699	0.6244	0.1774	0.4966	0.8591	0.6511	0.2489	0.6062	0.0182271	0.368162	0.873205	0.896791	0.229797	0.416636	0.28288	0.996959	0.25605	A	G	0.291641	0.090909	NM_000016 // intron // 0 // Hs.445040 // ACADM // 34 // Homo sapiens acyl-Coenzyme A dehydrogenase, C-4 to C-12 straight chain (ACADM), nuclear gene encoding mitochondrial protein, mRN /// ENST00000235701 // intron // 0 // --- // --- // --- // Acyl-CoA dehydrogenase, medium-chain specific, mitochondrial precursor (EC 1.3.99.3) (MCAD). [Source:Uniprot/SWISSPROT;Acc:P1131
rs11161510	C6	1	75922310	4.88792e-06	BD	0.0182271	0.8148	0.8264	0.3808	0.6921	0.5155	0.4778	0.5896	0.6689	0.7617	0.6699	0.6244	0.1774	0.4966	0.8591	0.6511	0.2489	0.6062	0.0182271	0.368162	0.873205	0.896791	0.229797	0.416636	0.28288	0.996959	0.25605	A	G	0.291641	0.090909	NM_000016 // intron // 0 // Hs.445040 // ACADM // 34 // Homo sapiens acyl-Coenzyme A dehydrogenase, C-4 to C-12 straight chain (ACADM), nuclear gene encoding mitochondrial protein, mRN /// ENST00000235701 // intron // 0 // --- // --- // --- // Acyl-CoA dehydrogenase, medium-chain specific, mitochondrial precursor (EC 1.3.99.3) (MCAD). [Source:Uniprot/SWISSPROT;Acc:P1131
rs11161510	C8	1	75922310	8.10653e-06	BD	0.0182271	0.8148	0.8264	0.3808	0.6921	0.5155	0.4778	0.5896	0.6689	0.7617	0.6699	0.6244	0.1774	0.4966	0.8591	0.6511	0.2489	0.6062	0.0182271	0.368162	0.873205	0.896791	0.229797	0.416636	0.28288	0.996959	0.25605	A	G	0.291641	0.090909	NM_000016 // intron // 0 // Hs.445040 // ACADM // 34 // Homo sapiens acyl-Coenzyme A dehydrogenase, C-4 to C-12 straight chain (ACADM), nuclear gene encoding mitochondrial protein, mRN /// ENST00000235701 // intron // 0 // --- // --- // --- // Acyl-CoA dehydrogenase, medium-chain specific, mitochondrial precursor (EC 1.3.99.3) (MCAD). [Source:Uniprot/SWISSPROT;Acc:P1131
rs11161510	C4:1-DC	1	75922310	2.96348e-05	BD	0.0182271	0.8148	0.8264	0.3808	0.6921	0.5155	0.4778	0.5896	0.6689	0.7617	0.6699	0.6244	0.1774	0.4966	0.8591	0.6511	0.2489	0.6062	0.0182271	0.368162	0.873205	0.896791	0.229797	0.416636	0.28288	0.996959	0.25605	A	G	0.291641	0.090909	NM_000016 // intron // 0 // Hs.445040 // ACADM // 34 // Homo sapiens acyl-Coenzyme A dehydrogenase, C-4 to C-12 straight chain (ACADM), nuclear gene encoding mitochondrial protein, mRN /// ENST00000235701 // intron // 0 // --- // --- // --- // Acyl-CoA dehydrogenase, medium-chain specific, mitochondrial precursor (EC 1.3.99.3) (MCAD). [Source:Uniprot/SWISSPROT;Acc:P1131
rs11161510	C10	1	75922310	3.35232e-05	BD	0.0182271	0.8148	0.8264	0.3808	0.6921	0.5155	0.4778	0.5896	0.6689	0.7617	0.6699	0.6244	0.1774	0.4966	0.8591	0.6511	0.2489	0.6062	0.0182271	0.368162	0.873205	0.896791	0.229797	0.416636	0.28288	0.996959	0.25605	A	G	0.291641	0.090909	NM_000016 // intron // 0 // Hs.445040 // ACADM // 34 // Homo sapiens acyl-Coenzyme A dehydrogenase, C-4 to C-12 straight chain (ACADM), nuclear gene encoding mitochondrial protein, mRN /// ENST00000235701 // intron // 0 // --- // --- // --- // Acyl-CoA dehydrogenase, medium-chain specific, mitochondrial precursor (EC 1.3.99.3) (MCAD). [Source:Uniprot/SWISSPROT;Acc:P1131
rs11161510	PC aa C36:4	1	75922310	0.00482011	BD	0.0182271	0.8148	0.8264	0.3808	0.6921	0.5155	0.4778	0.5896	0.6689	0.7617	0.6699	0.6244	0.1774	0.4966	0.8591	0.6511	0.2489	0.6062	0.0182271	0.368162	0.873205	0.896791	0.229797	0.416636	0.28288	0.996959	0.25605	A	G	0.291641	0.090909	NM_000016 // intron // 0 // Hs.445040 // ACADM // 34 // Homo sapiens acyl-Coenzyme A dehydrogenase, C-4 to C-12 straight chain (ACADM), nuclear gene encoding mitochondrial protein, mRN /// ENST00000235701 // intron // 0 // --- // --- // --- // Acyl-CoA dehydrogenase, medium-chain specific, mitochondrial precursor (EC 1.3.99.3) (MCAD). [Source:Uniprot/SWISSPROT;Acc:P1131
rs11161510	PC aa C38:4	1	75922310	0.00677609	BD	0.0182271	0.8148	0.8264	0.3808	0.6921	0.5155	0.4778	0.5896	0.6689	0.7617	0.6699	0.6244	0.1774	0.4966	0.8591	0.6511	0.2489	0.6062	0.0182271	0.368162	0.873205	0.896791	0.229797	0.416636	0.28288	0.996959	0.25605	A	G	0.291641	0.090909	NM_000016 // intron // 0 // Hs.445040 // ACADM // 34 // Homo sapiens acyl-Coenzyme A dehydrogenase, C-4 to C-12 straight chain (ACADM), nuclear gene encoding mitochondrial protein, mRN /// ENST00000235701 // intron // 0 // --- // --- // --- // Acyl-CoA dehydrogenase, medium-chain specific, mitochondrial precursor (EC 1.3.99.3) (MCAD). [Source:Uniprot/SWISSPROT;Acc:P1131
rs11161511	C6	1	75922498	3.32923e-06	BD	0.045521	0.814	0.8268	0.3803	0.4335	0.5996	0.4821	0.6036	0.9036	0.5279	0.5654	0.4973	0.2233	0.3427	0.9116	0.4954	0.1927	0.5144	0.045521	0.344422	0.913415	0.808245	0.324217	0.40652	0.362092	0.964112	0.906468	A	G	0.308833	0.095899	NM_000016 // intron // 0 // Hs.445040 // ACADM // 34 // Homo sapiens acyl-Coenzyme A dehydrogenase, C-4 to C-12 straight chain (ACADM), nuclear gene encoding mitochondrial protein, mRN /// ENST00000235701 // intron // 0 // --- // --- // --- // Acyl-CoA dehydrogenase, medium-chain specific, mitochondrial precursor (EC 1.3.99.3) (MCAD). [Source:Uniprot/SWISSPROT;Acc:P1131
rs11161511	C8	1	75922498	7.09948e-06	BD	0.045521	0.814	0.8268	0.3803	0.4335	0.5996	0.4821	0.6036	0.9036	0.5279	0.5654	0.4973	0.2233	0.3427	0.9116	0.4954	0.1927	0.5144	0.045521	0.344422	0.913415	0.808245	0.324217	0.40652	0.362092	0.964112	0.906468	A	G	0.308833	0.095899	NM_000016 // intron // 0 // Hs.445040 // ACADM // 34 // Homo sapiens acyl-Coenzyme A dehydrogenase, C-4 to C-12 straight chain (ACADM), nuclear gene encoding mitochondrial protein, mRN /// ENST00000235701 // intron // 0 // --- // --- // --- // Acyl-CoA dehydrogenase, medium-chain specific, mitochondrial precursor (EC 1.3.99.3) (MCAD). [Source:Uniprot/SWISSPROT;Acc:P1131
rs11161511	C10:1	1	75922498	9.80283e-06	BD	0.045521	0.814	0.8268	0.3803	0.4335	0.5996	0.4821	0.6036	0.9036	0.5279	0.5654	0.4973	0.2233	0.3427	0.9116	0.4954	0.1927	0.5144	0.045521	0.344422	0.913415	0.808245	0.324217	0.40652	0.362092	0.964112	0.906468	A	G	0.308833	0.095899	NM_000016 // intron // 0 // Hs.445040 // ACADM // 34 // Homo sapiens acyl-Coenzyme A dehydrogenase, C-4 to C-12 straight chain (ACADM), nuclear gene encoding mitochondrial protein, mRN /// ENST00000235701 // intron // 0 // --- // --- // --- // Acyl-CoA dehydrogenase, medium-chain specific, mitochondrial precursor (EC 1.3.99.3) (MCAD). [Source:Uniprot/SWISSPROT;Acc:P1131
rs11161511	C4:1-DC	1	75922498	2.11984e-05	BD	0.045521	0.814	0.8268	0.3803	0.4335	0.5996	0.4821	0.6036	0.9036	0.5279	0.5654	0.4973	0.2233	0.3427	0.9116	0.4954	0.1927	0.5144	0.045521	0.344422	0.913415	0.808245	0.324217	0.40652	0.362092	0.964112	0.906468	A	G	0.308833	0.095899	NM_000016 // intron // 0 // Hs.445040 // ACADM // 34 // Homo sapiens acyl-Coenzyme A dehydrogenase, C-4 to C-12 straight chain (ACADM), nuclear gene encoding mitochondrial protein, mRN /// ENST00000235701 // intron // 0 // --- // --- // --- // Acyl-CoA dehydrogenase, medium-chain specific, mitochondrial precursor (EC 1.3.99.3) (MCAD). [Source:Uniprot/SWISSPROT;Acc:P1131
rs11161511	C10	1	75922498	2.83181e-05	BD	0.045521	0.814	0.8268	0.3803	0.4335	0.5996	0.4821	0.6036	0.9036	0.5279	0.5654	0.4973	0.2233	0.3427	0.9116	0.4954	0.1927	0.5144	0.045521	0.344422	0.913415	0.808245	0.324217	0.40652	0.362092	0.964112	0.906468	A	G	0.308833	0.095899	NM_000016 // intron // 0 // Hs.445040 // ACADM // 34 // Homo sapiens acyl-Coenzyme A dehydrogenase, C-4 to C-12 straight chain (ACADM), nuclear gene encoding mitochondrial protein, mRN /// ENST00000235701 // intron // 0 // --- // --- // --- // Acyl-CoA dehydrogenase, medium-chain specific, mitochondrial precursor (EC 1.3.99.3) (MCAD). [Source:Uniprot/SWISSPROT;Acc:P1131
rs11161511	PC aa C36:4	1	75922498	0.00709055	BD	0.045521	0.814	0.8268	0.3803	0.4335	0.5996	0.4821	0.6036	0.9036	0.5279	0.5654	0.4973	0.2233	0.3427	0.9116	0.4954	0.1927	0.5144	0.045521	0.344422	0.913415	0.808245	0.324217	0.40652	0.362092	0.964112	0.906468	A	G	0.308833	0.095899	NM_000016 // intron // 0 // Hs.445040 // ACADM // 34 // Homo sapiens acyl-Coenzyme A dehydrogenase, C-4 to C-12 straight chain (ACADM), nuclear gene encoding mitochondrial protein, mRN /// ENST00000235701 // intron // 0 // --- // --- // --- // Acyl-CoA dehydrogenase, medium-chain specific, mitochondrial precursor (EC 1.3.99.3) (MCAD). [Source:Uniprot/SWISSPROT;Acc:P1131
rs11161511	PC aa C38:4	1	75922498	0.00872239	BD	0.045521	0.814	0.8268	0.3803	0.4335	0.5996	0.4821	0.6036	0.9036	0.5279	0.5654	0.4973	0.2233	0.3427	0.9116	0.4954	0.1927	0.5144	0.045521	0.344422	0.913415	0.808245	0.324217	0.40652	0.362092	0.964112	0.906468	A	G	0.308833	0.095899	NM_000016 // intron // 0 // Hs.445040 // ACADM // 34 // Homo sapiens acyl-Coenzyme A dehydrogenase, C-4 to C-12 straight chain (ACADM), nuclear gene encoding mitochondrial protein, mRN /// ENST00000235701 // intron // 0 // --- // --- // --- // Acyl-CoA dehydrogenase, medium-chain specific, mitochondrial precursor (EC 1.3.99.3) (MCAD). [Source:Uniprot/SWISSPROT;Acc:P1131
rs11161511	PC a C20:4 (PC ae C20:4)	1	75922498	0.0097791	BD	0.045521	0.814	0.8268	0.3803	0.4335	0.5996	0.4821	0.6036	0.9036	0.5279	0.5654	0.4973	0.2233	0.3427	0.9116	0.4954	0.1927	0.5144	0.045521	0.344422	0.913415	0.808245	0.324217	0.40652	0.362092	0.964112	0.906468	A	G	0.308833	0.095899	NM_000016 // intron // 0 // Hs.445040 // ACADM // 34 // Homo sapiens acyl-Coenzyme A dehydrogenase, C-4 to C-12 straight chain (ACADM), nuclear gene encoding mitochondrial protein, mRN /// ENST00000235701 // intron // 0 // --- // --- // --- // Acyl-CoA dehydrogenase, medium-chain specific, mitochondrial precursor (EC 1.3.99.3) (MCAD). [Source:Uniprot/SWISSPROT;Acc:P1131
rs1694419	C10:1	1	75931822	2.48739e-05	BD	0.0359872	0.9065	0.8191	0.587	0.6351	0.538	0.4798	0.8405	0.9364	0.89	0.1811	0.4514	0.2693	0.2561	0.5885	0.7301	0.4585	0.5495	0.0359872	0.995094	0.799235	0.619961	0.717824	0.734946	0.350371	0.993917	0.910069	C	T	0.324051	0.104039	NM_000016 // intron // 0 // Hs.445040 // ACADM // 34 // Homo sapiens acyl-Coenzyme A dehydrogenase, C-4 to C-12 straight chain (ACADM), nuclear gene encoding mitochondrial protein, mRN /// ENST00000235701 // intron // 0 // --- // --- // --- // Acyl-CoA dehydrogenase, medium-chain specific, mitochondrial precursor (EC 1.3.99.3) (MCAD). [Source:Uniprot/SWISSPROT;Acc:P1131
rs1694419	C8	1	75931822	4.20517e-05	BD	0.0359872	0.9065	0.8191	0.587	0.6351	0.538	0.4798	0.8405	0.9364	0.89	0.1811	0.4514	0.2693	0.2561	0.5885	0.7301	0.4585	0.5495	0.0359872	0.995094	0.799235	0.619961	0.717824	0.734946	0.350371	0.993917	0.910069	C	T	0.324051	0.104039	NM_000016 // intron // 0 // Hs.445040 // ACADM // 34 // Homo sapiens acyl-Coenzyme A dehydrogenase, C-4 to C-12 straight chain (ACADM), nuclear gene encoding mitochondrial protein, mRN /// ENST00000235701 // intron // 0 // --- // --- // --- // Acyl-CoA dehydrogenase, medium-chain specific, mitochondrial precursor (EC 1.3.99.3) (MCAD). [Source:Uniprot/SWISSPROT;Acc:P1131
rs1694419	C6	1	75931822	7.64241e-05	BD	0.0359872	0.9065	0.8191	0.587	0.6351	0.538	0.4798	0.8405	0.9364	0.89	0.1811	0.4514	0.2693	0.2561	0.5885	0.7301	0.4585	0.5495	0.0359872	0.995094	0.799235	0.619961	0.717824	0.734946	0.350371	0.993917	0.910069	C	T	0.324051	0.104039	NM_000016 // intron // 0 // Hs.445040 // ACADM // 34 // Homo sapiens acyl-Coenzyme A dehydrogenase, C-4 to C-12 straight chain (ACADM), nuclear gene encoding mitochondrial protein, mRN /// ENST00000235701 // intron // 0 // --- // --- // --- // Acyl-CoA dehydrogenase, medium-chain specific, mitochondrial precursor (EC 1.3.99.3) (MCAD). [Source:Uniprot/SWISSPROT;Acc:P1131
rs1694419	C4:1-DC	1	75931822	0.000101946	BD	0.0359872	0.9065	0.8191	0.587	0.6351	0.538	0.4798	0.8405	0.9364	0.89	0.1811	0.4514	0.2693	0.2561	0.5885	0.7301	0.4585	0.5495	0.0359872	0.995094	0.799235	0.619961	0.717824	0.734946	0.350371	0.993917	0.910069	C	T	0.324051	0.104039	NM_000016 // intron // 0 // Hs.445040 // ACADM // 34 // Homo sapiens acyl-Coenzyme A dehydrogenase, C-4 to C-12 straight chain (ACADM), nuclear gene encoding mitochondrial protein, mRN /// ENST00000235701 // intron // 0 // --- // --- // --- // Acyl-CoA dehydrogenase, medium-chain specific, mitochondrial precursor (EC 1.3.99.3) (MCAD). [Source:Uniprot/SWISSPROT;Acc:P1131
rs1694419	C10	1	75931822	0.000108658	BD	0.0359872	0.9065	0.8191	0.587	0.6351	0.538	0.4798	0.8405	0.9364	0.89	0.1811	0.4514	0.2693	0.2561	0.5885	0.7301	0.4585	0.5495	0.0359872	0.995094	0.799235	0.619961	0.717824	0.734946	0.350371	0.993917	0.910069	C	T	0.324051	0.104039	NM_000016 // intron // 0 // Hs.445040 // ACADM // 34 // Homo sapiens acyl-Coenzyme A dehydrogenase, C-4 to C-12 straight chain (ACADM), nuclear gene encoding mitochondrial protein, mRN /// ENST00000235701 // intron // 0 // --- // --- // --- // Acyl-CoA dehydrogenase, medium-chain specific, mitochondrial precursor (EC 1.3.99.3) (MCAD). [Source:Uniprot/SWISSPROT;Acc:P1131
rs2104621	PC aa C32:2	1	78484030	2.14523e-06	insulinogenic	0.005795	0.05942	0.5847	0.9594	0.7098	0.02204	0.5036	0.1927	0.4043	0.5883	0.9343	0.9897	0.3392	0.7539	0.005795	0.7165	0.8247	0.7235	0.172955	0.202297	0.883734	0.494171	0.873073	0.758192	0.115132	0.992701	0.370243	C	G	0.293199	0.090686	NM_000959 // upstream // 184719 // Hs.292843 // PTGFR // 5737 // Homo sapiens prostaglandin F receptor (FP) (PTGFR), mRNA. /// NM_017655 // downstream // 168900 // Hs.13852 // GIPC2 // 54810 // Homo sapiens GIPC PDZ domain containing family, member 2 (GIPC2), mRNA. /// ENST00000241946 // upstream // 184719 // --- // --- // --- // Prostaglandin F2-alpha receptor (Prostanoid FP receptor) (PGF recep…
rs2104621	PC ae C38:1 (PC aa C38:8)	1	78484030	0.000460733	insulinogenic	0.005795	0.05942	0.5847	0.9594	0.7098	0.02204	0.5036	0.1927	0.4043	0.5883	0.9343	0.9897	0.3392	0.7539	0.005795	0.7165	0.8247	0.7235	0.172955	0.202297	0.883734	0.494171	0.873073	0.758192	0.115132	0.992701	0.370243	C	G	0.293199	0.090686	NM_000959 // upstream // 184719 // Hs.292843 // PTGFR // 5737 // Homo sapiens prostaglandin F receptor (FP) (PTGFR), mRNA. /// NM_017655 // downstream // 168900 // Hs.13852 // GIPC2 // 54810 // Homo sapiens GIPC PDZ domain containing family, member 2 (GIPC2), mRNA. /// ENST00000241946 // upstream // 184719 // --- // --- // --- // Prostaglandin F2-alpha receptor (Prostanoid FP receptor) (PGF recep…
rs2104621	PC aa (OH, COOH) C28:4	1	78484030	0.000520253	insulinogenic	0.005795	0.05942	0.5847	0.9594	0.7098	0.02204	0.5036	0.1927	0.4043	0.5883	0.9343	0.9897	0.3392	0.7539	0.005795	0.7165	0.8247	0.7235	0.172955	0.202297	0.883734	0.494171	0.873073	0.758192	0.115132	0.992701	0.370243	C	G	0.293199	0.090686	NM_000959 // upstream // 184719 // Hs.292843 // PTGFR // 5737 // Homo sapiens prostaglandin F receptor (FP) (PTGFR), mRNA. /// NM_017655 // downstream // 168900 // Hs.13852 // GIPC2 // 54810 // Homo sapiens GIPC PDZ domain containing family, member 2 (GIPC2), mRNA. /// ENST00000241946 // upstream // 184719 // --- // --- // --- // Prostaglandin F2-alpha receptor (Prostanoid FP receptor) (PGF recep…
rs2104621	PC ae C34:3	1	78484030	0.000603086	insulinogenic	0.005795	0.05942	0.5847	0.9594	0.7098	0.02204	0.5036	0.1927	0.4043	0.5883	0.9343	0.9897	0.3392	0.7539	0.005795	0.7165	0.8247	0.7235	0.172955	0.202297	0.883734	0.494171	0.873073	0.758192	0.115132	0.992701	0.370243	C	G	0.293199	0.090686	NM_000959 // upstream // 184719 // Hs.292843 // PTGFR // 5737 // Homo sapiens prostaglandin F receptor (FP) (PTGFR), mRNA. /// NM_017655 // downstream // 168900 // Hs.13852 // GIPC2 // 54810 // Homo sapiens GIPC PDZ domain containing family, member 2 (GIPC2), mRNA. /// ENST00000241946 // upstream // 184719 // --- // --- // --- // Prostaglandin F2-alpha receptor (Prostanoid FP receptor) (PGF recep…
rs2104621	PC aa C38:2	1	78484030	0.000937092	insulinogenic	0.005795	0.05942	0.5847	0.9594	0.7098	0.02204	0.5036	0.1927	0.4043	0.5883	0.9343	0.9897	0.3392	0.7539	0.005795	0.7165	0.8247	0.7235	0.172955	0.202297	0.883734	0.494171	0.873073	0.758192	0.115132	0.992701	0.370243	C	G	0.293199	0.090686	NM_000959 // upstream // 184719 // Hs.292843 // PTGFR // 5737 // Homo sapiens prostaglandin F receptor (FP) (PTGFR), mRNA. /// NM_017655 // downstream // 168900 // Hs.13852 // GIPC2 // 54810 // Homo sapiens GIPC PDZ domain containing family, member 2 (GIPC2), mRNA. /// ENST00000241946 // upstream // 184719 // --- // --- // --- // Prostaglandin F2-alpha receptor (Prostanoid FP receptor) (PGF recep…
rs2104621	PC aa C38:1 (PC ae C40:8)	1	78484030	0.00102859	insulinogenic	0.005795	0.05942	0.5847	0.9594	0.7098	0.02204	0.5036	0.1927	0.4043	0.5883	0.9343	0.9897	0.3392	0.7539	0.005795	0.7165	0.8247	0.7235	0.172955	0.202297	0.883734	0.494171	0.873073	0.758192	0.115132	0.992701	0.370243	C	G	0.293199	0.090686	NM_000959 // upstream // 184719 // Hs.292843 // PTGFR // 5737 // Homo sapiens prostaglandin F receptor (FP) (PTGFR), mRNA. /// NM_017655 // downstream // 168900 // Hs.13852 // GIPC2 // 54810 // Homo sapiens GIPC PDZ domain containing family, member 2 (GIPC2), mRNA. /// ENST00000241946 // upstream // 184719 // --- // --- // --- // Prostaglandin F2-alpha receptor (Prostanoid FP receptor) (PGF recep…
rs2104621	PC ae C38:2	1	78484030	0.00185505	insulinogenic	0.005795	0.05942	0.5847	0.9594	0.7098	0.02204	0.5036	0.1927	0.4043	0.5883	0.9343	0.9897	0.3392	0.7539	0.005795	0.7165	0.8247	0.7235	0.172955	0.202297	0.883734	0.494171	0.873073	0.758192	0.115132	0.992701	0.370243	C	G	0.293199	0.090686	NM_000959 // upstream // 184719 // Hs.292843 // PTGFR // 5737 // Homo sapiens prostaglandin F receptor (FP) (PTGFR), mRNA. /// NM_017655 // downstream // 168900 // Hs.13852 // GIPC2 // 54810 // Homo sapiens GIPC PDZ domain containing family, member 2 (GIPC2), mRNA. /// ENST00000241946 // upstream // 184719 // --- // --- // --- // Prostaglandin F2-alpha receptor (Prostanoid FP receptor) (PGF recep…
rs2104621	PC ae C32:8 (PC ae (OH) C30:2, PC e C32:1, PC ae C32:8, PC ae (COOH) C28:2, PC aa C30:1, PC aa (OH, COOH) C26:3)	1	78484030	0.00297853	insulinogenic	0.005795	0.05942	0.5847	0.9594	0.7098	0.02204	0.5036	0.1927	0.4043	0.5883	0.9343	0.9897	0.3392	0.7539	0.005795	0.7165	0.8247	0.7235	0.172955	0.202297	0.883734	0.494171	0.873073	0.758192	0.115132	0.992701	0.370243	C	G	0.293199	0.090686	NM_000959 // upstream // 184719 // Hs.292843 // PTGFR // 5737 // Homo sapiens prostaglandin F receptor (FP) (PTGFR), mRNA. /// NM_017655 // downstream // 168900 // Hs.13852 // GIPC2 // 54810 // Homo sapiens GIPC PDZ domain containing family, member 2 (GIPC2), mRNA. /// ENST00000241946 // upstream // 184719 // --- // --- // --- // Prostaglandin F2-alpha receptor (Prostanoid FP receptor) (PGF recep…
rs2104621	PC ae C42:6	1	78484030	0.00466637	insulinogenic	0.005795	0.05942	0.5847	0.9594	0.7098	0.02204	0.5036	0.1927	0.4043	0.5883	0.9343	0.9897	0.3392	0.7539	0.005795	0.7165	0.8247	0.7235	0.172955	0.202297	0.883734	0.494171	0.873073	0.758192	0.115132	0.992701	0.370243	C	G	0.293199	0.090686	NM_000959 // upstream // 184719 // Hs.292843 // PTGFR // 5737 // Homo sapiens prostaglandin F receptor (FP) (PTGFR), mRNA. /// NM_017655 // downstream // 168900 // Hs.13852 // GIPC2 // 54810 // Homo sapiens GIPC PDZ domain containing family, member 2 (GIPC2), mRNA. /// ENST00000241946 // upstream // 184719 // --- // --- // --- // Prostaglandin F2-alpha receptor (Prostanoid FP receptor) (PGF recep…
rs2104621	PC ae C34:2	1	78484030	0.00532308	insulinogenic	0.005795	0.05942	0.5847	0.9594	0.7098	0.02204	0.5036	0.1927	0.4043	0.5883	0.9343	0.9897	0.3392	0.7539	0.005795	0.7165	0.8247	0.7235	0.172955	0.202297	0.883734	0.494171	0.873073	0.758192	0.115132	0.992701	0.370243	C	G	0.293199	0.090686	NM_000959 // upstream // 184719 // Hs.292843 // PTGFR // 5737 // Homo sapiens prostaglandin F receptor (FP) (PTGFR), mRNA. /// NM_017655 // downstream // 168900 // Hs.13852 // GIPC2 // 54810 // Homo sapiens GIPC PDZ domain containing family, member 2 (GIPC2), mRNA. /// ENST00000241946 // upstream // 184719 // --- // --- // --- // Prostaglandin F2-alpha receptor (Prostanoid FP receptor) (PGF recep…
rs2104621	PC ae C36:3	1	78484030	0.00600214	insulinogenic	0.005795	0.05942	0.5847	0.9594	0.7098	0.02204	0.5036	0.1927	0.4043	0.5883	0.9343	0.9897	0.3392	0.7539	0.005795	0.7165	0.8247	0.7235	0.172955	0.202297	0.883734	0.494171	0.873073	0.758192	0.115132	0.992701	0.370243	C	G	0.293199	0.090686	NM_000959 // upstream // 184719 // Hs.292843 // PTGFR // 5737 // Homo sapiens prostaglandin F receptor (FP) (PTGFR), mRNA. /// NM_017655 // downstream // 168900 // Hs.13852 // GIPC2 // 54810 // Homo sapiens GIPC PDZ domain containing family, member 2 (GIPC2), mRNA. /// ENST00000241946 // upstream // 184719 // --- // --- // --- // Prostaglandin F2-alpha receptor (Prostanoid FP receptor) (PGF recep…
rs2104621	PC aa (OH, COOH) C30:4	1	78484030	0.00787722	insulinogenic	0.005795	0.05942	0.5847	0.9594	0.7098	0.02204	0.5036	0.1927	0.4043	0.5883	0.9343	0.9897	0.3392	0.7539	0.005795	0.7165	0.8247	0.7235	0.172955	0.202297	0.883734	0.494171	0.873073	0.758192	0.115132	0.992701	0.370243	C	G	0.293199	0.090686	NM_000959 // upstream // 184719 // Hs.292843 // PTGFR // 5737 // Homo sapiens prostaglandin F receptor (FP) (PTGFR), mRNA. /// NM_017655 // downstream // 168900 // Hs.13852 // GIPC2 // 54810 // Homo sapiens GIPC PDZ domain containing family, member 2 (GIPC2), mRNA. /// ENST00000241946 // upstream // 184719 // --- // --- // --- // Prostaglandin F2-alpha receptor (Prostanoid FP receptor) (PGF recep…
rs2104621	PC aa C34:2	1	78484030	0.00855003	insulinogenic	0.005795	0.05942	0.5847	0.9594	0.7098	0.02204	0.5036	0.1927	0.4043	0.5883	0.9343	0.9897	0.3392	0.7539	0.005795	0.7165	0.8247	0.7235	0.172955	0.202297	0.883734	0.494171	0.873073	0.758192	0.115132	0.992701	0.370243	C	G	0.293199	0.090686	NM_000959 // upstream // 184719 // Hs.292843 // PTGFR // 5737 // Homo sapiens prostaglandin F receptor (FP) (PTGFR), mRNA. /// NM_017655 // downstream // 168900 // Hs.13852 // GIPC2 // 54810 // Homo sapiens GIPC PDZ domain containing family, member 2 (GIPC2), mRNA. /// ENST00000241946 // upstream // 184719 // --- // --- // --- // Prostaglandin F2-alpha receptor (Prostanoid FP receptor) (PGF recep…
rs2104621	PC ae C36:2	1	78484030	0.00892763	insulinogenic	0.005795	0.05942	0.5847	0.9594	0.7098	0.02204	0.5036	0.1927	0.4043	0.5883	0.9343	0.9897	0.3392	0.7539	0.005795	0.7165	0.8247	0.7235	0.172955	0.202297	0.883734	0.494171	0.873073	0.758192	0.115132	0.992701	0.370243	C	G	0.293199	0.090686	NM_000959 // upstream // 184719 // Hs.292843 // PTGFR // 5737 // Homo sapiens prostaglandin F receptor (FP) (PTGFR), mRNA. /// NM_017655 // downstream // 168900 // Hs.13852 // GIPC2 // 54810 // Homo sapiens GIPC PDZ domain containing family, member 2 (GIPC2), mRNA. /// ENST00000241946 // upstream // 184719 // --- // --- // --- // Prostaglandin F2-alpha receptor (Prostanoid FP receptor) (PGF recep…
rs2104621	PC ae C36:6 (PC aa (OH, COOH) C30:1)	1	78484030	0.00893301	insulinogenic	0.005795	0.05942	0.5847	0.9594	0.7098	0.02204	0.5036	0.1927	0.4043	0.5883	0.9343	0.9897	0.3392	0.7539	0.005795	0.7165	0.8247	0.7235	0.172955	0.202297	0.883734	0.494171	0.873073	0.758192	0.115132	0.992701	0.370243	C	G	0.293199	0.090686	NM_000959 // upstream // 184719 // Hs.292843 // PTGFR // 5737 // Homo sapiens prostaglandin F receptor (FP) (PTGFR), mRNA. /// NM_017655 // downstream // 168900 // Hs.13852 // GIPC2 // 54810 // Homo sapiens GIPC PDZ domain containing family, member 2 (GIPC2), mRNA. /// ENST00000241946 // upstream // 184719 // --- // --- // --- // Prostaglandin F2-alpha receptor (Prostanoid FP receptor) (PGF recep…
rs473027	SM (OH) C22:2	1	78704223	7.11877e-05	CD	0.000843526	0.8975	0.8865	0.6319	0.1416	0.7141	0.5623	0.3439	0.42	0.2421	0.5754	0.8164	0.9422	0.9948	0.7001	0.4299	0.8572	0.133	0.149024	0.1233	0.000843526	0.451255	0.815326	0.404304	0.170279	0.989659	0.858419	A	G	0.295943	0.088506	NM_000959 // intron // 0 // Hs.292843 // PTGFR // 5737 // Homo sapiens prostaglandin F receptor (FP) (PTGFR), mRNA. /// ENST00000241946 // intron // 0 // --- // --- // --- // Prostaglandin F2-alpha receptor (Prostanoid FP receptor) (PGF receptor) (PGF2 alpha receptor). [Source:Uniprot/SWISSPROT;Acc:P43
rs473027	SM (OH) C22:0	1	78704223	0.00123388	CD	0.000843526	0.8975	0.8865	0.6319	0.1416	0.7141	0.5623	0.3439	0.42	0.2421	0.5754	0.8164	0.9422	0.9948	0.7001	0.4299	0.8572	0.133	0.149024	0.1233	0.000843526	0.451255	0.815326	0.404304	0.170279	0.989659	0.858419	A	G	0.295943	0.088506	NM_000959 // intron // 0 // Hs.292843 // PTGFR // 5737 // Homo sapiens prostaglandin F receptor (FP) (PTGFR), mRNA. /// ENST00000241946 // intron // 0 // --- // --- // --- // Prostaglandin F2-alpha receptor (Prostanoid FP receptor) (PGF receptor) (PGF2 alpha receptor). [Source:Uniprot/SWISSPROT;Acc:P43
rs473027	PC ae C38:0 (PC aa C38:7)	1	78704223	0.00410134	CD	0.000843526	0.8975	0.8865	0.6319	0.1416	0.7141	0.5623	0.3439	0.42	0.2421	0.5754	0.8164	0.9422	0.9948	0.7001	0.4299	0.8572	0.133	0.149024	0.1233	0.000843526	0.451255	0.815326	0.404304	0.170279	0.989659	0.858419	A	G	0.295943	0.088506	NM_000959 // intron // 0 // Hs.292843 // PTGFR // 5737 // Homo sapiens prostaglandin F receptor (FP) (PTGFR), mRNA. /// ENST00000241946 // intron // 0 // --- // --- // --- // Prostaglandin F2-alpha receptor (Prostanoid FP receptor) (PGF receptor) (PGF2 alpha receptor). [Source:Uniprot/SWISSPROT;Acc:P43
rs473027	SM (OH) C26:0	1	78704223	0.00529551	CD	0.000843526	0.8975	0.8865	0.6319	0.1416	0.7141	0.5623	0.3439	0.42	0.2421	0.5754	0.8164	0.9422	0.9948	0.7001	0.4299	0.8572	0.133	0.149024	0.1233	0.000843526	0.451255	0.815326	0.404304	0.170279	0.989659	0.858419	A	G	0.295943	0.088506	NM_000959 // intron // 0 // Hs.292843 // PTGFR // 5737 // Homo sapiens prostaglandin F receptor (FP) (PTGFR), mRNA. /// ENST00000241946 // intron // 0 // --- // --- // --- // Prostaglandin F2-alpha receptor (Prostanoid FP receptor) (PGF receptor) (PGF2 alpha receptor). [Source:Uniprot/SWISSPROT;Acc:P43
rs473027	PC e C32:2 (PC aa C30:2, PC aa (OH, COOH) C26:4, PC ae (OH) C30:3, PC ae (COOH) C28:3)	1	78704223	0.00798579	CD	0.000843526	0.8975	0.8865	0.6319	0.1416	0.7141	0.5623	0.3439	0.42	0.2421	0.5754	0.8164	0.9422	0.9948	0.7001	0.4299	0.8572	0.133	0.149024	0.1233	0.000843526	0.451255	0.815326	0.404304	0.170279	0.989659	0.858419	A	G	0.295943	0.088506	NM_000959 // intron // 0 // Hs.292843 // PTGFR // 5737 // Homo sapiens prostaglandin F receptor (FP) (PTGFR), mRNA. /// ENST00000241946 // intron // 0 // --- // --- // --- // Prostaglandin F2-alpha receptor (Prostanoid FP receptor) (PGF receptor) (PGF2 alpha receptor). [Source:Uniprot/SWISSPROT;Acc:P43
rs473027	SM (OH,COOH) C22:0	1	78704223	0.00809252	CD	0.000843526	0.8975	0.8865	0.6319	0.1416	0.7141	0.5623	0.3439	0.42	0.2421	0.5754	0.8164	0.9422	0.9948	0.7001	0.4299	0.8572	0.133	0.149024	0.1233	0.000843526	0.451255	0.815326	0.404304	0.170279	0.989659	0.858419	A	G	0.295943	0.088506	NM_000959 // intron // 0 // Hs.292843 // PTGFR // 5737 // Homo sapiens prostaglandin F receptor (FP) (PTGFR), mRNA. /// ENST00000241946 // intron // 0 // --- // --- // --- // Prostaglandin F2-alpha receptor (Prostanoid FP receptor) (PGF receptor) (PGF2 alpha receptor). [Source:Uniprot/SWISSPROT;Acc:P43
rs473027	SM (OH,COOH) C18:2	1	78704223	0.00980254	CD	0.000843526	0.8975	0.8865	0.6319	0.1416	0.7141	0.5623	0.3439	0.42	0.2421	0.5754	0.8164	0.9422	0.9948	0.7001	0.4299	0.8572	0.133	0.149024	0.1233	0.000843526	0.451255	0.815326	0.404304	0.170279	0.989659	0.858419	A	G	0.295943	0.088506	NM_000959 // intron // 0 // Hs.292843 // PTGFR // 5737 // Homo sapiens prostaglandin F receptor (FP) (PTGFR), mRNA. /// ENST00000241946 // intron // 0 // --- // --- // --- // Prostaglandin F2-alpha receptor (Prostanoid FP receptor) (PGF receptor) (PGF2 alpha receptor). [Source:Uniprot/SWISSPROT;Acc:P43
rs273252	PI aa C36:1	1	78818920	8.93022e-06		0.0717074	0.8141	0.2023	0.3659	0.4964	0.8353	0.5949	0.433	0.1022	0.2623	0.908	0.4053	0.3896	0.368	0.2691	0.2056	0.6002	0.08216	0.184228	0.91525	0.38566	0.753387	0.0814855	0.0717074	0.992246	0.995134	0.743751	C	T	0.347188	0.118582	NM_006820 // intron // 0 // Hs.389724 // IFI44L // 10964 // Homo sapiens interferon-induced protein 44-like (IFI44L), mRNA. /// ENST00000342282 // intron // 0 // --- // --- // --- // histocompatibility 28 [Source:RefSeq_peptide;Acc:NP_006811] /// ENST00000260523 // intron // 0 // --- // --- // --- // ---
rs273252	PI aa C36:2 (PIP aa C30:0)	1	78818920	0.000374577		0.0717074	0.8141	0.2023	0.3659	0.4964	0.8353	0.5949	0.433	0.1022	0.2623	0.908	0.4053	0.3896	0.368	0.2691	0.2056	0.6002	0.08216	0.184228	0.91525	0.38566	0.753387	0.0814855	0.0717074	0.992246	0.995134	0.743751	C	T	0.347188	0.118582	NM_006820 // intron // 0 // Hs.389724 // IFI44L // 10964 // Homo sapiens interferon-induced protein 44-like (IFI44L), mRNA. /// ENST00000342282 // intron // 0 // --- // --- // --- // histocompatibility 28 [Source:RefSeq_peptide;Acc:NP_006811] /// ENST00000260523 // intron // 0 // --- // --- // --- // ---
rs273252	PE aa C36:2	1	78818920	0.000893995		0.0717074	0.8141	0.2023	0.3659	0.4964	0.8353	0.5949	0.433	0.1022	0.2623	0.908	0.4053	0.3896	0.368	0.2691	0.2056	0.6002	0.08216	0.184228	0.91525	0.38566	0.753387	0.0814855	0.0717074	0.992246	0.995134	0.743751	C	T	0.347188	0.118582	NM_006820 // intron // 0 // Hs.389724 // IFI44L // 10964 // Homo sapiens interferon-induced protein 44-like (IFI44L), mRNA. /// ENST00000342282 // intron // 0 // --- // --- // --- // histocompatibility 28 [Source:RefSeq_peptide;Acc:NP_006811] /// ENST00000260523 // intron // 0 // --- // --- // --- // ---
rs273252	PE e (COOH) C16:3 (PE e (COOH) C16:3, PE e (OH) C18:3, PE ae (OH, COOH) C14:4, PE a C18:2)	1	78818920	0.00369512		0.0717074	0.8141	0.2023	0.3659	0.4964	0.8353	0.5949	0.433	0.1022	0.2623	0.908	0.4053	0.3896	0.368	0.2691	0.2056	0.6002	0.08216	0.184228	0.91525	0.38566	0.753387	0.0814855	0.0717074	0.992246	0.995134	0.743751	C	T	0.347188	0.118582	NM_006820 // intron // 0 // Hs.389724 // IFI44L // 10964 // Homo sapiens interferon-induced protein 44-like (IFI44L), mRNA. /// ENST00000342282 // intron // 0 // --- // --- // --- // histocompatibility 28 [Source:RefSeq_peptide;Acc:NP_006811] /// ENST00000260523 // intron // 0 // --- // --- // --- // ---
rs273252	PC aa (OH, COOH) C30:4	1	78818920	0.00400558		0.0717074	0.8141	0.2023	0.3659	0.4964	0.8353	0.5949	0.433	0.1022	0.2623	0.908	0.4053	0.3896	0.368	0.2691	0.2056	0.6002	0.08216	0.184228	0.91525	0.38566	0.753387	0.0814855	0.0717074	0.992246	0.995134	0.743751	C	T	0.347188	0.118582	NM_006820 // intron // 0 // Hs.389724 // IFI44L // 10964 // Homo sapiens interferon-induced protein 44-like (IFI44L), mRNA. /// ENST00000342282 // intron // 0 // --- // --- // --- // histocompatibility 28 [Source:RefSeq_peptide;Acc:NP_006811] /// ENST00000260523 // intron // 0 // --- // --- // --- // ---
rs12136365	PC ae C36:6 (PC aa (OH, COOH) C30:1)	1	79000840	7.63716e-05	HT	0.0161552	0.3024	0.7683	0.1799	0.3815	0.9987	0.05451	0.563	0.1565	0.1946	0.9958	0.7247	0.3927	0.6639	0.02929	0.7246	0.8398	0.6974	0.914934	0.293479	0.788068	0.0161552	0.905994	0.449075	0.436711	0.970803	0.0213966	A	G	0.234962	0.065789	NM_006417 // downstream // 159062 // Hs.82316 // IFI44 // 10561 // Homo sapiens interferon-induced protein 44 (IFI44), mRNA. /// AY358360 // downstream // 67342 // Hs.132314 // ELTD1 // 64123 // Homo sapiens clone DNA33092 ETL (UNQ202) mRNA, complete cds. /// ENST00000260529 // downstream // 159062 // --- // --- // --- // Interferon-induced protein 44 (p44). [Source:Uniprot/SWISSPROT;Acc:Q8TCB0] …
rs12136365	PC aa C36:1 (PC ae C38:8)	1	79000840	0.00429408	HT	0.0161552	0.3024	0.7683	0.1799	0.3815	0.9987	0.05451	0.563	0.1565	0.1946	0.9958	0.7247	0.3927	0.6639	0.02929	0.7246	0.8398	0.6974	0.914934	0.293479	0.788068	0.0161552	0.905994	0.449075	0.436711	0.970803	0.0213966	A	G	0.234962	0.065789	NM_006417 // downstream // 159062 // Hs.82316 // IFI44 // 10561 // Homo sapiens interferon-induced protein 44 (IFI44), mRNA. /// AY358360 // downstream // 67342 // Hs.132314 // ELTD1 // 64123 // Homo sapiens clone DNA33092 ETL (UNQ202) mRNA, complete cds. /// ENST00000260529 // downstream // 159062 // --- // --- // --- // Interferon-induced protein 44 (p44). [Source:Uniprot/SWISSPROT;Acc:Q8TCB0] …
rs12136365	PI aa C36:2 (PIP aa C30:0)	1	79000840	0.00512496	HT	0.0161552	0.3024	0.7683	0.1799	0.3815	0.9987	0.05451	0.563	0.1565	0.1946	0.9958	0.7247	0.3927	0.6639	0.02929	0.7246	0.8398	0.6974	0.914934	0.293479	0.788068	0.0161552	0.905994	0.449075	0.436711	0.970803	0.0213966	A	G	0.234962	0.065789	NM_006417 // downstream // 159062 // Hs.82316 // IFI44 // 10561 // Homo sapiens interferon-induced protein 44 (IFI44), mRNA. /// AY358360 // downstream // 67342 // Hs.132314 // ELTD1 // 64123 // Homo sapiens clone DNA33092 ETL (UNQ202) mRNA, complete cds. /// ENST00000260529 // downstream // 159062 // --- // --- // --- // Interferon-induced protein 44 (p44). [Source:Uniprot/SWISSPROT;Acc:Q8TCB0] …
rs12136365	PC aa C36:5	1	79000840	0.00920542	HT	0.0161552	0.3024	0.7683	0.1799	0.3815	0.9987	0.05451	0.563	0.1565	0.1946	0.9958	0.7247	0.3927	0.6639	0.02929	0.7246	0.8398	0.6974	0.914934	0.293479	0.788068	0.0161552	0.905994	0.449075	0.436711	0.970803	0.0213966	A	G	0.234962	0.065789	NM_006417 // downstream // 159062 // Hs.82316 // IFI44 // 10561 // Homo sapiens interferon-induced protein 44 (IFI44), mRNA. /// AY358360 // downstream // 67342 // Hs.132314 // ELTD1 // 64123 // Homo sapiens clone DNA33092 ETL (UNQ202) mRNA, complete cds. /// ENST00000260529 // downstream // 159062 // --- // --- // --- // Interferon-induced protein 44 (p44). [Source:Uniprot/SWISSPROT;Acc:Q8TCB0] …
rs12044353	PC ae C40:4	1	79007436	7.09324e-05	HT	0.0208727	0.8044	0.384	0.4754	0.8675	0.5516	0.6626	0.5247	0.9906	0.9835	0.5946	0.3036	0.6182	0.9207	0.05363	0.8097	0.3501	0.545	0.324568	0.278451	0.139739	0.0208727	0.303851	0.583093	0.728441	0.998783	0.459345	C	T	0.241474	0.054811	AY358360 // downstream // 60746 // Hs.132314 // ELTD1 // 64123 // Homo sapiens clone DNA33092 ETL (UNQ202) mRNA, complete cds. /// NM_006417 // downstream // 165658 // Hs.82316 // IFI44 // 10561 // Homo sapiens interferon-induced protein 44 (IFI44), mRNA. /// ENST00000294631 // downstream // 60746 // --- // --- // --- // EGF, latrophilin and seven transmembrane domain containing protein 1 precurs…
rs12044353	PC ae C38:2	1	79007436	0.00025615	HT	0.0208727	0.8044	0.384	0.4754	0.8675	0.5516	0.6626	0.5247	0.9906	0.9835	0.5946	0.3036	0.6182	0.9207	0.05363	0.8097	0.3501	0.545	0.324568	0.278451	0.139739	0.0208727	0.303851	0.583093	0.728441	0.998783	0.459345	C	T	0.241474	0.054811	AY358360 // downstream // 60746 // Hs.132314 // ELTD1 // 64123 // Homo sapiens clone DNA33092 ETL (UNQ202) mRNA, complete cds. /// NM_006417 // downstream // 165658 // Hs.82316 // IFI44 // 10561 // Homo sapiens interferon-induced protein 44 (IFI44), mRNA. /// ENST00000294631 // downstream // 60746 // --- // --- // --- // EGF, latrophilin and seven transmembrane domain containing protein 1 precurs…
rs12044353	SM (COOH) C18:1	1	79007436	0.000304317	HT	0.0208727	0.8044	0.384	0.4754	0.8675	0.5516	0.6626	0.5247	0.9906	0.9835	0.5946	0.3036	0.6182	0.9207	0.05363	0.8097	0.3501	0.545	0.324568	0.278451	0.139739	0.0208727	0.303851	0.583093	0.728441	0.998783	0.459345	C	T	0.241474	0.054811	AY358360 // downstream // 60746 // Hs.132314 // ELTD1 // 64123 // Homo sapiens clone DNA33092 ETL (UNQ202) mRNA, complete cds. /// NM_006417 // downstream // 165658 // Hs.82316 // IFI44 // 10561 // Homo sapiens interferon-induced protein 44 (IFI44), mRNA. /// ENST00000294631 // downstream // 60746 // --- // --- // --- // EGF, latrophilin and seven transmembrane domain containing protein 1 precurs…
rs12044353	SM C22:1	1	79007436	0.00066033	HT	0.0208727	0.8044	0.384	0.4754	0.8675	0.5516	0.6626	0.5247	0.9906	0.9835	0.5946	0.3036	0.6182	0.9207	0.05363	0.8097	0.3501	0.545	0.324568	0.278451	0.139739	0.0208727	0.303851	0.583093	0.728441	0.998783	0.459345	C	T	0.241474	0.054811	AY358360 // downstream // 60746 // Hs.132314 // ELTD1 // 64123 // Homo sapiens clone DNA33092 ETL (UNQ202) mRNA, complete cds. /// NM_006417 // downstream // 165658 // Hs.82316 // IFI44 // 10561 // Homo sapiens interferon-induced protein 44 (IFI44), mRNA. /// ENST00000294631 // downstream // 60746 // --- // --- // --- // EGF, latrophilin and seven transmembrane domain containing protein 1 precurs…
rs12044353	PC ae C40:3	1	79007436	0.00174275	HT	0.0208727	0.8044	0.384	0.4754	0.8675	0.5516	0.6626	0.5247	0.9906	0.9835	0.5946	0.3036	0.6182	0.9207	0.05363	0.8097	0.3501	0.545	0.324568	0.278451	0.139739	0.0208727	0.303851	0.583093	0.728441	0.998783	0.459345	C	T	0.241474	0.054811	AY358360 // downstream // 60746 // Hs.132314 // ELTD1 // 64123 // Homo sapiens clone DNA33092 ETL (UNQ202) mRNA, complete cds. /// NM_006417 // downstream // 165658 // Hs.82316 // IFI44 // 10561 // Homo sapiens interferon-induced protein 44 (IFI44), mRNA. /// ENST00000294631 // downstream // 60746 // --- // --- // --- // EGF, latrophilin and seven transmembrane domain containing protein 1 precurs…
[truncated: 30,034 more rows]
