# Supplementary material for: Genetics Meets Metabolomics: A Genome-Wide Association Study of Metabolite Profiles in Human Serum
Source: PLoS Genet. 2008 Nov 28;4(11):e1000282. doi: 10.1371/journal.pgen.1000282 (PMC2581785; doi:10.1371/journal.pgen.1000282)
Supplement: Dataset S2 — List of all measured metabolites and their biochemical classification; complete association dataset for the top ranking cases: EXCEL worksheets comprising the regression results of all 363 metabolites against the genotypes listed in Table 1 in the additive genetic model (sheets PLEK, ANKRD30A, LIPC, FADS1, PARK2, SCAD, MCAD) and EXCEL worksheets comprising the regression results of all 363×363 metabolite concentration ratios against the genotypes listed in Table 1 in the additive genetic model, limited to metabolite pairs with p-values <10−4 when using metabolite concentration ratios (sheets PLEK_ratios, ANKRD30A_ratios, LIPC_ratios, FADS1_ratios, PARK2_ratios, SCAD_ratios, MCAD_ratios). (0.40 MB ZIP) [file pgen.1000282.s009.zip]

Archive with 1 entries (1 files):
- supplementary_data_file2.xls
