# Supplementary material for: Genetics Meets Metabolomics: A Genome-Wide Association Study of Metabolite Profiles in Human Serum
Source: PLoS Genet. 2008 Nov 28;4(11):e1000282. doi: 10.1371/journal.pgen.1000282 (PMC2581785; doi:10.1371/journal.pgen.1000282)
Supplement: Dataset S2 — List of all measured metabolites and their biochemical classification; complete association dataset for the top ranking cases: EXCEL worksheets comprising the regression results of all 363 metabolites against the genotypes listed in Table 1 in the additive genetic model (sheets PLEK, ANKRD30A, LIPC, FADS1, PARK2, SCAD, MCAD) and EXCEL worksheets comprising the regression results of all 363×363 metabolite concentration ratios against the genotypes listed in Table 1 in the additive genetic model, limited to metabolite pairs with p-values <10−4 when using metabolite concentration ratios (sheets PLEK_ratios, ANKRD30A_ratios, LIPC_ratios, FADS1_ratios, PARK2_ratios, SCAD_ratios, MCAD_ratios). (0.40 MB ZIP) [file pgen.1000282.s009.zip › supplementary_data_file2.xls]

## Sheet: file content
This is the supplementary data file 2 for manuscript "A genome-wide association study with metabolomics" by Gieger et al.
NOTE: this EXCEL file contains several sheets
EXCEL sheet "legend" contains the description of the content in the individual columns of EXCEL sheet "association data"
EXCEL sheet "metabolite panel" provides the list of all measured metabolites and their biochemical classification
EXCEL sheets PLEK, ANKRD30A, LIPC, FADS1, PARK2, SCAD, MCAD:
association data for all 363 metabolites
EXCEL sheets PLEK_ratios, ANKRD30A_ratios, LIPC_ratios, FADS1_ratios, PARK2_ratios, SCAD_ratios, MCAD_ratios:
association data for all selected ratios between all 363 metabolites ,
limitted to cases with p-values of associations <1E-4 when using ratios

## Sheet: legend
columns of EXCEL sheets PLEK, ANKRD30A, LIPC, FADS1, PARK2, SCAD, MCAD:
collumn label	description
metabolite	name of the metabolic trait (see manuscript and material and methods for abbreviations)
mean	mean over all valid cases
sd	standard deviation over all valid cases
ncases	number of valid cases
p-value	p-value of association of the metabolic trait
Pearson R	estimate of the effect
columns of EXCEL sheets PLEK_ratios, ANKRD30A_ratios, LIPC_ratios, FADS1_ratios, PARK2_ratios, SCAD_ratios, MCAD_ratios:
collumn label	description
enumerator	name of the metabolic trait in the numerator position
nominator	name of the metabolic trait in the enumerator position
mean	mean over all valid cases
sd	standard deviation over all valid cases
ncases	number of valid cases
p-value	p-value of association of the metabolic trait
Pearson R	estimate of the effect
p-gain	improvement in the p-value of association when compared to the smaller of the two p-values obtained using single metabolites

## Sheet: metabolite panel
Metabolite abbreviation (as used by Biocrates)	Metabolite class	Metabolite name
C0	Acylcarnitine	Carnitine (free carnitine)
C10	Acylcarnitine	Acylcarnitine
C10:1	Acylcarnitine	Acylcarnitine
C11	Acylcarnitine	Acylcarnitine
C12	Acylcarnitine	Dodecanoylcarnitine
C12:1	Acylcarnitine	Dedecenoylcarnitine
C14	Acylcarnitine	Acylcarnitine
C14:1	Acylcarnitine	Tetradecenoylcarnitine
C14:2	Acylcarnitine	Tetradecadienoylcarnitine
C16	Acylcarnitine	Palmitoylcarnitine
C16:1	Acylcarnitine	Acylcarnitine
C18	Acylcarnitine	Stearoylcarnitine
C18:1	Acylcarnitine	Oleoylcarnitine
C18:2	Acylcarnitine	Linileylcarnitine
C18:2-OH	Acylcarnitine	Hydroxylacylcarnitine
C2	Acylcarnitine	Acetylcarnitine
C3	Acylcarnitine	Propionylcarnitine
C3-DC	Acylcarnitine	Malonylcarnitine
C3-DC-M	Acylcarnitine	Methylmalonylcarnitine
C4	Acylcarnitine	Butyrylcarnitine
C4:1-DC	Acylcarnitine	Malyl-fumarylcarnitine
C5	Acylcarnitine	Isovalerylcarnitine
C5:1-DC	Acylcarnitine	Acylcarnitine
C5-DC	Acylcarnitine	Dicarboxylacylcarnitines
C5-M-DC	Acylcarnitine	Methylglutarylcarnitine
C6	Acylcarnitine	Hexanoylcarnitine
C8	Acylcarnitine	Octanylcarnitine
C8:1	Acylcarnitine	Octenoylcarnitine
C9	Acylcarnitine	Acylcarnitine
ALA	Amino Acid	Alanine
ARG	Amino Acid	Arginine
ASP	Amino Acid	Aspartate
CIT	Amino Acid	Citrulline
GLU	Amino Acid	Glutamate
GLY	Amino Acid	Glycine
HIS	Amino Acid	Histidine
LYS	Amino Acid	Lysine
MET	Amino Acid	Methionine
ORN	Amino Acid	Ornithine
PHE	Amino Acid	Phenylalanine
PRO	Amino Acid	Proline
SER	Amino Acid	Serine
THR	Amino Acid	Threonine
TRP	Amino Acid	Tryptphan
TYR	Amino Acid	Tyrosine
VAL	Amino Acid	Valine
XLEU	Amino Acid	(Iso)Leucine
HNAc-H2-dH	Sugar	HNAc-H2-dH
HNAc-H4	Sugar	HNAc-H4
P	Sugar	Pentose
UA	Sugar	Uronic acid
DH	Sugar	Desoxyhexose
H1	Sugar	Hexose
H2	Sugar	Dihexose, Maltose, Lactose
H3-HNAc2-NANA	Sugar	Glucose
HNAC	Sugar	HNAC
13S-HODE	Prostaglandine	13S-Hydroxyoctadecadiensäure
12S-HETE	Prostaglandine	12S-Hydroxyeicosatetraensäure
15S-HETE	Prostaglandine	15S-Hydroxyeicosatetraensäure
TXB2	Prostaglandine	Thromboxan B2
DHA	Prostaglandine	Docosahexaenoic acid
PGE2	Prostaglandine	Prostaglandin E2
AA	Prostaglandine	Arachidonic Acid
KYNURENI	Biogenic Amine	Kynurenine
SPERMIDI	Biogenic Amine	Spermidine
PUTRESCI	Biogenic Amine	Putrescine
MET.SULF	Biogenic Amine	Met.Sulfoxide
SEROTONI	Biogenic Amine	Serotonine
ADMA	Biogenic Amine	Asymmetrical Dimethyl Arginine
total DMA	Biogenic Amine	total Dimethyl Arginine
SM (COOH) 18:0	Sphingolipid	N-dicarboacyloysphingosyl-phosphocholine
SM (OH) C20:1	Sphingolipid	N-hydroxyacyloysphingosyl-phosphocholine
SM (OH) C22:1	Sphingolipid	N-hydroxyacyloysphingosyl-phosphocholine
SM (OH) C28:1	Sphingolipid	N-hydroxyacyloysphingosyl-phosphocholine
SM (OH) C22:2	Sphingolipid	N-hydroxyacyloysphingosyl-phosphocholine
SM (OH) C20:3	Sphingolipid	N-hydroxyacyloysphingosyl-phosphocholine
SM (OH,COOH) C16:0	Sphingolipid	N-hydroxydicarboacyloysphingosyl-phosphocholine
SM (OH,COOH) C20:3	Sphingolipid	N-hydroxydicarboacyloysphingosyl-phosphocholine
SM (OH,COOH) C20:4	Sphingolipid	N-hydroxydicarboacyloysphingosyl-phosphocholine
SM (COOH) 18:1	Sphingolipid	N-dicarboacyloysphingosyl-phosphocholine
SM C14:0	Sphingolipid	Sphingomyelin
SM C16:0	Sphingolipid	Sphingomyelin
SM C18:0 (SM (OH,COOH) C14:2)	Sphingolipid	Sphingomyelin
SM C22:0	Sphingolipid	Sphingomyelin
SM C24:0	Sphingolipid	Sphingomyelin
SM C16:1	Sphingolipid	Sphingomyelin
SM C18:1	Sphingolipid	Sphingomyelin
SM C20:1	Sphingolipid	Sphingomyelin
SM C22:1	Sphingolipid	Sphingomyelin
SM C24:1	Sphingolipid	Sphingomyelin
SM C20:2	Sphingolipid	Sphingomyelin
SM C22:2	Sphingolipid	Sphingomyelin
SM C24:2	Sphingolipid	Sphingomyelin
SM (OH,COOH) C22:0	Sphingolipid	N-hydroxydicarboacyloysphingosyl-phosphocholine
SM (OH,COOH) C24:0	Sphingolipid	N-hydroxydicarboacyloysphingosyl-phosphocholine
SM (OH,COOH) C14:1	Sphingolipid	N-hydroxydicarboacyloysphingosyl-phosphocholine
SM (OH,COOH) C16:1	Sphingolipid	N-hydroxydicarboacyloysphingosyl-phosphocholine
SM (OH,COOH) C18:1	Sphingolipid	N-hydroxydicarboacyloysphingosyl-phosphocholine
SM (OH,COOH) C24:1	Sphingolipid	N-hydroxydicarboacyloysphingosyl-phosphocholine
SM (OH,COOH) C16:2 (SM C20:0)	Sphingolipid	N-hydroxydicarboacyloysphingosyl-phosphocholine
SM (OH,COOH) C18:2	Sphingolipid	N-hydroxydicarboacyloysphingosyl-phosphocholine
SM (OH,COOH) C20:2	Sphingolipid	N-hydroxydicarboacyloysphingosyl-phosphocholine
SM C20:3	Sphingolipid	Sphingomyelin
SM C24:3	Sphingolipid	Sphingomyelin
SM C26:3	Sphingolipid	Sphingomyelin
SM C28:3	Sphingolipid	Sphingomyelin
SM C22:4	Sphingolipid	Sphingomyelin
SM C24:4	Sphingolipid	Sphingomyelin
SM C26:4	Sphingolipid	Sphingomyelin
SM C28:4	Sphingolipid	Sphingomyelin
SM (OH) C20:0	Sphingolipid	N-hydroxyacyloysphingosyl-phosphocholine
SM (OH) C22:0	Sphingolipid	N-hydroxyacyloysphingosyl-phosphocholine
SM (OH) C26:0	Sphingolipid	N-hydroxyacyloysphingosyl-phosphocholine
SM (OH) C28:0	Sphingolipid	N-hydroxyacyloysphingosyl-phosphocholine
SM (COOH) C12:0	Sphingolipid	N-dicarboacyloysphingosyl-phosphocholine
SM (COOH) C16:0	Sphingolipid	N-dicarboacyloysphingosyl-phosphocholine
SM (COOH) C18:0	Sphingolipid	N-dicarboacyloysphingosyl-phosphocholine
SM (COOH) C16:1	Sphingolipid	N-dicarboacyloysphingosyl-phosphocholine
SM (COOH) C18:1	Sphingolipid	N-dicarboacyloysphingosyl-phosphocholine
SM (COOH) C16:2	Sphingolipid	N-dicarboacyloysphingosyl-phosphocholine
SM (COOH) C18:2	Sphingolipid	N-dicarboacyloysphingosyl-phosphocholine
SM (COOH) C18:3	Sphingolipid	N-dicarboacyloysphingosyl-phosphocholine
SM (OH) C24:2	Sphingolipid	N-hydroxyacyloysphingosyl-phosphocholine
SM C22:3	Sphingolipid	Sphingomyelin
SM (OH) C24:0	Sphingolipid	N-hydroxyacyloysphingosyl-phosphocholine
GalCer sulf C24:2	Sphingolipid	Galactosylceramide
SM C28:0	Sphingolipid	Sphingomyelin
SM (OH,COOH) C20:1	Sphingolipid	N-hydroxydicarboacyloysphingosyl-phosphocholine
SM (OH,COOH) C20:0	Sphingolipid	N-hydroxydicarboacyloysphingosyl-phosphocholine
Cer (OH) C38:0	Sphingolipid	Ceramide
Cer (OH) C16:1	Sphingolipid	Ceramide
SM C20:4	Sphingolipid	Sphingomyelin
SM C24:4	Sphingolipid	Sphingomyelin
Cer 1P C26:3	Sphingolipid	Ceramide
Cer 1P C26:4	Sphingolipid	Ceramide
GalCer sulf (OH, COOH) C14:2	Sphingolipid	Galactosylceramide
Cer (COOH) C14:1	Sphingolipid	Ceramide
GalCer sulf (OH, COOH) C14:3	Sphingolipid	Galactosylceramide
GalCer sulf (OH) C14:3	Sphingolipid	Galactosylceramide
SM C16:3	Sphingolipid	Sphingomyelin
SM (OH) C14:1	Sphingolipid	N-hydroxyacyloysphingosyl-phosphocholine
GalCer sulf C14:0	Sphingolipid	Galactosylceramide
GalCer sulf C18:0	Sphingolipid	Galactosylceramide
SM (OH,COOH) C12:0	Sphingolipid	N-hydroxydicarboacyloysphingosyl-phosphocholine
SM (OH,COOH) C18:0	Sphingolipid	N-hydroxydicarboacyloysphingosyl-phosphocholine
SM C12:0	Sphingolipid	Sphingomyelin
SM (OH) C16:1 (SM (COOH) C14:1)	Sphingolipid	N-hydroxyacyloysphingosyl-phosphocholine
SM (OH,COOH) C6:0	Sphingolipid	N-hydroxydicarboacyloysphingosyl-phosphocholine
SM (OH) C26:1	Sphingolipid	N-hydroxyacyloysphingosyl-phosphocholine
SM (COOH) C14:0	Sphingolipid	N-dicarboacyloysphingosyl-phosphocholine
SM (COOH) C14:1	Sphingolipid	N-dicarboacyloysphingosyl-phosphocholine
SM (COOH) C14:2	Sphingolipid	N-dicarboacyloysphingosyl-phosphocholine
Cer C20:3 (GlcCer C8:0)	Sphingolipid	Ceramide
Cer C24:3	Sphingolipid	Ceramide
GlcCer C22:2	Sphingolipid	Glucosylceramide
PI aa (COOH) C14:1 (PI aa (OH) C16:1, PI a C18:0, PI a (OH, COOH) C14:2)	Glycerophospholipid	Phosphatidylinositol
PIP aa C32:1 (PI aa C38:3)	Glycerophospholipid	Phosphatidylinositol phosphate
PC aa (COOH) C14:2	Glycerophospholipid	Phoshatidylcholine
PC aa (COOH) C26:2 (PC a C30:1)	Glycerophospholipid	Phoshatidylcholine
PC aa (COOH) C30:2	Glycerophospholipid	Phoshatidylcholine
PC aa (COOH) C14:3	Glycerophospholipid	Phoshatidylcholine
PC aa (COOH) C30:3	Glycerophospholipid	Phoshatidylcholine
PC aa (COOH) C16:4	Glycerophospholipid	Phoshatidylcholine
PC aa (COOH) C30:4	Glycerophospholipid	Phoshatidylcholine
PC ae (OH) C20:0 (PC ae C22:6)	Glycerophospholipid	Phoshatidylcholine
PC ae (OH) C28:1	Glycerophospholipid	Phoshatidylcholine
PS aa (OH, COOH) C24:2	Glycerophospholipid	Phosphatidylserine
PE e (COOH) C12:1 (PE ae C14:0, PE a C14:0, PE e (OH) C14:1, PE e (COOH) C12:1)	Glycerophospholipid	Phosphatidylethanolamine
PE e (COOH) C16:3 (PE e (COOH) C16:3, PE e (OH) C18:3, PE ae (OH, COOH) C14:4, PE a C18:2)	Glycerophospholipid	Phosphatidylethanolamine
PC ae (OH, COOH) C30:3	Glycerophospholipid	Phoshatidylcholine
PC ae (OH, COOH) C30:4	Glycerophospholipid	Phoshatidylcholine
PC ae (COOH) C30:3	Glycerophospholipid	Phoshatidylcholine
PC e C32:2 (PC aa C30:2, PC aa (OH, COOH) C26:4, PC ae (OH) C30:3, PC ae (COOH) C28:3)	Glycerophospholipid	Phoshatidylcholine
PC aa C32:0 (PC ae C34:7, PC ae (COOH) C30:1, PC aa (OH, COOH) C28:2)	Glycerophospholipid	Phoshatidylcholine
PC aa C34:0 (PC ae C36:7, PC aa (OH, COOH) C30:2)	Glycerophospholipid	Phoshatidylcholine
PC aa C36:0 (PC ae C38:7)	Glycerophospholipid	Phoshatidylcholine
PC aa C38:0 (PC ae C40:7)	Glycerophospholipid	Phoshatidylcholine
PC aa C20:1 (PC a (COOH) C18:2, PC e C22:1, PC ae C22:8, PC aa (OH, COOH) C16:3, PC ae (COOH) C18:2, PC ae (OH) C20:2, PC e (OH, COOH) C18:3)	Glycerophospholipid	Phoshatidylcholine
PC aa C26:1 (PC e C28:1, PC ae C28:8, PC ae (OH) C26:2, PC aa (OH, COOH) C22:3, PC ae (COOH) C24:2)	Glycerophospholipid	Phoshatidylcholine
PC aa C32:1 (PC ae (COOH) C30:2, PC aa (OH, COOH) C28:3, PC ae C34:8)	Glycerophospholipid	Phoshatidylcholine
PC aa C34:1 (PC ae C36:8)	Glycerophospholipid	Phoshatidylcholine
PC aa C36:1 (PC ae C38:8)	Glycerophospholipid	Phoshatidylcholine
PC aa C38:1 (PC ae C40:8)	Glycerophospholipid	Phoshatidylcholine
PE a (OH) C12:1 (PE e C14:0, PE aa C12:0)	Glycerophospholipid	Phosphatidylethanolamine
PC e (COOH) C14:0	Glycerophospholipid	Phoshatidylcholine
PC e (COOH) C12:1	Glycerophospholipid	Phoshatidylcholine
PC e (COOH) C14:1 (PC ae C16:0)	Glycerophospholipid	Phoshatidylcholine
PC e (COOH) C16:1 (PC ae (OH, COOH) C14:2, PC aa (COOH) C14:1, PC ae C18:0)	Glycerophospholipid	Phoshatidylcholine
PC aa C32:2	Glycerophospholipid	Phoshatidylcholine
PC aa C34:2	Glycerophospholipid	Phoshatidylcholine
PC aa C36:2	Glycerophospholipid	Phoshatidylcholine
PC aa C38:2	Glycerophospholipid	Phoshatidylcholine
PC aa C34:3	Glycerophospholipid	Phoshatidylcholine
PC aa C36:3	Glycerophospholipid	Phoshatidylcholine
PC aa C38:3	Glycerophospholipid	Phoshatidylcholine
PC aa C34:4	Glycerophospholipid	Phoshatidylcholine
PC aa C36:4	Glycerophospholipid	Phoshatidylcholine
PC aa C38:4	Glycerophospholipid	Phoshatidylcholine
PC aa C40:4	Glycerophospholipid	Phoshatidylcholine
PC aa C36:5	Glycerophospholipid	Phoshatidylcholine
PC aa C38:5	Glycerophospholipid	Phoshatidylcholine
PC aa C40:5	Glycerophospholipid	Phoshatidylcholine
PC aa C38:6	Glycerophospholipid	Phoshatidylcholine
PC aa C40:6	Glycerophospholipid	Phoshatidylcholine
PC aa (OH, COOH) C24:1 (PC ae (COOH) C26:0, PC ae (OH) C28:0, PC ae C30:6)	Glycerophospholipid	Phoshatidylcholine
PC aa (OH, COOH) C30:3	Glycerophospholipid	Phoshatidylcholine
PC aa (OH, COOH) C28:4	Glycerophospholipid	Phoshatidylcholine
PC aa (OH, COOH) C30:4	Glycerophospholipid	Phoshatidylcholine
PC aa (OH) C14:0 (PC e (OH) C16:0)	Glycerophospholipid	Phoshatidylcholine
PC ae C32:0 (PC ae (OH, COOH) C28:2, PC aa C32:7, PC a C32:0, PC aa (OH) C30:1, PC aa (COOH) C28:1)	Glycerophospholipid	Phoshatidylcholine
PC ae C34:0 (PC aa C34:7, PC aa (COOH) C30:1, PC ae (OH, COOH) C30:2)	Glycerophospholipid	Phoshatidylcholine
PC ae C36:0 (PC aa C36:7)	Glycerophospholipid	Phoshatidylcholine
PC ae C38:0 (PC aa C38:7)	Glycerophospholipid	Phoshatidylcholine
PC ae C40:0 (PC aa C40:7)	Glycerophospholipid	Phoshatidylcholine
PC ae C32:1 (PC aa C32:8, PC a C32:1, PC aa (OH) C30:2, PC ae (OH, COOH) C28:3, PC aa (COOH) C28:2)	Glycerophospholipid	Phoshatidylcholine
PC ae C34:1 (PC aa C34:8)	Glycerophospholipid	Phoshatidylcholine
PC ae C36:1 (PC aa C36:8)	Glycerophospholipid	Phoshatidylcholine
PC ae C38:1 (PC aa C38:8)	Glycerophospholipid	Phoshatidylcholine
PC ae C40:1 (PC aa C40:8)	Glycerophospholipid	Phoshatidylcholine
PC ae C34:2	Glycerophospholipid	Phoshatidylcholine
PC ae C36:2	Glycerophospholipid	Phoshatidylcholine
PC ae C38:2	Glycerophospholipid	Phoshatidylcholine
PC ae C40:2	Glycerophospholipid	Phoshatidylcholine
PC ae C20:3 (PC a C20:3, PC aa (OH) C18:4)	Glycerophospholipid	Phoshatidylcholine
PC ae C34:3	Glycerophospholipid	Phoshatidylcholine
PC ae C36:3	Glycerophospholipid	Phoshatidylcholine
PC ae C38:3	Glycerophospholipid	Phoshatidylcholine
PC ae C40:3	Glycerophospholipid	Phoshatidylcholine
PC ae C36:4	Glycerophospholipid	Phoshatidylcholine
PC ae C38:4	Glycerophospholipid	Phoshatidylcholine
PC ae C40:4	Glycerophospholipid	Phoshatidylcholine
PC ae C36:5 (PC aa (OH, COOH) C30:0)	Glycerophospholipid	Phoshatidylcholine
PC ae C38:5	Glycerophospholipid	Phoshatidylcholine
PC ae C40:5	Glycerophospholipid	Phoshatidylcholine
PC ae C42:5	Glycerophospholipid	Phoshatidylcholine
PC ae C44:5	Glycerophospholipid	Phoshatidylcholine
PC ae C34:6 (PC ae (COOH) C30:0, PC aa (OH, COOH) C28:1)	Glycerophospholipid	Phoshatidylcholine
PC ae C36:6 (PC aa (OH, COOH) C30:1)	Glycerophospholipid	Phoshatidylcholine
PC ae C38:6	Glycerophospholipid	Phoshatidylcholine
PC ae C40:6	Glycerophospholipid	Phoshatidylcholine
PC ae C42:6	Glycerophospholipid	Phoshatidylcholine
PC ae C32:7 (PC ae (COOH) C28:1, PC ae (OH) C30:1, PC aa C30:0, PC aa (OH, COOH) C26:2, PC e C32:0, PC ae C32:7)	Glycerophospholipid	Phoshatidylcholine
PC ae C32:8 (PC ae (OH) C30:2, PC e C32:1, PC ae C32:8, PC ae (COOH) C28:2, PC aa C30:1, PC aa (OH, COOH) C26:3)	Glycerophospholipid	Phoshatidylcholine
PC a C16:1 (PC e (OH) C16:2)	Glycerophospholipid	Phoshatidylcholine
PC a C18:1 (PC e (COOH) C16:2, PC ae (OH, COOH) C14:3, PC ae C18:1, PC aa (OH) C16:2, PC e (OH) C18:2, PC a C18:1)	Glycerophospholipid	Phoshatidylcholine
PE a (OH, COOH) C12:2	Glycerophospholipid	Phosphatidylethanolamine
PE a (OH, COOH) C14:3 (PE e (COOH) C16:2)	Glycerophospholipid	Phosphatidylethanolamine
PC a C18:2 (PC e (OH) C18:3, PC e (COOH) C16:3, PC ae (OH, COOH) C14:4, PC ae C18:2, PC aa (OH) C16:3)	Glycerophospholipid	Phoshatidylcholine
PC a C32:2	Glycerophospholipid	Phoshatidylcholine
PC a C20:4 (PC ae C20:4)	Glycerophospholipid	Phoshatidylcholine
PC e C18:0 (PC a (COOH) C14:1, PC a C17:0, PC a (OH) C16:1)	Glycerophospholipid	Phoshatidylcholine
PC e C30:0 (PC aa (OH, COOH) C24:2, PC ae C30:7)	Glycerophospholipid	Phoshatidylcholine
PC e (OH) C14:1 (PC a C14:0)	Glycerophospholipid	Phoshatidylcholine
PE aa C34:2	Glycerophospholipid	Phosphatidylethanolamine
PE aa C36:2	Glycerophospholipid	Phosphatidylethanolamine
PE aa C36:4	Glycerophospholipid	Phosphatidylethanolamine
PE aa C38:4	Glycerophospholipid	Phosphatidylethanolamine
PE aa C38:5	Glycerophospholipid	Phosphatidylethanolamine
PE aa C38:6	Glycerophospholipid	Phosphatidylethanolamine
PE aa C40:6	Glycerophospholipid	Phosphatidylethanolamine
PA aa C22:2	Glycerophospholipid	Phosphatidic Acid
PG a C26:6	Glycerophospholipid	Phosphatidylglycerol
PE ae C42:7	Glycerophospholipid	Phosphatidylethanolamine
PE a C10:0	Glycerophospholipid	Phosphatidylethanolamine
PS ae C42:6	Glycerophospholipid	Phosphatidylserine
PA aa C42:5	Glycerophospholipid	Phosphatidic Acid
PA aa C20:7	Glycerophospholipid	Phosphatidic Acid
PA a C20:1	Glycerophospholipid	Phosphatidic Acid
PI aa (OH, COOH) C28:1	Glycerophospholipid	Phosphatidylinositol
PI a (OH, COOH) C12:2 (PI aa (OH) C14:1, PI a C16:0)	Glycerophospholipid	Phosphatidylinositol
PI aa C34:1 (PI aa (OH, COOH) C30:3)	Glycerophospholipid	Phosphatidylinositol
PI aa C36:1	Glycerophospholipid	Phosphatidylinositol
PI aa C36:2 (PIP aa C30:0)	Glycerophospholipid	Phosphatidylinositol
PI aa C16:3	Glycerophospholipid	Phosphatidylinositol
PI aa C36:4 (PIP aa C30:2, PIP2 aa C24:0)	Glycerophospholipid	Phosphatidylinositol
PI aa C38:4 (PIP aa C32:2, PIP2 aa C26:0)	Glycerophospholipid	Phosphatidylinositol
PC ae C22:8	Glycerophospholipid	Phoshatidylcholine
PC ae C30:1 (PC aa (OH) C28:2, PC a C30:1, PC aa C30:8, PC aa (COOH) C26:2)	Glycerophospholipid	Phoshatidylcholine
PC ae (OH, COOH) C28:2	Glycerophospholipid	Phoshatidylcholine
PC ae (OH, COOH) C30:2	Glycerophospholipid	Phoshatidylcholine
PC ae (OH, COOH) C28:3	Glycerophospholipid	Phoshatidylcholine
PIP2 aa C24:0	Glycerophospholipid	Phosphatidylinositol bisphosphate
PIP2 aa C26:0	Glycerophospholipid	Phosphatidylinositol bisphosphate
PI aa C20:7 (PI aa (COOH) C16:1, PI aa (OH) C18:1, PI a C20:0, PI a (OH, COOH) C16:2)	Glycerophospholipid	Phosphatidylinositol
PI aa C38:3	Glycerophospholipid	Phosphatidylinositol
PI e C14:2 (PIP aa C6:0)	Glycerophospholipid	Phosphatidylinositol
PIP aa C28:0 (PI aa C34:2)	Glycerophospholipid	Phosphatidylinositol phosphate
PI a C18:0	Glycerophospholipid	Phosphatidylinositol
PIP aa C30:2	Glycerophospholipid	Phosphatidylinositol phosphate
PIP aa C32:2	Glycerophospholipid	Phosphatidylinositol phosphate
PI aa (OH, COOH) C28:2	Glycerophospholipid	Phosphatidylinositol
PI a (OH) C12:3	Glycerophospholipid	Phosphatidylinositol
PI a (OH, COOH) C14:2	Glycerophospholipid	Phosphatidylinositol
PIP aa C14:3	Glycerophospholipid	Phosphatidylinositol phosphate
PI aa (OH) C16:1	Glycerophospholipid	Phosphatidylinositol
PA a (OH) C28:1	Glycerophospholipid	Phosphatidic Acid
PC e C28:1 (PC ae C28:8, PC e C28:1, PC ae (OH) C26:2, PC aa C26:1, PC ae (COOH) C24:2, PC aa (OH, COOH) C22:3)	Glycerophospholipid	Phoshatidylcholine
PC aa (OH, COOH) C24:2	Glycerophospholipid	Phoshatidylcholine
PE a (COOH) C12:4 (PE e C16:3)	Glycerophospholipid	Phosphatidylethanolamine
PC a C20:3 (PC ae C20:3, PC aa (OH) C18:4, PC aa (COOH) C16:4)	Glycerophospholipid	Phoshatidylcholine
PS aa C28:3	Glycerophospholipid	Phosphatidylserine
PE a (OH) C10:0 (PE a (COOH) C8:0)	Glycerophospholipid	Phosphatidylethanolamine
PG a (OH, COOH) C14:3	Glycerophospholipid	Phosphatidylglycerol
PC a C22:6 (PC a (COOH) C18:0)	Glycerophospholipid	Phoshatidylcholine
PC e C10:0 (PC a C9:0, PC aa C8:0)	Glycerophospholipid	Phoshatidylcholine
PC a (OH) C16:1 (PC a C17:0, PC e C18:0)	Glycerophospholipid	Phoshatidylcholine
PE e C16:2 (PE a (OH) C14:3, PE a (COOH) C12:3, PE ae (OH) C14:3, PE e (OH, COOH) C12:4)	Glycerophospholipid	Phosphatidylethanolamine
PC a (COOH) C18:0 (PC a C22:6, PC ae (COOH) C18:0, PC ae C22:6, PC ae (OH) C20:0)	Glycerophospholipid	Phoshatidylcholine
PC ae C42:3	Glycerophospholipid	Phoshatidylcholine
PE e (OH, COOH) C12:4 (PE e C16:2)	Glycerophospholipid	Phosphatidylethanolamine
PC aa C40:3	Glycerophospholipid	Phoshatidylcholine
PC ae C44:6	Glycerophospholipid	Phoshatidylcholine
PE e C14:0	Glycerophospholipid	Phosphatidylethanolamine
PE aa C38:3	Glycerophospholipid	Phosphatidylethanolamine
PE aa C28:0	Glycerophospholipid	Phosphatidylethanolamine
PE e C30:0 (PE ae C30:7, PE ae (OH) C28:1, PE aa (OH, COOH) C24:2, PE ae (COOH) C26:1)	Glycerophospholipid	Phosphatidylethanolamine
PI aa C34:2 (PIP aa C28:0, PI aa (OH, COOH) C30:4)	Glycerophospholipid	Phosphatidylinositol
PC ae C30:8 (PC aa C28:1)	Glycerophospholipid	Phoshatidylcholine
PC e (OH) C16:0	Glycerophospholipid	Phoshatidylcholine
PC e C22:1 (PC a (COOH) C18:2, PC e C22:1, PC ae C22:8, PC ae (COOH) C18:2, PC aa (OH, COOH) C16:3, PC aa C20:1, PC ae (OH) C20:2, PC e (OH, COOH) C18:3)	Glycerophospholipid	Phoshatidylcholine
PE aa C40:5	Glycerophospholipid	Phosphatidylethanolamine
PC aa C36:6	Glycerophospholipid	Phoshatidylcholine
PE a (COOH) C10:0	Glycerophospholipid	Phosphatidylethanolamine
PE e (COOH) C14:1	Glycerophospholipid	Phosphatidylethanolamine
PE e (COOH) C16:1	Glycerophospholipid	Phosphatidylethanolamine
PE e (COOH) C16:2	Glycerophospholipid	Phosphatidylethanolamine
PE a (OH) C12:0	Glycerophospholipid	Phosphatidylethanolamine
PE ae (OH) C28:1	Glycerophospholipid	Phosphatidylethanolamine
PE ae (OH) C14:4	Glycerophospholipid	Phosphatidylethanolamine
PC a C26:1	Glycerophospholipid	Phoshatidylcholine
PE aa (COOH) C14:1	Glycerophospholipid	Phosphatidylethanolamine
PE ae (OH, COOH) C14:2	Glycerophospholipid	Phosphatidylethanolamine
PE ae C30:7	Glycerophospholipid	Phosphatidylethanolamine
PE e (OH) C14:1	Glycerophospholipid	Phosphatidylethanolamine
PE e (OH) C18:1	Glycerophospholipid	Phosphatidylethanolamine
PE ae (COOH) C26:1	Glycerophospholipid	Phosphatidylethanolamine
PC ae C42:2	Glycerophospholipid	Phoshatidylcholine
PC ae C36:8	Glycerophospholipid	Phoshatidylcholine
PC ae C38:8	Glycerophospholipid	Phoshatidylcholine
PC a C30:0	Glycerophospholipid	Phoshatidylcholine
PE a C22:6	Glycerophospholipid	Phosphatidylethanolamine
PI a (OH, COOH) C18:2 (PI aa (COOH) C18:1, PI aa (OH) C20:1, PI a C22:0, PI aa C22:7, PI a (OH, COOH) C18:2)	Glycerophospholipid	Phosphatidylinositol
PG aa (OH, COOH) C20:2	Glycerophospholipid	Phosphatidylglycerol
PG e (OH) C12:2	Glycerophospholipid	Phosphatidylglycerol
PE e C16:3 (PE aa C14:3)	Glycerophospholipid	Phosphatidylethanolamine
PE a (OH, COOH) C14:2 (PE a C18:0)	Glycerophospholipid	Phosphatidylethanolamine
PI aa (OH) C14:1	Glycerophospholipid	Phosphatidylinositol
PIP aa C6:0 (PI e C14:2)	Glycerophospholipid	Phosphatidylinositol phosphate
PC ae C32:6 (PC aa (OH, COOH) C26:1, PC a C32:6, PC ae (OH) C30:0)	Glycerophospholipid	Phoshatidylcholine
PI a C14:2	Glycerophospholipid	Phosphatidylinositol
PC aa (OH, COOH) C22:2 (PC aa C26:0)	Glycerophospholipid	Phoshatidylcholine
PE aa (OH, COOH) C24:2	Glycerophospholipid	Phosphatidylethanolamine
PI a C16:0 (PI a (OH, COOH) C12:2)	Glycerophospholipid	Phosphatidylinositol
PC ae C32:2 (PC ae C32:2, PC aa (OH) C30:3, PC a C32:2)	Glycerophospholipid	Phoshatidylcholine
PC ae C44:4	Glycerophospholipid	Phoshatidylcholine
PC a (OH) C14:1 (PC e C16:0, PC a (COOH) C12:1)	Glycerophospholipid	Phoshatidylcholine
PC aa C42:6	Glycerophospholipid	Phoshatidylcholine
PC a C30:1 (PC aa (OH) C28:2, PC ae (OH, COOH) C26:3, PC ae C30:1, PC aa (COOH) C26:2, PC aa C30:8)	Glycerophospholipid	Phoshatidylcholine
PC a C20:5	Glycerophospholipid	Phoshatidylcholine
PC a C22:5	Glycerophospholipid	Phoshatidylcholine
PC ae C42:4	Glycerophospholipid	Phoshatidylcholine
PE aa C34:1	Glycerophospholipid	Phosphatidylethanolamine
PE aa C36:3	Glycerophospholipid	Phosphatidylethanolamine

## Sheet: PLEK
rs9309413 (PLEK)
metabolite	mean	sd	ncases	p-value	Pearson R
SM C14:0	7.78681	2.25443	284	1.94913e-09	0.346582
SM C16:0	77.2243	17.2579	284	0.000433789	0.207431
PC ae C42:3	1.56161	0.631439	132	0.00130555	0.276949
SM C22:1	13.7596	3.36348	284	0.00194875	0.18308
SM (COOH) C12:0	0.960478	0.376771	208	0.00197166	0.213372
SM C18:0 (SM (OH,COOH) C14:2)	16.4628	4.77877	284	0.00335283	0.173508
SM C26:4	3.51115	0.969432	284	0.00393779	0.170577
PC aa (COOH) C26:2 (PC a C30:1)	3.71054	1.06464	152	0.00568986	0.223287
SM C24:4	118.118	69.5816	60	0.00642423	-0.348081
SM C24:3	3.89019	1.17906	284	0.00747365	0.158425
PC ae C30:8 (PC aa C28:1)	4.71938	1.25383	69	0.00747806	0.319359
PC aa (OH, COOH) C28:4	6.6081	1.86966	284	0.00759188	0.158117
PI aa (OH, COOH) C28:2	24.1271	3.50099	139	0.00780268	-0.224794
SM (COOH) C18:1	7.84149	2.2856	284	0.0102138	0.152195
SM C18:1	7.47451	2.25495	284	0.0107062	0.151237
SM C24:2	16.8248	4.0615	221	0.0110658	0.170613
PC ae C38:1 (PC aa C38:8)	11.4938	2.94082	284	0.0121131	0.148699
PE aa (COOH) C14:1	1.40169	0.678151	63	0.0125672	0.312772
PE ae (OH, COOH) C14:2	1.43398	0.702291	63	0.01267	0.312428
PC ae C40:5	6.78991	1.93462	284	0.0133104	0.146737
SM C22:3	2.98676	1.24618	208	0.0133665	0.171293
SM C20:4	206.981	99.9521	60	0.0151736	-0.31217
PC ae C40:4	4.81224	1.38624	284	0.0183439	0.139885
PC ae C38:0 (PC aa C38:7)	5.24073	1.95816	284	0.0198252	0.138184
SM C20:3	10.7347	4.34464	284	0.0217978	0.136083
SM (OH) C20:1	16.7381	6.89574	284	0.0258336	0.132251
PC ae C36:2	25.3311	6.73663	284	0.0258696	0.132219
PC ae C32:7 (PC ae (COOH) C28:1, PC ae (OH) C30:1, PC aa C30:0, PC aa (OH, COOH) C26:2, PC e C32:0, PC ae C32:7)	10.957	3.45032	221	0.0259762	0.149779
SM C20:1	4.17782	1.41364	284	0.0261268	0.131993
PE e C14:0	82.9701	17.1652	132	0.027541	0.191852
PC aa (COOH) C30:3	10.3786	3.22942	215	0.027908	0.149967
PC ae (OH, COOH) C30:4	10.3786	3.22942	215	0.027908	0.149967
DHA	4136.82	2327.7	283	0.0331312	0.126694
PC aa C36:2	412.594	112.654	284	0.0340798	0.125802
SM C26:3	3.2818	1.39558	284	0.0355277	0.12481
PC aa (OH, COOH) C30:4	342.95	87.5123	284	0.0370086	0.123831
SM (COOH) C16:0	3.31203	0.964132	284	0.0405565	0.121613
PC ae C32:0 (PC ae (OH, COOH) C28:2, PC aa C32:7, PC a C32:0, PC aa (OH) C30:1, PC aa (COOH) C28:1)	7.88886	2.26924	284	0.046698	0.118135
PC aa (COOH) C14:2	5.22328	2.01929	215	0.0470007	0.135628
SM C22:0	21.5132	5.36862	221	0.0476735	0.133368
PC ae (COOH) C30:3	7.37305	2.24528	208	0.047984	0.137293
PC a C18:1 (PC e (COOH) C16:2, PC ae (OH, COOH) C14:3, PC ae C18:1, PC aa (OH) C16:2, PC e (OH) C18:2, PC a C18:1)	15.547	6.14208	284	0.0492125	0.11682
SM C22:4	4.15996	1.21024	284	0.0500819	0.116379
PC ae C42:5	3.51456	1.17532	284	0.0514962	0.115674
PC ae C40:3	2.36263	0.776518	284	0.0519708	0.115441
SM (COOH) C16:2	2.9259	1.01378	284	0.0523355	0.115264
PC ae C36:1 (PC aa C36:8)	16.3554	4.06363	284	0.0549678	0.114011
PE e (COOH) C14:1	2.32832	1.09269	63	0.0565305	0.241516
ARG	115.975	18.4332	284	0.0580032	0.112626
PC ae (OH) C28:1	37.1668	0.198936	76	0.0580667	-0.218381
PE e (COOH) C16:3 (PE e (COOH) C16:3, PE e (OH) C18:3, PE ae (OH, COOH) C14:4, PE a C18:2)	5.04865	2.18799	284	0.0591786	0.112106
PC aa C32:0 (PC ae C34:7, PC ae (COOH) C30:1, PC aa (OH, COOH) C28:2)	28.3038	8.47034	284	0.0611812	0.111239
PC ae C34:1 (PC aa C34:8)	21.3775	5.67529	284	0.0650114	0.109644
PC ae C40:6	8.95216	2.7929	284	0.0671216	0.108799
PC ae (OH) C20:0 (PC ae C22:6)	1.37143	0.840546	76	0.0673172	0.210991
SM C28:4	5.50784	1.686	284	0.0682545	0.108353
PC e C32:2 (PC aa C30:2, PC aa (OH, COOH) C26:4, PC ae (OH) C30:3, PC ae (COOH) C28:3)	8.98841	2.20503	284	0.0684248	0.108287
PC ae C32:8 (PC ae (OH) C30:2, PC e C32:1, PC ae C32:8, PC ae (COOH) C28:2, PC aa C30:1, PC aa (OH, COOH) C26:3)	64.6978	14.3509	284	0.069024	0.108054
PC aa C34:2	810.004	212.321	284	0.0700761	0.10765
PE a (OH, COOH) C14:3 (PE e (COOH) C16:2)	3.29605	1.86122	284	0.0706922	0.107416
SM C20:2	4.27953	1.88914	284	0.0723692	0.106786
Cer 1P C26:3	85.1407	36.9634	49	0.0749843	-0.256711
PE aa C28:0	31.6939	3.12134	132	0.0751329	-0.155434
SPERMIDI	0.309285	0.130085	281	0.0791778	0.104901
PC a (COOH) C18:0 (PC a C22:6, PC ae (COOH) C18:0, PC ae C22:6, PC ae (OH) C20:0)	1.23237	0.427113	69	0.0793672	0.212663
PC aa C38:6	146.588	51.8871	284	0.0806683	0.103832
PC ae C40:0 (PC aa C40:7)	14.677	4.31573	284	0.0809451	0.103738
PC aa C26:1 (PC e C28:1, PC ae C28:8, PC ae (OH) C26:2, PC aa (OH, COOH) C22:3, PC ae (COOH) C24:2)	10.6499	1.50623	76	0.0826271	0.200388
Cer C20:3 (GlcCer C8:0)	22.9852	13.4389	62	0.0829592	0.22195
PI aa C20:7 (PI aa (COOH) C16:1, PI aa (OH) C18:1, PI a C20:0, PI a (OH, COOH) C16:2)	2.92248	1.07578	76	0.0843082	-0.199322
PC ae C38:2	12.8776	3.25513	284	0.0860758	0.102038
PC ae (OH, COOH) C30:3	10.5821	3.03061	215	0.0862884	0.117263
PC ae C38:6	11.6694	3.64478	284	0.0885641	0.101242
PC aa (COOH) C30:2	10.5724	3.03922	215	0.0908112	0.115621
SM (COOH) C18:2	4.16238	1.22111	284	0.090962	0.100493
PC ae C38:5	32.7244	8.61745	284	0.0926777	0.0999658
PI aa (OH) C14:1	2.86018	1.14698	63	0.0932011	-0.213332
PC aa C32:2	13.3022	3.85275	284	0.0979291	0.0984003
PC ae C34:2	23.4358	7.5495	284	0.0981405	0.0983387
PC aa C36:1 (PC ae C38:8)	140.505	41.9047	284	0.0992178	0.0980264
PC a C20:4 (PC ae C20:4)	5.09353	2.01572	284	0.101109	0.0974846
SM (COOH) C16:1	6.06173	1.71209	284	0.10217	0.0971841
PC aa (COOH) C30:4	4.87026	1.63913	76	0.10286	0.188548
PC ae C36:0 (PC aa C36:7)	3.41934	1.12342	284	0.104557	0.096517
C5-DC	0.110157	0.0371854	284	0.110715	0.0948499
PC aa C36:0 (PC ae C38:7)	14.0042	4.26061	284	0.111853	0.0945499
PE e C30:0 (PE ae C30:7, PE ae (OH) C28:1, PE aa (OH, COOH) C24:2, PE ae (COOH) C26:1)	9.13003	2.13265	132	0.114233	0.138127
SM C16:1	9.98208	2.31433	284	0.12292	0.0917499
PE a (OH, COOH) C12:2	2.86367	1.07051	284	0.124585	0.0913458
12S-HETE	89.6613	84.0746	283	0.126722	0.0909943
C3	0.473542	0.15487	284	0.129515	-0.0901734
PE a (OH) C12:1 (PE e C14:0, PE aa C12:0)	80.523	12.7906	284	0.129751	0.0901182
PE a (COOH) C10:0	2.40974	0.93971	63	0.136466	0.189697
C0	44.1501	10.9361	284	0.136897	-0.0884808
15S-HETE	3.60373	3.16113	211	0.138973	0.102202
PE a C10:0	4.15963	1.38381	284	0.139826	0.0878284
PE a (OH, COOH) C14:2 (PE a C18:0)	3.91068	1.68036	63	0.142381	0.186932
PE e (COOH) C16:1	3.49579	1.41326	63	0.143105	0.186599
Cer (OH) C38:0	10.0187	6.13366	62	0.145995	0.186808
PC ae C38:4	30.117	7.68315	284	0.149285	0.0857912
SM C24:1	35.0029	8.07983	152	0.151682	0.116847
SM (COOH) C18:3	7.30152	2.31993	284	0.15557	0.0844911
PC ae C38:3	10.6409	2.86223	284	0.160152	0.083568
PG a (OH, COOH) C14:3	290.411	142.369	76	0.160743	0.162508
PC ae C30:1 (PC aa (OH) C28:2, PC a C30:1, PC aa C30:8, PC aa (COOH) C26:2)	4.07349	0.951643	145	0.160749	0.117088
C3-DC	0.158193	0.0585141	284	0.169051	0.0818305
SM (COOH) C18:0	2.96359	0.942735	284	0.170215	0.0816085
PA aa C20:7	197.356	195.046	284	0.175774	0.0805628
PC a (OH) C16:1 (PC a C17:0, PC e C18:0)	0.998811	0.435255	76	0.177021	0.156491
C12:1	0.121771	0.0542123	284	0.186601	0.0785946
C16:1	0.0364033	0.014359	284	0.188052	0.0783372
PC ae C34:3	11.4621	4.03062	284	0.188136	0.0783224
PC ae C36:6 (PC aa (OH, COOH) C30:1)	3.38776	1.33065	284	0.192989	0.0774724
PC ae C38:8	130.022	46.1695	63	0.196639	0.16486
PC aa C38:2	59.5842	14.9026	284	0.201782	0.0759713
PA a C20:1	314.981	302.951	284	0.20262	0.0758308
PE ae (COOH) C26:1	2.45731	0.849543	63	0.20742	-0.161018
ORN	57.0297	11.3662	284	0.207835	-0.0749655
PC ae C44:6	1.90697	0.716466	132	0.210713	0.109653
PC aa C36:6	1.80125	0.78933	132	0.212735	0.109171
PE ae C30:7	2.88778	0.953182	63	0.213177	-0.159024
H2	1.53742	1.01171	279	0.218638	-0.0738785
PE e (OH) C18:1	3.29695	1.37937	63	0.219167	0.156989
C8:1	0.0958407	0.0611308	284	0.224248	-0.0723399
PC ae C36:8	379.802	122.977	63	0.225615	0.154842
PUTRESCI	0.48064	0.221728	284	0.22787	0.0717791
PA a (OH) C28:1	121.741	90.2523	208	0.232128	0.0832087
PE a (OH) C12:0	2.39433	0.999205	63	0.235282	0.151701
PC aa C38:0 (PC ae C40:7)	6.27384	1.83183	284	0.235769	0.0705777
PC ae C36:5 (PC aa (OH, COOH) C30:0)	19.1396	5.90533	284	0.236971	0.0703973
PC aa (OH, COOH) C24:1 (PC ae (COOH) C26:0, PC ae (OH) C28:0, PC ae C30:6)	3.24386	0.622188	221	0.23907	0.0795202
AA	4327.6	2110.5	283	0.239716	0.0701122
PC ae C34:0 (PC aa C34:7, PC aa (COOH) C30:1, PC ae (OH, COOH) C30:2)	4.5438	1.45088	284	0.241089	0.0697843
PC aa C34:1 (PC ae C36:8)	418.573	131.711	284	0.243232	0.0694683
PC aa C40:6	46.0675	17.8876	284	0.24431	0.06931
PC aa (OH, COOH) C30:3	190.561	59.1009	284	0.245855	0.069084
PC ae C36:4	35.1602	9.92041	284	0.247628	0.0688259
PC aa C38:1 (PC ae C40:8)	18.7169	4.71705	284	0.252122	0.0681774
PC a C30:1 (PC aa (OH) C28:2, PC ae (OH, COOH) C26:3, PC ae C30:1, PC aa (COOH) C26:2, PC aa C30:8)	5.49642	1.3871	63	0.253393	0.146048
C14:2	0.0517206	0.0238234	284	0.258448	0.0672779
SM C22:2	4.94037	1.57322	284	0.260192	0.0670326
C18:1	0.156247	0.04987	284	0.263302	0.066598
PC ae C40:1 (PC aa C40:8)	4.76085	1.6098	284	0.266332	0.0661778
SM (OH,COOH) C14:1	2.16167	0.89745	221	0.269779	0.0745537
PI a (OH, COOH) C14:2	3.74385	1.40264	76	0.27084	-0.127909
SM (COOH) C14:2	0.693969	0.261709	63	0.271293	0.140725
SM C28:0	2.33148	0.826302	132	0.273923	0.0959193
PC aa C40:3	1.74754	0.889764	132	0.275418	0.0956225
PC ae C42:6	8.82863	1.45599	284	0.277055	0.0647169
PE aa C36:3	1.57234	1.011	63	0.279311	0.138417
C14:1	0.126277	0.0639397	284	0.279572	0.0643795
C18	0.0651071	0.0183116	284	0.287138	0.0633778
PC ae C32:2 (PC ae C32:2, PC aa (OH) C30:3, PC a C32:2)	1.40041	0.557671	63	0.288027	0.135957
GalCer sulf C24:2	19.7964	10.6682	145	0.297136	0.0871724
PC a C18:2 (PC e (OH) C18:3, PC e (COOH) C16:3, PC ae (OH, COOH) C14:4, PC ae C18:2, PC aa (OH) C16:3)	18.392	7.59656	152	0.301153	0.0844126
PC aa C38:5	128.888	46.2741	284	0.305488	0.0610193
C5:1-DC	0.0569624	0.016922	284	0.305661	0.0609975
PE ae (OH) C28:1	2.13275	0.706672	63	0.307737	-0.130569
PC ae C42:2	1.56894	0.810212	63	0.313433	0.129054
GalCer sulf C18:0	31.8505	20.2796	61	0.316486	0.130404
PC ae C40:2	3.64945	1.24166	284	0.31741	0.0595368
C14	0.0543997	0.0197011	284	0.317507	0.059525
PC ae C22:8	11.5258	1.75551	76	0.318629	-0.115931
PC ae C36:3	19.6966	5.85024	284	0.323495	0.0587941
THR	67.7471	17.3238	284	0.326473	0.058434
PC aa C34:0 (PC ae C36:7, PC aa (OH, COOH) C30:2)	57.1235	19.2552	284	0.32697	0.0583741
PC aa C36:4	399.407	125.104	284	0.327472	0.0583136
PI aa C36:1	3.94835	1.74318	284	0.328548	0.0581843
SM (OH,COOH) C20:0	13.6035	5.76213	132	0.33278	0.0849552
PC aa C36:5	47.5329	31.7004	284	0.334296	0.0574979
PI aa (COOH) C14:1 (PI aa (OH) C16:1, PI a C18:0, PI a (OH, COOH) C14:2)	3.94862	1.6898	215	0.335084	-0.0660523
SM (OH,COOH) C20:3	45.918	14.3109	284	0.335107	-0.0574016
DH	2.97732	1.1052	279	0.337249	-0.0576617
PE aa C34:1	1.70472	1.08537	63	0.338896	0.122487
C11	0.0410739	0.0119621	284	0.341459	0.0566529
PC aa C32:1 (PC ae (COOH) C30:2, PC aa (OH, COOH) C28:3, PC ae C34:8)	52.0464	23.1129	284	0.342977	0.0564754
PG aa (OH, COOH) C20:2	17.3508	6.23286	63	0.344241	0.121148
PC aa (OH) C14:0 (PC e (OH) C16:0)	1.70231	0.543487	221	0.345588	-0.0637421
PI aa C36:4 (PIP aa C30:2, PIP2 aa C24:0)	2.91626	1.52154	284	0.346054	-0.056117
PC aa C34:3	30.7511	10.475	284	0.34786	0.0559075
total DMA	3.3577	1.62552	284	0.3506	0.0555909
H1	2306.9	483.197	279	0.356231	-0.0554392
PRO	156.796	41.272	284	0.358313	0.0547084
PI a C16:0 (PI a (OH, COOH) C12:2)	3.54776	1.30241	63	0.364183	-0.116264
TXB2	55.1178	57.0758	268	0.366728	0.0553527
PE aa (OH, COOH) C24:2	4.58261	1.3321	63	0.36836	-0.115262
PI aa C34:2 (PIP aa C28:0, PI aa (OH, COOH) C30:4)	2.30898	1.32627	69	0.383624	0.106532
SM (OH) C20:3	172.874	53.8201	284	0.391893	-0.0509973
MET	41.976	8.88486	284	0.392383	0.0509447
PC aa C36:3	250.496	73.2033	284	0.393714	0.0508017
PC aa C40:5	27.5183	11.2937	284	0.395716	0.0505874
PC a C22:6 (PC a (COOH) C18:0)	1.39362	0.614296	76	0.400371	0.0978545
PC e C18:0 (PC a (COOH) C14:1, PC a C17:0, PC a (OH) C16:1)	1.10953	0.429328	208	0.401171	0.0585138
PI a (OH) C12:3	4.06292	1.46463	139	0.406641	0.0709362
Cer 1P C26:4	63.5371	35.3717	49	0.407763	-0.12095
PI aa (OH) C16:1	4.09214	1.698	139	0.412709	-0.0700252
SM (OH,COOH) C16:2 (SM C20:0)	84.9379	26.854	284	0.415851	0.048466
PE e (COOH) C16:2	2.71668	1.72004	63	0.419032	0.103612
PC e C30:0 (PC aa (OH, COOH) C24:2, PC ae C30:7)	39.1617	5.32021	284	0.423743	-0.0476511
SM (OH) C26:0	30.7883	11.5727	284	0.428732	0.0471406
C18:2	0.056084	0.018495	284	0.431673	0.0468412
SM C12:0	20.3639	2.60342	63	0.432549	0.100644
PC a C20:3 (PC ae C20:3, PC aa (OH) C18:4, PC aa (COOH) C16:4)	2.46106	1.1456	208	0.433259	0.0546234
SM (OH) C22:2	31.8851	11.3537	284	0.437415	0.0462601
C5	0.144222	0.0539416	284	0.437758	-0.0462254
PC aa C20:1 (PC a (COOH) C18:2, PC e C22:1, PC ae C22:8, PC aa (OH, COOH) C16:3, PC ae (COOH) C18:2, PC ae (OH) C20:2, PC e (OH, COOH) C18:3)	12.4433	1.73671	76	0.441005	0.0896901
SM (OH,COOH) C20:2	64.7409	22.3937	284	0.443735	-0.0456254
PC e (COOH) C12:1	1.36778	0.46418	145	0.445007	-0.0639156
Cer C24:3	29.0924	18.98	62	0.446856	0.0983721
PC a C20:5	0.859213	0.522955	63	0.451742	0.096519
ASP	26.949	5.18652	284	0.455418	0.0444657
PE aa C40:5	1.5746	1.08793	132	0.457062	-0.065282
PE aa C36:4	2.7309	1.63838	284	0.459092	-0.0441044
PC a C22:5	0.814261	0.513014	63	0.464085	0.093917
C12	0.129415	0.0515783	284	0.465104	0.0435167
SM (OH,COOH) C22:0	17.3217	7.06274	284	0.474286	0.0426272
LYS	215.17	37.7086	284	0.47844	0.0422278
PG e (OH) C12:2	229.879	132.645	62	0.47861	-0.0916604
PC a C16:1 (PC e (OH) C16:2)	1.48081	0.696049	76	0.4833	0.0816293
PC ae C44:5	3.06694	1.26781	284	0.484095	0.0416872
GlcCer C22:2	4.49235	3.22421	61	0.491548	-0.0897487
ALA	281.93	62.27	284	0.495478	0.0406092
MET.SULF	2.38791	0.586396	284	0.49642	0.0405206
GalCer sulf (OH) C14:3	32.8443	18.1929	63	0.503817	-0.0857849
PC e C28:1 (PC ae C28:8, PC e C28:1, PC ae (OH) C26:2, PC aa C26:1, PC ae (COOH) C24:2, PC aa (OH, COOH) C22:3)	12.5319	1.78848	208	0.520088	0.0448464
TYR	64.6971	14.9177	284	0.521335	0.0382081
PE e C16:3 (PE aa C14:3)	5.27412	9.30616	63	0.522603	0.0820562
SM (OH) C28:0	59.3253	22.3337	284	0.52274	-0.0380794
PE e (OH, COOH) C12:4 (PE e C16:2)	2.27981	0.964274	69	0.532086	0.0765073
PC a C26:1	0.908345	0.253594	63	0.534556	0.0797187
SM (OH,COOH) C20:4	74.8785	23.4736	284	0.536687	-0.0368114
UA	5.09446	3.29886	279	0.540226	-0.0368206
PIP aa C32:2	27.7114	11.7997	76	0.543297	0.0708093
PIP2 aa C26:0	26.9675	11.8263	76	0.54345	0.0707826
P	13.2929	5.83703	279	0.544511	0.0364321
C16	0.133543	0.0342879	284	0.550006	0.0356158
PC ae C20:3 (PC a C20:3, PC aa (OH) C18:4)	2.03479	0.728222	76	0.563528	-0.0672965
PE aa C38:5	3.02432	1.86441	284	0.574553	-0.0334487
ADMA	2.04531	1.34733	272	0.575597	0.0340917
PI a (OH, COOH) C18:2 (PI aa (COOH) C18:1, PI aa (OH) C20:1, PI a C22:0, PI aa C22:7, PI a (OH, COOH) C18:2)	3.74379	1.41552	63	0.581996	-0.0706814
PC aa (OH, COOH) C22:2 (PC aa C26:0)	0.662827	0.323827	63	0.583357	-0.0704274
CIT	18.9772	4.90784	284	0.58386	0.0326386
PI a C14:2	2.4196	1.10259	63	0.585609	-0.0700075
VAL	177.57	30.1551	284	0.587629	-0.0323122
PC aa C40:4	9.53285	4.82782	284	0.588409	0.0322448
GalCer sulf C14:0	40.5676	23.9385	61	0.599557	-0.0685635
PGE2	1.35541	1.28831	196	0.602305	0.0374471
PI aa C38:4 (PIP aa C32:2, PIP2 aa C26:0)	27.0251	10.9524	284	0.608565	0.0305164
HNAc-H4	0.890705	0.342118	279	0.613267	-0.0303879
C5-M-DC	0.0421298	0.0219496	284	0.614358	-0.0300244
SM (OH) C24:2	11.6479	4.76195	145	0.618528	0.0416943
PE a (COOH) C12:4 (PE e C16:3)	4.72029	7.75581	139	0.620067	0.0424135
PC e (OH) C14:1 (PC a C14:0)	1.56126	0.578456	221	0.62137	-0.0334041
C2	8.60256	3.26551	284	0.626998	0.0289579
PC aa C38:4	209.05	86.6135	284	0.63442	0.0283359
PE e (COOH) C12:1 (PE ae C14:0, PE a C14:0, PE e (OH) C14:1, PE e (COOH) C12:1)	42.0682	0.898708	284	0.650295	-0.0270158
SM (OH,COOH) C18:0	35.9859	10.1995	63	0.654314	-0.0575197
PC ae C34:6 (PC ae (COOH) C30:0, PC aa (OH, COOH) C28:1)	2.85228	1.06319	284	0.660055	0.0262107
PA aa C42:5	84.3138	43.7898	284	0.660641	-0.0261625
SM (OH) C24:0	11.8028	4.93907	208	0.662209	-0.0304677
PI aa C38:3	8.38428	3.68713	139	0.669661	0.0365024
PIP2 aa C24:0	2.88802	1.30082	76	0.672113	0.0493381
HNAC	1.3921	1.06357	279	0.677523	0.0250044
PI a (OH, COOH) C12:2 (PI aa (OH) C14:1, PI a C16:0)	2.16909	0.861736	76	0.687349	-0.0469169
PI e C14:2 (PIP aa C6:0)	4.32589	1.24552	76	0.68784	0.0468392
PE aa C38:4	5.35699	3.33288	284	0.699497	-0.0230033
PC aa C38:3	123.002	39.3162	284	0.702811	0.0227369
SM (OH) C22:1	44.5669	17.0378	284	0.705114	0.0225521
PE e (OH) C14:1	36.737	0.182193	63	0.706135	-0.0484464
PE a C22:6	2.10091	1.46378	63	0.711811	0.0474675
PA aa C22:2	175.365	109.551	284	0.713516	-0.0218795
PIP aa C28:0 (PI aa C34:2)	2.10566	0.882372	76	0.713911	0.0427421
GLY	162.502	35.1428	284	0.71478	0.0217786
SM (COOH) C14:1	10.9996	2.28597	63	0.736397	-0.0432575
GalCer sulf (OH, COOH) C14:2	28.1164	15.0814	61	0.739557	0.0434433
SM (OH,COOH) C20:1	10.9785	4.47919	69	0.740053	-0.0406684
C8	0.213432	0.126213	284	0.74176	-0.0196384
PIP aa C6:0 (PI e C14:2)	3.14406	1.3908	63	0.745724	-0.0416726
SM C28:3	2.59246	1.14304	284	0.74868	-0.0190936
SM (OH,COOH) C18:2	92.4512	30.3335	284	0.749343	-0.0190415
SEROTONI	1.52547	0.90889	284	0.749572	0.0190234
SM (OH) C20:0	25.8152	10.0496	284	0.753592	0.0187078
SM (OH,COOH) C24:1	22.9758	7.91085	284	0.757144	0.0184293
PIP aa C14:3	2.16536	1.01544	76	0.764976	0.0348596
C3-DC-M	0.0935485	0.0260371	284	0.773729	0.0171343
SM (OH,COOH) C16:1	27.2335	10.1883	284	0.782367	0.016463
GLU	129.766	31.122	284	0.782462	-0.0164557
XLEU	136.47	22.3585	284	0.78522	-0.0162418
PC ae C44:4	1.31627	0.680363	63	0.792445	-0.0338198
SM (OH) C28:1	24.7551	9.95695	284	0.808447	-0.0144485
C6	0.0894545	0.0363601	284	0.809143	-0.014395
PC ae C32:1 (PC aa C32:8, PC a C32:1, PC aa (OH) C30:2, PC ae (OH, COOH) C28:3, PC aa (COOH) C28:2)	15.6562	2.79978	284	0.810719	0.0142739
SM (COOH) 18:1	15.2929	5.60434	152	0.811383	0.0195157
SER	89.3603	14.4844	284	0.815024	0.0139432
SM C24:0	13.1357	3.45953	152	0.81716	0.0189071
PE aa C34:2	2.22119	1.44272	284	0.818189	-0.0137003
PC ae C42:4	2.02299	1.12154	63	0.824288	0.0285394
H3-HNAc2-NANA	2.47642	1.44595	277	0.825082	-0.0133392
PC aa (COOH) C14:3	8.93104	3.49252	76	0.82555	0.0257049
PE e C16:2 (PE a (OH) C14:3, PE a (COOH) C12:3, PE ae (OH) C14:3, PE e (OH, COOH) C12:4)	4.86612	1.62288	76	0.829218	-0.0251559
SM (OH) C26:1	12.7508	5.61628	63	0.832179	-0.0272384
PG a C26:6	294.579	139.457	281	0.833405	0.0126033
SM (OH) C22:0	17.0607	6.66769	284	0.837537	-0.0122206
SM (OH,COOH) C16:0	56.4181	20.2392	284	0.839668	0.0120581
PC e (OH) C16:0	1.51509	0.440239	69	0.844088	0.0241131
PC a (OH) C14:1 (PC e C16:0, PC a (COOH) C12:1)	0.958031	0.446327	63	0.845239	0.0250911
SM (OH,COOH) C12:0	2.90934	1.18876	63	0.850932	0.0241573
PE aa C40:6	3.45505	2.15889	284	0.852537	0.0110786
PS ae C42:6	3.07243	1.45556	208	0.856014	0.0126571
13S-HODE	0.844214	0.506912	271	0.867424	0.0101872
PE ae C42:7	5.55071	1.3774	284	0.867677	-0.00993007
C9	0.056444	0.0304904	284	0.869087	-0.00982325
PC e C10:0 (PC a C9:0, PC aa C8:0)	5.99676	1.03133	145	0.875314	-0.013144
HNAc-H2-dH	5.06122	2.2972	277	0.88166	-0.00898489
PC a C32:2	0.873903	0.286689	221	0.883197	-0.00993888
SM C16:3	3.59116	2.27232	63	0.883395	0.0188542
PC e (COOH) C14:0	1.77292	0.567844	208	0.887213	0.00989366
PE ae (OH) C14:4	1.56446	1.65293	63	0.887791	0.0181387
C10:1	0.166196	0.0749017	284	0.887984	-0.00839516
SM (COOH) 18:0	21.8462	7.59996	221	0.894994	0.00892887
PC aa C42:6	1.26577	0.53283	63	0.900463	-0.0160792
SM (COOH) C14:0	3.79099	0.79853	63	0.905593	-0.0152465
PI a C18:0	3.89112	1.73056	208	0.909325	0.00794463
PC ae (OH, COOH) C28:3	7.54622	1.2081	76	0.914835	0.0124734
GalCer sulf (OH, COOH) C14:3	28.4844	17.1727	61	0.917634	0.0135199
PC a C30:0	0.991098	0.316393	63	0.918888	0.0130915
PC e C22:1 (PC a (COOH) C18:2, PC e C22:1, PC ae C22:8, PC ae (COOH) C18:2, PC aa (OH, COOH) C16:3, PC aa C20:1, PC ae (OH) C20:2, PC e (OH, COOH) C18:3)	11.3858	1.24846	69	0.919151	0.0124465
PC aa C34:4	3.24888	1.53215	284	0.922763	-0.00577862
Cer (OH) C16:1	9.96656	1.69074	61	0.92809	-0.0117989
SM (OH) C16:1 (SM (COOH) C14:1)	55.4046	13.8419	63	0.928753	0.011495
SM (OH) C14:1	4.69137	1.30045	63	0.930557	0.0112031
PC e (COOH) C14:1 (PC ae C16:0)	48.4054	11.5045	145	0.934535	-0.00688085
PI aa C34:1 (PI aa (OH, COOH) C30:3)	3.78359	2.02629	284	0.934665	0.00488594
PIP aa C32:1 (PI aa C38:3)	7.7912	3.18246	221	0.936298	0.00540685
PE aa C38:6	3.92119	2.34136	284	0.937369	0.00468335
PI aa C36:2 (PIP aa C30:0)	7.37485	2.93939	284	0.939058	-0.00455676
SM (OH,COOH) C18:1	19.2717	6.46713	284	0.944361	-0.0041596
C18:2-OH	0.0512278	0.0194799	284	0.945008	-0.00411117
PI aa (OH, COOH) C28:1	2.80533	0.752114	284	0.945279	0.00409082
HIS	76.5174	10.5106	284	0.946547	-0.00399594
PS aa (OH, COOH) C24:2	424.291	296.377	281	0.95505	0.00337754
PC ae (OH, COOH) C28:2	3.4963	1.0978	76	0.956669	0.00633758
PC aa (COOH) C16:4	1.53246	0.551432	76	0.958123	0.00612466
PC ae C32:6 (PC aa (OH, COOH) C26:1, PC a C32:6, PC ae (OH) C30:0)	1.16588	0.675825	63	0.958864	0.00663117
PI aa C16:3	3.53381	1.25586	152	0.959765	0.00412597
PE a (OH) C10:0 (PE a (COOH) C8:0)	11.5993	4.73467	76	0.966728	-0.00486536
PS aa C28:3	3.55754	3.79989	208	0.967955	0.00280237
C4:1-DC	0.557986	0.336625	284	0.971859	0.0021026
SM (OH,COOH) C6:0	4.78803	2.75417	63	0.977967	-0.00355055
PC aa (OH, COOH) C24:2	26.3326	2.66741	76	0.978913	-0.00308302
TRP	79.7744	19.5203	284	0.982008	-0.00134414
PC e (COOH) C16:1 (PC ae (OH, COOH) C14:2, PC aa (COOH) C14:1, PC ae C18:0)	14.5255	3.14346	76	0.982688	0.00253104
PE aa C36:2	4.42163	2.8946	284	0.985382	0.001092
KYNURENI	6.65095	1.90101	284	0.986939	-0.000975666
PHE	72.4965	13.0336	284	0.990294	-0.000725031
PE aa C38:3	1.62347	1.0688	132	0.991526	0.000933302
PIP aa C30:2	2.91507	1.56587	76	0.991848	0.00119173
C10	0.324934	0.192821	284	0.992089	-0.000590959
Cer (COOH) C14:1	10.3804	3.28742	61	0.995042	0.000812436
C4	0.306575	0.639112	284	0.996008	0.000298236
PC ae (OH, COOH) C30:2	2.11186	0.771488	76	0.996353	-0.000533164
SM (OH,COOH) C24:0	20.9278	8.20583	284	0.997772	0.000166451

## Sheet: PLEK_ratios
rs9309413 (PLEK ratios)
enumerator	nominator	mean	sd	ncases	p-value	Pearson R	p-gain
SM C14:0	PE e (COOH) C12:1 (PE ae C14:0, PE a C14:0, PE e (OH) C14:1, PE e (COOH) C12:1)	0.185228	0.0539911	284	1.90835e-09	0.346768	1.02137
SM C14:0	one	7.78681	2.25443	284	1.94913e-09	0.346582	1
SM C14:0	ORN	0.141853	0.0502879	284	4.04715e-09	0.340088	0.481606
SM C14:0	VAL	0.0448948	0.0146225	284	9.23424e-09	0.332572	0.211077
SM C14:0	XLEU	0.0583462	0.0192422	284	2.57209e-08	0.322948	0.0757801
SM C14:0	PC e C30:0 (PC aa (OH, COOH) C24:2, PC ae C30:7)	0.203644	0.0717107	284	3.46e-08	0.320097	0.0563332
SM C14:0	HIS	0.103111	0.031999	284	4.03095e-08	0.318618	0.0483542
SM C14:0	PHE	0.109709	0.0347278	284	4.67614e-08	0.317172	0.0416825
SM C14:0	C0	0.186629	0.0726388	284	7.32107e-08	0.312759	0.0266236
PE e (COOH) C12:1 (PE ae C14:0, PE a C14:0, PE e (OH) C14:1, PE e (COOH) C12:1)	SM C14:0	5.92711	2.0603	284	1.30508e-07	-0.30696	0.014935
H1	SM C14:0	323.734	124.937	279	1.41587e-07	-0.308752	0.0137664
SM C14:0	C3	18.2097	8.18185	284	1.55633e-07	0.305168	0.0125239
SM C14:0	SM C16:1	0.794032	0.208978	284	2.07859e-07	0.302198	0.00937719
SM C14:0	PC ae C32:1 (PC aa C32:8, PC a C32:1, PC aa (OH) C30:2, PC ae (OH, COOH) C28:3, PC aa (COOH) C28:2)	0.510433	0.172187	284	2.70838e-07	0.299452	0.00719668
SM C14:0	SER	0.089284	0.0294844	284	3.18374e-07	0.29776	0.00612215
HIS	SM C14:0	10.7268	3.75729	284	4.02001e-07	-0.2953	0.00484857
SM C16:1	SM C14:0	1.34908	0.367942	284	4.24335e-07	-0.294727	0.00459338
VAL	SM C14:0	24.9159	9.30277	284	4.35952e-07	-0.29444	0.00447097
C0	SM C14:0	6.22764	2.62792	284	4.43217e-07	-0.294264	0.00439769
XLEU	SM C14:0	19.1403	6.91822	284	5.80723e-07	-0.291374	0.00335639
PC e C30:0 (PC aa (OH, COOH) C24:2, PC ae C30:7)	SM C14:0	5.53374	2.12287	284	6.08407e-07	-0.290873	0.00320367
SM C14:0	PE a (OH) C12:1 (PE e C14:0, PE aa C12:0)	0.09812	0.0301632	284	7.68097e-07	0.288349	0.00253761
PC ae C32:1 (PC aa C32:8, PC a C32:1, PC aa (OH) C30:2, PC ae (OH, COOH) C28:3, PC aa (COOH) C28:2)	SM C14:0	2.17927	0.751198	284	8.01712e-07	-0.287882	0.00243121
SM C14:0	PC ae C42:6	0.899471	0.284197	284	8.56971e-07	0.287155	0.00227444
SM C14:0	C4	34.4229	15.85	284	9.73778e-07	0.285754	0.00200162
SM C14:0	PI aa (OH, COOH) C28:2	0.328816	0.104022	139	1.01915e-06	0.400699	0.00191251
SM C14:0	PC ae C36:1 (PC aa C36:8)	0.489586	0.146909	284	1.32168e-06	0.282375	0.00147474
PHE	SM C14:0	10.1652	3.73679	284	1.36487e-06	-0.282017	0.00142808
SM C14:0	C5	60.5629	27.0569	284	1.43174e-06	0.281483	0.00136137
SM C14:0	PC aa (OH) C14:0 (PC e (OH) C16:0)	5.0614	2.22598	221	1.50689e-06	0.316991	0.00129348
SM C14:0	SM (OH,COOH) C20:3	0.184319	0.0768777	284	1.52358e-06	0.280787	0.00127931
SM C14:0	ARG	0.0682252	0.0207931	284	1.69107e-06	0.279616	0.0011526
SM C14:0	PC aa C38:3	0.0673734	0.023759	284	1.75345e-06	0.279208	0.0011116
SM C14:0	TRP	0.101006	0.0342213	284	1.8338e-06	0.278702	0.00106289
SM (OH,COOH) C20:3	SM C14:0	6.36281	2.62245	284	2.14996e-06	-0.276899	0.000906592
SM C14:0	SM C22:2	1.66835	0.539849	284	2.52022e-06	0.275085	0.000773397
ORN	SM C14:0	8.06535	3.40842	284	2.56504e-06	-0.274883	0.000759883
SM C14:0	PC ae C38:3	0.757969	0.228624	284	2.93092e-06	0.27335	0.000665023
SM C14:0	SM (OH) C20:3	0.0490947	0.0206384	284	3.13248e-06	0.272581	0.000622232
SM (OH,COOH) C20:4	SM C14:0	10.3849	4.32215	284	3.16935e-06	-0.272446	0.000614995
SM C14:0	TYR	0.12489	0.0420109	284	3.38315e-06	0.271689	0.000576129
SM C14:0	PC aa C36:3	0.0324607	0.0104761	284	3.83104e-06	0.270241	0.000508773
SM C14:0	GLU	0.0628316	0.0226368	284	3.8963e-06	0.270043	0.000500252
SM C14:0	MET	0.190869	0.062133	284	4.15811e-06	0.269282	0.000468754
SM C14:0	PC aa C40:5	0.309423	0.117619	284	4.53686e-06	0.268258	0.000429621
SM C14:0	GLY	0.049462	0.0164394	284	4.70939e-06	0.267818	0.000413882
TRP	SM C14:0	11.1534	4.33499	284	4.77313e-06	-0.267659	0.000408355
SM C14:0	PC ae C36:3	0.417119	0.139659	284	4.82932e-06	0.267521	0.000403604
PC aa (OH) C14:0 (PC e (OH) C16:0)	SM C14:0	0.233429	0.0948101	221	4.84512e-06	-0.302007	0.000402288
SM C14:0	SM C22:0	0.371787	0.0942236	221	4.91374e-06	0.301821	0.00039667
GLY	SM C14:0	22.7947	9.08559	284	4.94193e-06	-0.267249	0.000394407
PC ae C38:2	SM C14:0	1.74145	0.519043	284	5.26104e-06	-0.266508	0.000370484
C3	SM C14:0	0.0668923	0.0313337	284	5.33348e-06	-0.266346	0.000365452
SM C14:0	C3-DC-M	87.6375	30.8102	284	5.63311e-06	0.265697	0.000346014
SM C14:0	PC aa C38:1 (PC ae C40:8)	0.433536	0.141596	284	5.76978e-06	0.265411	0.000337818
SM C14:0	CIT	0.431585	0.15546	284	5.77791e-06	0.265395	0.000337342
SM C14:0	ASP	0.297546	0.0991741	284	5.84954e-06	0.265248	0.000333211
SER	SM C14:0	12.5901	4.92954	284	6.94423e-06	-0.263195	0.000280684
PC e C10:0 (PC a C9:0, PC aa C8:0)	SM C14:0	0.836143	0.297748	145	7.08728e-06	-0.363283	0.000275018
SM (OH) C20:3	SM C14:0	24.0703	10.3455	284	7.67379e-06	-0.261992	0.000253999
SM (OH,COOH) C20:2	SM C14:0	8.92026	3.73097	284	8.03583e-06	-0.261435	0.000242555
SM C14:0	PC aa C38:2	0.135588	0.0430317	284	8.42895e-06	0.260856	0.000231242
SM C14:0	ALA	0.02889	0.0104198	284	8.79981e-06	0.260333	0.000221497
PI aa (OH, COOH) C28:2	SM C14:0	3.40928	1.37528	139	9.05133e-06	-0.366602	0.000215342
SM C28:3	SM C14:0	0.351555	0.165091	284	9.22379e-06	-0.259761	0.000211316
SM C20:4	PC aa (COOH) C30:3	22.5304	13.4712	60	3.25165e-05	-0.50923	466.644
SM C20:4	PC ae (OH, COOH) C30:4	22.5304	13.4712	60	3.25165e-05	-0.50923	466.644
PI aa (OH) C14:1	PC aa (COOH) C30:3	0.29991	0.152549	63	5.4738e-05	-0.485631	509.847
PI aa (OH) C14:1	PC ae (OH, COOH) C30:4	0.29991	0.152549	63	5.4738e-05	-0.485631	509.847
PE aa C28:0	PE a (OH) C12:1 (PE e C14:0, PE aa C12:0)	0.399589	0.0607222	132	9.25143e-05	-0.333642	812.122
SM C24:4	PC aa (COOH) C30:3	12.7917	9.24813	60	9.4299e-05	-0.482578	68.1262
SM C24:4	PC ae (OH, COOH) C30:4	12.7917	9.24813	60	9.4299e-05	-0.482578	68.1262

## Sheet: ANKRD30A
rs1148259 (ANKRD30A)
metabolite	mean	sd	ncases	p-value	Pearson R
SM (OH,COOH) C18:2	92.4512	30.3335	284	3.04388e-09	0.342638
SM (OH,COOH) C16:1	27.2335	10.1883	284	6.39968e-07	0.290327
SM (OH,COOH) C18:1	19.2717	6.46713	284	7.81033e-07	0.288167
SM (OH,COOH) C16:2 (SM C20:0)	84.9379	26.854	284	1.45804e-06	0.28128
SM (OH,COOH) C22:0	17.3217	7.06274	284	2.67043e-06	0.274421
SM (OH) C22:1	44.5669	17.0378	284	5.59059e-06	0.265787
SM (OH,COOH) C20:2	64.7409	22.3937	284	7.61247e-06	0.262089
SM (OH) C20:3	172.874	53.8201	284	2.29852e-05	0.248373
SM (OH,COOH) C20:4	74.8785	23.4736	284	3.13177e-05	0.244389
SM (OH,COOH) C24:0	20.9278	8.20583	284	5.78492e-05	0.236282
SM (OH,COOH) C16:0	56.4181	20.2392	284	6.16568e-05	0.235423
SM (OH,COOH) C20:3	45.918	14.3109	284	7.0953e-05	0.23352
SM (OH) C22:0	17.0607	6.66769	284	7.73221e-05	0.232348
SM (OH) C22:2	31.8851	11.3537	284	8.0462e-05	0.231803
SM (OH) C24:0	11.8028	4.93907	208	0.00011359	0.264427
SM (OH,COOH) C24:1	22.9758	7.91085	284	0.000188391	0.219831
SM (OH) C20:1	16.7381	6.89574	284	0.000304301	0.212789
SM (OH) C26:0	30.7883	11.5727	284	0.000769993	0.198465
SM (OH) C20:0	25.8152	10.0496	284	0.00123021	0.190847
PE a C10:0	4.15963	1.38381	284	0.0012552	0.190514
PE e (COOH) C12:1 (PE ae C14:0, PE a C14:0, PE e (OH) C14:1, PE e (COOH) C12:1)	42.0682	0.898708	284	0.00132209	0.18965
SM (COOH) 18:0	21.8462	7.59996	221	0.00155298	0.211657
SM (OH) C28:0	59.3253	22.3337	284	0.00243561	0.179202
SM (OH,COOH) C20:0	13.6035	5.76213	132	0.0027906	0.258265
PC aa C34:4	3.24888	1.53215	284	0.00305867	0.175161
SM (OH,COOH) C20:1	10.9785	4.47919	69	0.00461128	0.337166
SM (OH) C28:1	24.7551	9.95695	284	0.00680246	0.160261
PG aa (OH, COOH) C20:2	17.3508	6.23286	63	0.00744917	0.334096
PE a (COOH) C12:4 (PE e C16:3)	4.72029	7.75581	139	0.0158992	0.204201
PC aa C36:5	47.5329	31.7004	284	0.0192818	0.138795
PC ae C36:0 (PC aa C36:7)	3.41934	1.12342	284	0.0212908	0.136607
PG a (OH, COOH) C14:3	290.411	142.369	76	0.0223856	0.261719
PE aa (OH, COOH) C24:2	4.58261	1.3321	63	0.025249	-0.281811
SM (OH,COOH) C18:0	35.9859	10.1995	63	0.0306845	0.272558
PE e C16:3 (PE aa C14:3)	5.27412	9.30616	63	0.0309856	0.272087
PC aa C38:4	209.05	86.6135	284	0.0323534	0.127032
PC a C20:4 (PC ae C20:4)	5.09353	2.01572	284	0.0332041	0.126419
GalCer sulf C18:0	31.8505	20.2796	61	0.0380882	0.266231
PC aa C36:4	399.407	125.104	284	0.0391613	0.122465
PC e C32:2 (PC aa C30:2, PC aa (OH, COOH) C26:4, PC ae (OH) C30:3, PC ae (COOH) C28:3)	8.98841	2.20503	284	0.0395766	0.122209
SM (COOH) 18:1	15.2929	5.60434	152	0.0401502	0.166665
PIP aa C30:2	2.91507	1.56587	76	0.0421183	0.23376
PC a C26:1	0.908345	0.253594	63	0.049348	0.248713
PC aa C38:3	123.002	39.3162	284	0.0496535	0.116596
SM C12:0	20.3639	2.60342	63	0.0529313	-0.245023
PGE2	1.35541	1.28831	196	0.0561011	-0.13668
PE e C14:0	82.9701	17.1652	132	0.0601612	0.164049
PC aa C38:5	128.888	46.2741	284	0.0630222	0.110463
PC aa (COOH) C30:2	10.5724	3.03922	215	0.0636448	0.126715
PC ae (OH, COOH) C30:3	10.5821	3.03061	215	0.0646786	0.126228
SM (COOH) C18:3	7.30152	2.31993	284	0.0649052	0.109688
SM (OH) C16:1 (SM (COOH) C14:1)	55.4046	13.8419	63	0.0664138	0.23274
GalCer sulf (OH, COOH) C14:3	28.4844	17.1727	61	0.0707369	0.233008
PE e (COOH) C14:1	2.32832	1.09269	63	0.0773809	0.224154
PE ae C30:7	2.88778	0.953182	63	0.0784152	-0.223396
THR	67.7471	17.3238	284	0.0794937	0.104235
PC ae (OH) C28:1	37.1668	0.198936	76	0.0826764	0.200357
PC aa (COOH) C30:4	4.87026	1.63913	76	0.0862606	0.198105
PE a C22:6	2.10091	1.46378	63	0.0881405	0.216625
PA aa C42:5	84.3138	43.7898	284	0.0897495	-0.10087
SM C22:2	4.94037	1.57322	284	0.0907271	0.100565
ORN	57.0297	11.3662	284	0.0908368	0.100531
PE a (OH) C12:0	2.39433	0.999205	63	0.0922943	0.213912
PC aa C36:1 (PC ae C38:8)	140.505	41.9047	284	0.0929474	0.0998837
XLEU	136.47	22.3585	284	0.0930686	0.0998469
ARG	115.975	18.4332	284	0.0939404	0.0995831
SM C26:4	3.51115	0.969432	284	0.0960675	0.0989475
PC a C20:5	0.859213	0.522955	63	0.100978	0.208534
PE a (OH) C10:0 (PE a (COOH) C8:0)	11.5993	4.73467	76	0.103527	0.18819
PC aa C38:1 (PC ae C40:8)	18.7169	4.71705	284	0.103665	0.0967648
PRO	156.796	41.272	284	0.103837	0.096717
PI aa C16:3	3.53381	1.25586	152	0.104303	0.132264
PC aa C40:5	27.5183	11.2937	284	0.10699	0.0958494
PC aa C32:2	13.3022	3.85275	284	0.107343	0.0957535
PC aa C26:1 (PC e C28:1, PC ae C28:8, PC ae (OH) C26:2, PC aa (OH, COOH) C22:3, PC ae (COOH) C24:2)	10.6499	1.50623	76	0.110238	0.184684
PE a (COOH) C10:0	2.40974	0.93971	63	0.111637	0.202404
PC ae C36:6 (PC aa (OH, COOH) C30:1)	3.38776	1.33065	284	0.114346	0.093901
PE e (OH) C18:1	3.29695	1.37937	63	0.121641	0.197048
PC aa (COOH) C14:2	5.22328	2.01929	215	0.122419	0.105668
PI aa C38:4 (PIP aa C32:2, PIP2 aa C26:0)	27.0251	10.9524	284	0.125169	0.091205
PE e (OH, COOH) C12:4 (PE e C16:2)	2.27981	0.964274	69	0.126237	0.185871
PI aa C36:4 (PIP aa C30:2, PIP2 aa C24:0)	2.91626	1.52154	284	0.126248	0.0909463
ADMA	2.04531	1.34733	272	0.126382	0.0929077
C0	44.1501	10.9361	284	0.129106	0.0902694
PC aa (OH, COOH) C30:3	190.561	59.1009	284	0.129564	0.0901619
PE a (OH, COOH) C14:3 (PE e (COOH) C16:2)	3.29605	1.86122	284	0.134769	0.0889613
GalCer sulf (OH, COOH) C14:2	28.1164	15.0814	61	0.135211	0.19346
PC a C18:1 (PC e (COOH) C16:2, PC ae (OH, COOH) C14:3, PC ae C18:1, PC aa (OH) C16:2, PC e (OH) C18:2, PC a C18:1)	15.547	6.14208	284	0.135935	0.0886972
SM (OH) C24:2	11.6479	4.76195	145	0.141244	0.122774
PE ae (COOH) C26:1	2.45731	0.849543	63	0.141855	-0.187174
PC aa C34:3	30.7511	10.475	284	0.141999	0.0873515
GalCer sulf C14:0	40.5676	23.9385	61	0.144906	0.18887
GalCer sulf C24:2	19.7964	10.6682	145	0.14691	0.121064
SM C22:0	21.5132	5.36862	221	0.147487	0.0977551
PE a (OH) C12:1 (PE e C14:0, PE aa C12:0)	80.523	12.7906	284	0.150427	0.0855519
PC ae (COOH) C30:3	7.37305	2.24528	208	0.151754	0.0997389
PE ae (OH) C14:4	1.56446	1.65293	63	0.1534	0.182002
PA a (OH) C28:1	121.741	90.2523	208	0.156993	0.0984852
PC aa (OH, COOH) C28:4	6.6081	1.86966	284	0.162265	0.0831492
PC aa C36:0 (PC ae C38:7)	14.0042	4.26061	284	0.170626	0.0815303
PC ae C42:6	8.82863	1.45599	284	0.175776	-0.0805624
PC aa C32:0 (PC ae C34:7, PC ae (COOH) C30:1, PC aa (OH, COOH) C28:2)	28.3038	8.47034	284	0.176169	0.0804895
PI e C14:2 (PIP aa C6:0)	4.32589	1.24552	76	0.179242	-0.155702
PC aa C40:4	9.53285	4.82782	284	0.179993	0.0797855
SM (OH) C14:1	4.69137	1.30045	63	0.180839	-0.170772
PC a C22:6 (PC a (COOH) C18:0)	1.39362	0.614296	76	0.184199	0.153966
PE e (COOH) C16:3 (PE e (COOH) C16:3, PE e (OH) C18:3, PE ae (OH, COOH) C14:4, PE a C18:2)	5.04865	2.18799	284	0.184463	0.0789764
SM C22:3	2.98676	1.24618	208	0.189767	0.0912803
PC aa C32:1 (PC ae (COOH) C30:2, PC aa (OH, COOH) C28:3, PC ae C34:8)	52.0464	23.1129	284	0.193455	0.0773917
PIP2 aa C24:0	2.88802	1.30082	76	0.198362	0.149186
Cer C20:3 (GlcCer C8:0)	22.9852	13.4389	62	0.200666	0.164756
VAL	177.57	30.1551	284	0.200965	0.0761087
PI aa C20:7 (PI aa (COOH) C16:1, PI aa (OH) C18:1, PI a C20:0, PI a (OH, COOH) C16:2)	2.92248	1.07578	76	0.201263	0.148237
PC aa C36:6	1.80125	0.78933	132	0.206707	0.110616
UA	5.09446	3.29886	279	0.207082	0.0757633
PC ae C30:8 (PC aa C28:1)	4.71938	1.25383	69	0.209845	0.152866
PI aa (OH, COOH) C28:1	2.80533	0.752114	284	0.210186	0.0745804
PA a C20:1	314.981	302.951	284	0.211485	0.074369
H3-HNAc2-NANA	2.47642	1.44595	277	0.216545	-0.0744837
PC a C20:3 (PC ae C20:3, PC aa (OH) C18:4, PC aa (COOH) C16:4)	2.46106	1.1456	208	0.216762	0.0860041
PA aa C20:7	197.356	195.046	284	0.219985	0.0730082
PA aa C22:2	175.365	109.551	284	0.224339	0.0723257
PI aa C34:1 (PI aa (OH, COOH) C30:3)	3.78359	2.02629	284	0.226069	0.0720571
TYR	64.6971	14.9177	284	0.227011	0.0719115
PE ae C42:7	5.55071	1.3774	284	0.227831	-0.0717851
total DMA	3.3577	1.62552	284	0.229667	0.0715033
PI aa C38:3	8.38428	3.68713	139	0.232768	0.101867
MET.SULF	2.38791	0.586396	284	0.239267	0.0700546
PC ae C40:1 (PC aa C40:8)	4.76085	1.6098	284	0.239976	0.0699493
GlcCer C22:2	4.49235	3.22421	61	0.240379	-0.152595
PI aa (OH, COOH) C28:2	24.1271	3.50099	139	0.249363	-0.0983539
PC aa C38:2	59.5842	14.9026	284	0.250868	0.0683575
PE a (OH, COOH) C12:2	2.86367	1.07051	284	0.253372	0.0679983
AA	4327.6	2110.5	283	0.25665	0.0676519
SM (COOH) C14:1	10.9996	2.28597	63	0.256897	-0.144987
PC ae C42:4	2.02299	1.12154	63	0.257268	-0.144875
PC aa (OH, COOH) C30:4	342.95	87.5123	284	0.260236	0.0670264
H2	1.53742	1.01171	279	0.262092	-0.0673663
PI aa (OH) C16:1	4.09214	1.698	139	0.263216	-0.0955427
PE aa C38:5	3.02432	1.86441	284	0.263874	0.0665184
PC ae C34:0 (PC aa C34:7, PC aa (COOH) C30:1, PC ae (OH, COOH) C30:2)	4.5438	1.45088	284	0.267108	0.0660708
PC ae C38:5	32.7244	8.61745	284	0.280542	0.0642501
PIP aa C14:3	2.16536	1.01544	76	0.290577	0.122805
ASP	26.949	5.18652	284	0.290625	0.062922
PE aa C34:2	2.22119	1.44272	284	0.291149	-0.0628539
ALA	281.93	62.27	284	0.295994	0.0622274
HIS	76.5174	10.5106	284	0.301219	0.0615594
PC a (OH) C16:1 (PC a C17:0, PC e C18:0)	0.998811	0.435255	76	0.304581	0.119322
PC ae (OH, COOH) C30:2	2.11186	0.771488	76	0.304585	-0.119321
PC aa C34:1 (PC ae C36:8)	418.573	131.711	284	0.306151	0.0609359
SM C28:3	2.59246	1.14304	284	0.307308	0.0607905
PC aa C34:0 (PC ae C36:7, PC aa (OH, COOH) C30:2)	57.1235	19.2552	284	0.308473	0.0606446
PIP aa C32:2	27.7114	11.7997	76	0.310022	0.117997
SM (COOH) C14:2	0.693969	0.261709	63	0.310527	-0.129825
SER	89.3603	14.4844	284	0.311653	0.060248
PC ae C44:4	1.31627	0.680363	63	0.311788	0.12949
Cer C24:3	29.0924	18.98	62	0.312921	0.130261
PE e (COOH) C16:2	2.71668	1.72004	63	0.318773	0.127649
SM (COOH) C16:0	3.31203	0.964132	284	0.319192	0.0593184
DHA	4136.82	2327.7	283	0.32291	0.0589698
PE e (COOH) C16:1	3.49579	1.41326	63	0.324945	0.126045
PE ae (OH) C28:1	2.13275	0.706672	63	0.326504	-0.125642
C4	0.306575	0.639112	284	0.327698	-0.0582864
SM C14:0	7.78681	2.25443	284	0.330561	0.057943
PC aa C36:3	250.496	73.2033	284	0.332559	0.0577045
GalCer sulf (OH) C14:3	32.8443	18.1929	63	0.338101	-0.122687
PIP2 aa C26:0	26.9675	11.8263	76	0.342237	0.110441
Cer 1P C26:3	85.1407	36.9634	49	0.342386	0.138559
PC ae C40:6	8.95216	2.7929	284	0.345138	-0.0562235
PC ae C36:5 (PC aa (OH, COOH) C30:0)	19.1396	5.90533	284	0.350825	0.0555651
PC ae (OH) C20:0 (PC ae C22:6)	1.37143	0.840546	76	0.353408	0.107926
SM (COOH) C18:1	7.84149	2.2856	284	0.35631	0.0549365
PC a C30:1 (PC aa (OH) C28:2, PC ae (OH, COOH) C26:3, PC ae C30:1, PC aa (COOH) C26:2, PC aa C30:8)	5.49642	1.3871	63	0.370268	-0.114807
PI a (OH) C12:3	4.06292	1.46463	139	0.372801	0.0761719
MET	41.976	8.88486	284	0.373024	0.0530574
HNAc-H2-dH	5.06122	2.2972	277	0.373136	-0.0537161
PE e C30:0 (PE ae C30:7, PE ae (OH) C28:1, PE aa (OH, COOH) C24:2, PE ae (COOH) C26:1)	9.13003	2.13265	132	0.384978	-0.0762309
Cer 1P C26:4	63.5371	35.3717	49	0.387704	-0.126161
15S-HETE	3.60373	3.16113	211	0.391241	-0.0593242
PE aa C38:4	5.35699	3.33288	284	0.395586	0.0506013
PC ae C32:7 (PC ae (COOH) C28:1, PC ae (OH) C30:1, PC aa C30:0, PC aa (OH, COOH) C26:2, PC e C32:0, PC ae C32:7)	10.957	3.45032	221	0.39565	0.0574163
SM C22:1	13.7596	3.36348	284	0.408827	0.049199
PC a (COOH) C18:0 (PC a C22:6, PC ae (COOH) C18:0, PC ae C22:6, PC ae (OH) C20:0)	1.23237	0.427113	69	0.409292	0.100925
12S-HETE	89.6613	84.0746	283	0.410091	-0.0491538
SM C24:0	13.1357	3.45953	152	0.412325	0.0669735
PC ae C36:1 (PC aa C36:8)	16.3554	4.06363	284	0.413658	0.048694
PHE	72.4965	13.0336	284	0.41802	0.0482412
GLU	129.766	31.122	284	0.418022	0.048241
PI aa (COOH) C14:1 (PI aa (OH) C16:1, PI a C18:0, PI a (OH, COOH) C14:2)	3.94862	1.6898	215	0.42215	-0.0550227
C3	0.473542	0.15487	284	0.422401	0.0477891
PE aa C34:1	1.70472	1.08537	63	0.422844	0.102769
PC ae C36:3	19.6966	5.85024	284	0.42311	0.0477162
PI aa C36:2 (PIP aa C30:0)	7.37485	2.93939	284	0.427229	0.047294
PI a (OH, COOH) C18:2 (PI aa (COOH) C18:1, PI aa (OH) C20:1, PI a C22:0, PI aa C22:7, PI a (OH, COOH) C18:2)	3.74379	1.41552	63	0.427403	-0.101768
PC ae C36:2	25.3311	6.73663	284	0.428454	-0.0471689
PE aa C36:2	4.42163	2.8946	284	0.430393	0.0469714
P	13.2929	5.83703	279	0.431173	-0.0473136
PC aa (OH) C14:0 (PC e (OH) C16:0)	1.70231	0.543487	221	0.435457	0.0527234
PC e C28:1 (PC ae C28:8, PC e C28:1, PC ae (OH) C26:2, PC aa C26:1, PC ae (COOH) C24:2, PC aa (OH, COOH) C22:3)	12.5319	1.78848	208	0.44754	0.0529455
PC aa (COOH) C26:2 (PC a C30:1)	3.71054	1.06464	152	0.44855	0.0619206
SM C24:2	16.8248	4.0615	221	0.448805	-0.0512058
PC ae C42:3	1.56161	0.631439	132	0.450303	-0.0662645
SM (COOH) C16:2	2.9259	1.01378	284	0.453163	0.0446882
SM C26:3	3.2818	1.39558	284	0.454441	0.044562
PC aa C36:2	412.594	112.654	284	0.455319	0.0444754
PC ae C32:0 (PC ae (OH, COOH) C28:2, PC aa C32:7, PC a C32:0, PC aa (OH) C30:1, PC aa (COOH) C28:1)	7.88886	2.26924	284	0.455955	-0.0444127
PC e C18:0 (PC a (COOH) C14:1, PC a C17:0, PC a (OH) C16:1)	1.10953	0.429328	208	0.461136	0.0513761
PE aa C36:4	2.7309	1.63838	284	0.462487	0.043772
C14:2	0.0517206	0.0238234	284	0.463276	-0.0436949
Cer (OH) C38:0	10.0187	6.13366	62	0.465261	0.0944515
PC aa C34:2	810.004	212.321	284	0.469343	0.0431048
SM (OH,COOH) C6:0	4.78803	2.75417	63	0.472233	0.0922202
PC aa C38:6	146.588	51.8871	284	0.475541	0.0425063
DH	2.97732	1.1052	279	0.49131	-0.0413712
HNAc-H4	0.890705	0.342118	279	0.491412	-0.0413614
SM (COOH) C16:1	6.06173	1.71209	284	0.496221	0.0405393
HNAC	1.3921	1.06357	279	0.497417	-0.0407906
LYS	215.17	37.7086	284	0.498899	-0.0402878
PC aa C40:3	1.74754	0.889764	132	0.50001	-0.0592171
PG e (OH) C12:2	229.879	132.645	62	0.503292	0.0866063
SM (OH) C26:1	12.7508	5.61628	63	0.503703	0.0858077
PC aa C40:6	46.0675	17.8876	284	0.509974	0.0392553
PE e C16:2 (PE a (OH) C14:3, PE a (COOH) C12:3, PE ae (OH) C14:3, PE e (OH, COOH) C12:4)	4.86612	1.62288	76	0.511127	0.0765304
SM C20:2	4.27953	1.88914	284	0.512828	-0.0389911
PC a C18:2 (PC e (OH) C18:3, PC e (COOH) C16:3, PC ae (OH, COOH) C14:4, PC ae C18:2, PC aa (OH) C16:3)	18.392	7.59656	152	0.514725	0.0532455
PC ae C44:6	1.90697	0.716466	132	0.516897	-0.0569086
PC e C22:1 (PC a (COOH) C18:2, PC e C22:1, PC ae C22:8, PC ae (COOH) C18:2, PC aa (OH, COOH) C16:3, PC aa C20:1, PC ae (OH) C20:2, PC e (OH, COOH) C18:3)	11.3858	1.24846	69	0.518608	0.0790303
13S-HODE	0.844214	0.506912	271	0.519041	0.0393369
PC ae C32:1 (PC aa C32:8, PC a C32:1, PC aa (OH) C30:2, PC ae (OH, COOH) C28:3, PC aa (COOH) C28:2)	15.6562	2.79978	284	0.521197	-0.0382208
PC ae C38:8	130.022	46.1695	63	0.52292	0.0819938
SM (COOH) C18:2	4.16238	1.22111	284	0.527062	0.0376847
SM C24:3	3.89019	1.17906	284	0.527124	-0.037679
SM (COOH) C12:0	0.960478	0.376771	208	0.527838	0.0440175
PE aa C40:6	3.45505	2.15889	284	0.530514	0.0373705
SM C16:0	77.2243	17.2579	284	0.531792	-0.0372546
H1	2306.9	483.197	279	0.537115	0.0371035
SM C16:1	9.98208	2.31433	284	0.539731	-0.0365369
SM C16:3	3.59116	2.27232	63	0.542795	0.0781224
SM C28:0	2.33148	0.826302	132	0.548774	0.0526529
PC ae C20:3 (PC a C20:3, PC aa (OH) C18:4)	2.03479	0.728222	76	0.562579	-0.0674599
PC ae C38:3	10.6409	2.86223	284	0.562636	0.0344951
PI a (OH, COOH) C14:2	3.74385	1.40264	76	0.564255	0.0671714
PI a C16:0 (PI a (OH, COOH) C12:2)	3.54776	1.30241	63	0.564605	-0.0739526
C8:1	0.0958407	0.0611308	284	0.567716	-0.0340478
C18:1	0.156247	0.04987	284	0.568665	0.0339644
PC e (OH) C14:1 (PC a C14:0)	1.56126	0.578456	221	0.572677	0.0381489
PC ae C32:2 (PC ae C32:2, PC aa (OH) C30:3, PC a C32:2)	1.40041	0.557671	63	0.57641	-0.0717271
C16	0.133543	0.0342879	284	0.579649	0.0330044
PC e C30:0 (PC aa (OH, COOH) C24:2, PC ae C30:7)	39.1617	5.32021	284	0.582611	0.0327469
C14:1	0.126277	0.0639397	284	0.588995	-0.0321942
C5:1-DC	0.0569624	0.016922	284	0.59288	-0.0318591
PC ae C36:4	35.1602	9.92041	284	0.596965	0.0315079
SM C20:1	4.17782	1.41364	284	0.599568	-0.0312846
CIT	18.9772	4.90784	284	0.601238	-0.0311417
SM C28:4	5.50784	1.686	284	0.608082	0.0305575
PC ae C30:1 (PC aa (OH) C28:2, PC a C30:1, PC aa C30:8, PC aa (COOH) C26:2)	4.07349	0.951643	145	0.61176	0.0424996
PC aa (COOH) C30:3	10.3786	3.22942	215	0.612533	0.0347325
PC ae (OH, COOH) C30:4	10.3786	3.22942	215	0.612533	0.0347325
PC e (COOH) C14:0	1.77292	0.567844	208	0.615706	-0.0350039
C9	0.056444	0.0304904	284	0.618712	0.029656
SEROTONI	1.52547	0.90889	284	0.622957	-0.0292978
PC ae C40:5	6.78991	1.93462	284	0.630006	0.0287055
PS aa (OH, COOH) C24:2	424.291	296.377	281	0.631646	-0.0287215
PIP aa C32:1 (PI aa C38:3)	7.7912	3.18246	221	0.632685	0.0323254
KYNURENI	6.65095	1.90101	284	0.633871	-0.0283819
PC aa C42:6	1.26577	0.53283	63	0.63864	0.0603181
GLY	162.502	35.1428	284	0.64402	-0.0275359
PE aa C38:3	1.62347	1.0688	132	0.648875	0.0399955
SM (OH,COOH) C14:1	2.16167	0.89745	221	0.656086	-0.0301197
C11	0.0410739	0.0119621	284	0.672754	-0.0251701
PC aa (OH, COOH) C22:2 (PC aa C26:0)	0.662827	0.323827	63	0.674622	-0.0539329
PI a (OH, COOH) C12:2 (PI aa (OH) C14:1, PI a C16:0)	2.16909	0.861736	76	0.680554	-0.0479943
PC a C22:5	0.814261	0.513014	63	0.680588	0.0528872
TXB2	55.1178	57.0758	268	0.684396	-0.0249419
PG a C26:6	294.579	139.457	281	0.687395	0.0241088
PC ae C36:8	379.802	122.977	63	0.688543	0.051498
SM (OH,COOH) C12:0	2.90934	1.18876	63	0.698078	0.0498405
PC e (COOH) C16:1 (PC ae (OH, COOH) C14:2, PC aa (COOH) C14:1, PC ae C18:0)	14.5255	3.14346	76	0.702731	0.0444925
PC ae C22:8	11.5258	1.75551	76	0.703539	-0.0443656
Cer (OH) C16:1	9.96656	1.69074	61	0.716219	-0.0475
PC ae C34:6 (PC ae (COOH) C30:0, PC aa (OH, COOH) C28:1)	2.85228	1.06319	284	0.723176	0.0211097
C18	0.0651071	0.0183116	284	0.72388	0.0210538
SM C18:1	7.47451	2.25495	284	0.727733	-0.0207478
PE e (OH) C14:1	36.737	0.182193	63	0.729797	-0.044383
PC a C32:2	0.873903	0.286689	221	0.732761	0.0230966
PC ae C44:5	3.06694	1.26781	284	0.742201	-0.0196036
PC ae C38:1 (PC aa C38:8)	11.4938	2.94082	284	0.747867	-0.0191574
PC ae C38:4	30.117	7.68315	284	0.750561	0.0189457
C10:1	0.166196	0.0749017	284	0.753435	-0.0187201
PI aa C36:1	3.94835	1.74318	284	0.753582	-0.0187086
PC ae C38:0 (PC aa C38:7)	5.24073	1.95816	284	0.759134	0.0182735
PC e C10:0 (PC a C9:0, PC aa C8:0)	5.99676	1.03133	145	0.760841	0.0254936
C6	0.0894545	0.0363601	284	0.766437	0.0177027
C5-M-DC	0.0421298	0.0219496	284	0.767704	0.0176039
C3-DC-M	0.0935485	0.0260371	284	0.77393	0.0171187
PIP aa C28:0 (PI aa C34:2)	2.10566	0.882372	76	0.777855	0.0328974
PC e (COOH) C12:1	1.36778	0.46418	145	0.784036	0.0229554
SM (COOH) C18:0	2.96359	0.942735	284	0.785398	0.016228
SM C22:4	4.15996	1.21024	284	0.791763	-0.0157352
PE aa C38:6	3.92119	2.34136	284	0.791764	0.0157352
PC ae C40:4	4.81224	1.38624	284	0.803393	0.0148376
PC ae C38:6	11.6694	3.64478	284	0.816493	0.0138304
C12:1	0.121771	0.0542123	284	0.822938	-0.0133364
PE aa C40:5	1.5746	1.08793	132	0.823462	0.0196025
PS ae C42:6	3.07243	1.45556	208	0.824655	0.0154548
C2	8.60256	3.26551	284	0.835117	0.0124053
PC a C30:0	0.991098	0.316393	63	0.842766	-0.0254971
PI a C18:0	3.89112	1.73056	208	0.843596	-0.0137623
PC ae C40:0 (PC aa C40:7)	14.677	4.31573	284	0.845608	-0.0116056
Cer (COOH) C14:1	10.3804	3.28742	61	0.84618	-0.0253591
PC ae (OH, COOH) C28:3	7.54622	1.2081	76	0.8465	-0.0225772
PC aa (OH, COOH) C24:1 (PC ae (COOH) C26:0, PC ae (OH) C28:0, PC ae C30:6)	3.24386	0.622188	221	0.847852	-0.0129789
PC ae (OH, COOH) C28:2	3.4963	1.0978	76	0.855793	-0.0211951
PC ae C32:8 (PC ae (OH) C30:2, PC e C32:1, PC ae C32:8, PC ae (COOH) C28:2, PC aa C30:1, PC aa (OH, COOH) C26:3)	64.6978	14.3509	284	0.855834	0.0108282
SM C24:4	118.118	69.5816	60	0.856664	-0.0238159
C5	0.144222	0.0539416	284	0.861017	-0.0104348
PC ae C34:1 (PC aa C34:8)	21.3775	5.67529	284	0.861388	-0.0104067
PC aa C38:0 (PC ae C40:7)	6.27384	1.83183	284	0.861627	-0.0103885
SM C18:0 (SM (OH,COOH) C14:2)	16.4628	4.77877	284	0.863707	-0.0102308
C14	0.0543997	0.0197011	284	0.869684	0.00977809
PC ae C42:2	1.56894	0.810212	63	0.871959	-0.0207183
PI aa (OH) C14:1	2.86018	1.14698	63	0.87324	-0.0205092
TRP	79.7744	19.5203	284	0.875928	0.00930565
C16:1	0.0364033	0.014359	284	0.87647	-0.00926467
PC ae C34:2	23.4358	7.5495	284	0.883559	-0.00872907
PC ae C40:3	2.36263	0.776518	284	0.886161	-0.00853266
C8	0.213432	0.126213	284	0.886176	0.00853155
C4:1-DC	0.557986	0.336625	284	0.886621	-0.00849799
PC aa (COOH) C14:3	8.93104	3.49252	76	0.888754	0.0163148
SPERMIDI	0.309285	0.130085	281	0.890159	-0.00827526
PC ae C34:3	11.4621	4.03062	284	0.892069	0.00808704
PI aa C34:2 (PIP aa C28:0, PI aa (OH, COOH) C30:4)	2.30898	1.32627	69	0.892932	-0.0165038
PC ae C32:6 (PC aa (OH, COOH) C26:1, PC a C32:6, PC ae (OH) C30:0)	1.16588	0.675825	63	0.894219	0.0170934
SM C20:4	206.981	99.9521	60	0.900015	-0.0165678
C5-DC	0.110157	0.0371854	284	0.905145	-0.00710237
PC ae C42:5	3.51456	1.17532	284	0.906803	-0.00697764
PC a (OH) C14:1 (PC e C16:0, PC a (COOH) C12:1)	0.958031	0.446327	63	0.907466	-0.0149427
SM C20:3	10.7347	4.34464	284	0.908393	0.00685809
PE aa C28:0	31.6939	3.12134	132	0.908658	0.0100818
C12	0.129415	0.0515783	284	0.910237	-0.00671941
PIP aa C6:0 (PI e C14:2)	3.14406	1.3908	63	0.911233	-0.0143319
PC a C16:1 (PC e (OH) C16:2)	1.48081	0.696049	76	0.911627	-0.0129451
C18:2-OH	0.0512278	0.0194799	284	0.913288	0.00649014
PC ae C38:2	12.8776	3.25513	284	0.929981	0.00523715
PC e (OH) C16:0	1.51509	0.440239	69	0.931656	0.0105164
C3-DC	0.158193	0.0585141	284	0.934347	0.00490981
PC ae C40:2	3.64945	1.24166	284	0.942523	0.00429723
PC aa (OH, COOH) C24:2	26.3326	2.66741	76	0.942827	0.00836502
PE a (OH, COOH) C14:2 (PE a C18:0)	3.91068	1.68036	63	0.944999	0.00886919
PUTRESCI	0.48064	0.221728	284	0.945039	-0.00410885
PC e (COOH) C14:1 (PC ae C16:0)	48.4054	11.5045	145	0.946584	-0.0056123
PE aa (COOH) C14:1	1.40169	0.678151	63	0.947338	0.00849136
PE ae (OH, COOH) C14:2	1.43398	0.702291	63	0.949427	0.00815418
SM C24:1	35.0029	8.07983	152	0.955761	0.00453694
PE aa C36:3	1.57234	1.011	63	0.962652	0.00602008
PS aa C28:3	3.55754	3.79989	208	0.969381	0.00267761
SM (COOH) C14:0	3.79099	0.79853	63	0.969848	-0.00485954
PC aa (COOH) C16:4	1.53246	0.551432	76	0.970198	-0.00435775
PI a C14:2	2.4196	1.10259	63	0.974285	0.0041442
C10	0.324934	0.192821	284	0.985265	0.00110074
C18:2	0.056084	0.018495	284	0.988691	0.000844784
PC aa C20:1 (PC a (COOH) C18:2, PC e C22:1, PC ae C22:8, PC aa (OH, COOH) C16:3, PC ae (COOH) C18:2, PC ae (OH) C20:2, PC e (OH, COOH) C18:3)	12.4433	1.73671	76	0.994646	0.000782687

## Sheet: ANKRD30A_ratios
rs1148259 (ANKRD30A ratios)
enumerator	nominator	mean	sd	ncases	p-value	Pearson R	p-gain
SM (OH,COOH) C18:2	SM C16:1	9.59336	3.37207	284	1.04414e-09	0.352014	2.91519
SM C16:0	SM (OH,COOH) C18:2	0.904162	0.304327	284	1.84751e-09	-0.347052	1.64756
SM C16:1	SM (OH,COOH) C18:2	0.116899	0.0404529	284	2.80638e-09	-0.343361	1.08463
SM (OH,COOH) C18:2	one	92.4512	30.3335	284	3.04388e-09	0.342638	1
PE e (COOH) C12:1 (PE ae C14:0, PE a C14:0, PE e (OH) C14:1, PE e (COOH) C12:1)	SM (OH,COOH) C18:2	0.50152	0.15669	284	3.05972e-09	-0.342592	0.994821
SM (OH,COOH) C18:2	SM C16:0	1.23476	0.438287	284	3.49968e-09	0.341392	0.86976
SM (OH,COOH) C18:2	PE e (COOH) C12:1 (PE ae C14:0, PE a C14:0, PE e (OH) C14:1, PE e (COOH) C12:1)	2.19684	0.714068	284	9.1538e-09	0.332653	0.332526
PC ae C32:8 (PC ae (OH) C30:2, PC e C32:1, PC ae C32:8, PC ae (COOH) C28:2, PC aa C30:1, PC aa (OH, COOH) C26:3)	SM (OH,COOH) C18:2	0.756947	0.24833	284	1.0173e-08	-0.331677	0.299211
PC ae C38:1 (PC aa C38:8)	SM (OH,COOH) C18:2	0.134236	0.0468956	284	1.22386e-08	-0.329959	0.248711
SM (OH,COOH) C18:2	PC ae C42:6	10.7663	4.02186	284	1.43623e-08	0.328463	0.211936
PC ae C42:6	SM (OH,COOH) C18:2	0.105756	0.040392	284	1.50986e-08	-0.327994	0.2016
SM (OH,COOH) C18:2	SM C24:3	25.2014	9.69949	284	2.71006e-08	0.322448	0.112318
LYS	SM (OH,COOH) C18:2	2.56209	0.90102	284	3.06228e-08	-0.321275	0.099399
PC ae C32:1 (PC aa C32:8, PC a C32:1, PC aa (OH) C30:2, PC ae (OH, COOH) C28:3, PC aa (COOH) C28:2)	SM (OH,COOH) C18:2	0.186779	0.0689921	284	3.13163e-08	-0.321059	0.0971979
PE a (OH) C12:1 (PE e C14:0, PE aa C12:0)	SM (OH,COOH) C18:2	0.95433	0.313747	284	4.20964e-08	-0.318196	0.0723074
SM (OH,COOH) C18:2	PC ae C36:2	3.85571	1.48288	284	4.21661e-08	0.31818	0.0721878
PC ae C36:2	SM (OH,COOH) C18:2	0.29906	0.117427	284	4.65872e-08	-0.317208	0.0653372
SM (OH,COOH) C18:2	HIS	1.22565	0.424527	284	5.86936e-08	0.314944	0.0518605
SM (OH,COOH) C18:2	PC ae C32:1 (PC aa C32:8, PC a C32:1, PC aa (OH) C30:2, PC ae (OH, COOH) C28:3, PC aa (COOH) C28:2)	6.11499	2.45035	284	9.23357e-08	0.310446	0.0329653
SM (OH,COOH) C18:2	PE a (OH) C12:1 (PE e C14:0, PE aa C12:0)	1.16166	0.386835	284	9.62591e-08	0.310029	0.0316217
SM (OH,COOH) C18:2	TRP	1.20074	0.431524	284	9.67057e-08	0.309982	0.0314757
SM C18:0 (SM (OH,COOH) C14:2)	SM (OH,COOH) C18:2	0.191028	0.069353	284	1.10509e-07	-0.308641	0.0275442
SM (OH,COOH) C18:2	PC ae C32:8 (PC ae (OH) C30:2, PC e C32:1, PC ae C32:8, PC ae (COOH) C28:2, PC aa C30:1, PC aa (OH, COOH) C26:3)	1.47066	0.497137	284	1.13214e-07	0.308397	0.0268861
SM (OH,COOH) C18:2	VAL	0.531618	0.184636	284	1.38218e-07	0.306377	0.0220224
PC ae C34:2	SM (OH,COOH) C18:2	0.274546	0.114803	284	1.47774e-07	-0.305697	0.0205982
SM (OH,COOH) C18:2	PC e C30:0 (PC aa (OH, COOH) C24:2, PC ae C30:7)	2.41522	0.897207	284	1.56576e-07	0.305107	0.0194402
PC ae C38:2	SM (OH,COOH) C18:2	0.151594	0.0561444	284	1.63145e-07	-0.304687	0.0186575
SM C22:1	SM (OH,COOH) C18:2	0.160343	0.0536504	284	1.6688e-07	-0.304455	0.0182399
SM (OH,COOH) C18:2	PC ae C38:1 (PC aa C38:8)	8.43619	3.20913	284	1.76451e-07	0.303884	0.0172506
SM (OH,COOH) C18:2	SM C20:1	24.2913	10.8479	284	1.76594e-07	0.303875	0.0172366
PC ae C34:1 (PC aa C34:8)	SM (OH,COOH) C18:2	0.251824	0.0977605	284	1.8078e-07	-0.303635	0.0168375
SM C18:1	SM (OH,COOH) C18:2	0.0869508	0.033297	284	2.42467e-07	-0.300603	0.0125538
SM (OH,COOH) C18:2	C3-DC-M	1046.4	423.991	284	2.5728e-07	0.299987	0.011831
SM C20:1	SM (OH,COOH) C18:2	0.0489335	0.0203349	284	2.60404e-07	-0.299861	0.0116891
PE ae C42:7	SM (OH,COOH) C18:2	0.0667383	0.0278388	284	2.7712e-07	-0.299212	0.010984
PC ae C40:6	SM (OH,COOH) C18:2	0.106077	0.0470626	284	2.95438e-07	-0.298543	0.0103029
SM (OH,COOH) C18:2	PC ae C34:2	4.22983	1.66337	284	2.99092e-07	0.298415	0.0101771
SM (OH,COOH) C18:2	CIT	5.15873	2.15882	284	3.15539e-07	0.297854	0.00964661
SM (OH,COOH) C18:2	PHE	1.30629	0.4612	284	3.4373e-07	0.296954	0.00885543
SM (OH,COOH) C16:1	C18:2-OH	564.04	223.709	284	3.76371e-07	0.295997	1.70037
PE e (COOH) C12:1 (PE ae C14:0, PE a C14:0, PE e (OH) C14:1, PE e (COOH) C12:1)	SM (OH,COOH) C16:2 (SM C20:0)	0.545711	0.1774	284	4.09812e-07	-0.295096	3.55781
SM (OH,COOH) C18:2	PC ae C40:5	14.3969	5.69582	284	4.34794e-07	0.294468	0.00700073
PC ae C38:1 (PC aa C38:8)	SM (OH) C22:1	0.283817	0.105014	284	4.46699e-07	-0.294181	12.5154
SM C22:4	SM (OH,COOH) C18:2	0.0484771	0.0178034	284	4.51291e-07	-0.294072	0.00674483
SM (OH,COOH) C18:2	SM C22:1	6.97514	2.48655	284	4.51904e-07	0.294057	0.00673567
SM (OH,COOH) C18:2	SM C18:0 (SM (OH,COOH) C14:2)	5.92761	2.22626	284	4.5456e-07	0.293995	0.00669632
SM (OH,COOH) C18:2	PC aa C36:2	0.233024	0.0793016	284	4.62775e-07	0.293804	0.00657744
PC aa C38:0 (PC ae C40:7)	SM (OH,COOH) C18:2	0.0740443	0.0305473	284	4.6428e-07	-0.29377	0.00655613
SM (OH,COOH) C16:2 (SM C20:0)	PC ae C36:2	3.5284	1.26691	284	4.662e-07	0.293726	3.12749
SM C24:3	SM (OH,COOH) C18:2	0.0455167	0.0192199	284	4.98834e-07	-0.293004	0.00610199
SM (OH,COOH) C18:2	LYS	0.446156	0.178936	284	5.15333e-07	0.292656	0.00590663
PC ae C42:6	SM (OH,COOH) C16:2 (SM C20:0)	0.114788	0.0435386	284	5.15883e-07	-0.292644	2.82629
SM C24:2	SM (OH,COOH) C18:2	0.197753	0.0708953	221	5.28068e-07	-0.329784	0.00576418
SM (OH,COOH) C18:2	PA aa C42:5	1.36899	0.854883	284	5.3021e-07	0.292351	0.00574089
SM (OH,COOH) C18:2	XLEU	0.691597	0.242949	284	5.34364e-07	0.292267	0.00569626
SM (OH,COOH) C18:2	SM C18:1	13.2178	5.21839	284	5.41685e-07	0.292121	0.00561928
SM (OH,COOH) C18:2	C18:2-OH	1959.26	784.91	284	5.72033e-07	0.291536	0.00532116
SM (OH,COOH) C16:2 (SM C20:0)	PC ae C42:6	9.86965	3.45973	284	5.84667e-07	0.291301	2.49379
SM (OH,COOH) C16:2 (SM C20:0)	SM C16:1	8.85012	3.15257	284	6.12908e-07	0.290793	2.37888
H1	SM (OH,COOH) C18:2	27.3832	10.0854	279	6.34388e-07	-0.292921	0.00479813
SM (OH,COOH) C16:1	one	27.2335	10.1883	284	6.39968e-07	0.290327	1
LYS	SM (OH,COOH) C16:2 (SM C20:0)	2.77509	0.963262	284	6.43315e-07	-0.290271	2.26644
SM (OH,COOH) C18:2	MET	2.28314	0.876621	284	6.60756e-07	0.289982	0.00460666
PC aa C38:1 (PC ae C40:8)	SM (OH,COOH) C18:2	0.216047	0.0661981	284	6.69046e-07	-0.289847	0.00454958
SM C16:1	SM (OH,COOH) C16:2 (SM C20:0)	0.127588	0.0469422	284	7.7998e-07	-0.288182	1.86932
SM (OH,COOH) C18:1	one	19.2717	6.46713	284	7.81033e-07	0.288167	1
SM (OH,COOH) C18:2	SM (COOH) C18:2	23.6379	9.42762	284	7.88047e-07	0.28807	0.00386256
SM (OH,COOH) C18:1	SM C16:1	2.00936	0.770543	284	7.97434e-07	0.287941	0.979433
SM (OH,COOH) C16:1	PC ae C42:6	3.17515	1.32439	284	8.14475e-07	0.28771	0.785743
PC ae C38:4	SM (OH,COOH) C18:2	0.353955	0.135513	284	8.26343e-07	-0.287552	0.00368355
SM (OH,COOH) C22:0	SM C16:1	1.79919	0.797364	284	8.77066e-07	0.286901	3.04473
HIS	SM (OH,COOH) C18:2	0.911573	0.313191	284	8.82471e-07	-0.286834	0.00344927
PC ae C32:0 (PC ae (OH, COOH) C28:2, PC aa C32:7, PC a C32:0, PC aa (OH) C30:1, PC aa (COOH) C28:1)	SM (OH,COOH) C18:2	0.0941207	0.0414467	284	8.84309e-07	-0.286811	0.0034421
SM (OH,COOH) C18:2	GLY	0.591605	0.227924	284	9.42892e-07	0.286108	0.00322823
PC aa (OH, COOH) C30:4	SM (OH,COOH) C18:2	3.9827	1.30372	284	9.59581e-07	-0.285916	0.00317209
SM (OH,COOH) C18:2	PC ae C34:1 (PC aa C34:8)	4.55645	1.72702	284	9.91791e-07	0.285553	0.00306907
SM (OH,COOH) C22:0	PC ae C42:6	2.01097	0.869506	284	1.03849e-06	0.285046	2.57147
SM (OH,COOH) C18:2	ARG	0.811851	0.281348	284	1.04462e-06	0.284981	0.00291385
SM (OH,COOH) C18:2	KYNURENI	15.033	6.52564	284	1.04855e-06	0.28494	0.00290293
SM (OH,COOH) C18:1	SM C16:0	0.25873	0.0996033	284	1.11637e-06	0.284248	0.699619
SM (OH,COOH) C18:2	TYR	1.48371	0.550466	284	1.13567e-06	0.284059	0.00268026
SM C16:0	SM (OH) C22:1	1.92937	0.725321	284	1.13866e-06	-0.28403	4.90981
PC e C30:0 (PC aa (OH, COOH) C24:2, PC ae C30:7)	SM (OH,COOH) C18:2	0.46898	0.166454	284	1.15195e-06	-0.283901	0.00264237
SM C16:0	SM (OH,COOH) C20:2	1.31308	0.500931	284	1.20201e-06	-0.28343	6.33313
PC ae C34:3	SM (OH,COOH) C18:2	0.132774	0.0531117	284	1.22734e-06	-0.283198	0.00248007
GLY	SM (OH,COOH) C18:2	1.94879	0.799668	284	1.26601e-06	-0.282854	0.00240431
SM (OH,COOH) C20:2	SM C16:1	6.71753	2.52633	284	1.27869e-06	0.282743	5.95332
SM (OH,COOH) C18:2	PC aa C34:2	0.118547	0.0402829	284	1.37532e-06	0.281932	0.00221322
SM (OH,COOH) C18:2	SER	1.06452	0.402555	284	1.38171e-06	0.28188	0.00220297
SM (OH) C22:1	SM C20:1	11.5932	5.32156	284	1.45196e-06	0.281326	3.85039
SM (OH,COOH) C16:2 (SM C20:0)	one	84.9379	26.854	284	1.45804e-06	0.28128	1
SM (OH,COOH) C18:2	SM C24:2	5.76771	2.33049	221	1.47311e-06	0.317274	0.00206629
SM (OH,COOH) C18:2	SM C22:4	23.9569	11.4623	284	1.512e-06	0.280873	0.00201315
SM (OH,COOH) C18:2	PC aa C38:0 (PC ae C40:7)	15.8115	6.62119	284	1.53392e-06	0.280712	0.00198438
PC ae C42:6	SM (OH,COOH) C20:2	0.153748	0.0658651	284	1.62188e-06	-0.280086	4.69362
PC ae C32:1 (PC aa C32:8, PC a C32:1, PC aa (OH) C30:2, PC ae (OH, COOH) C28:3, PC aa (COOH) C28:2)	SM (OH,COOH) C16:2 (SM C20:0)	0.20277	0.0754191	284	1.67043e-06	-0.279754	0.872849
SM (OH) C22:1	SM C16:0	0.591827	0.232914	284	1.758e-06	0.279179	3.18008
PC aa C38:2	SM (OH,COOH) C18:2	0.693643	0.227009	284	1.76519e-06	-0.279133	0.0017244
PC aa C34:2	SM (OH,COOH) C18:2	9.47376	3.41668	284	1.77005e-06	-0.279102	0.00171966
SM (OH,COOH) C18:1	PC ae C42:6	2.24646	0.850175	284	1.77539e-06	0.279068	0.439923
SM (OH,COOH) C22:0	PA aa C42:5	0.255789	0.171552	284	1.91325e-06	0.278223	1.39576
CIT	SM (OH,COOH) C18:2	0.227568	0.0958221	284	1.96812e-06	-0.277903	0.00154659
SM (OH,COOH) C18:1	PE e (COOH) C12:1 (PE ae C14:0, PE a C14:0, PE e (OH) C14:1, PE e (COOH) C12:1)	0.458074	0.152598	284	1.97006e-06	0.277892	0.396451
SM (OH,COOH) C16:1	PE e (COOH) C12:1 (PE ae C14:0, PE a C14:0, PE e (OH) C14:1, PE e (COOH) C12:1)	0.647163	0.241135	284	2.01154e-06	0.277655	0.318148
SM (OH,COOH) C20:2	SM C16:0	0.861392	0.30921	284	2.1835e-06	0.276723	3.48636
SM (OH,COOH) C16:2 (SM C20:0)	SM C16:0	1.14443	0.440214	284	2.18598e-06	0.27671	0.666995
SM (OH) C22:1	PC ae C36:2	1.83884	0.751206	284	2.21606e-06	0.276555	2.52276
PC ae C40:3	SM (OH,COOH) C18:2	0.0276543	0.011698	284	2.24449e-06	-0.276409	0.00135616
SM (OH,COOH) C22:0	SM C16:0	0.232448	0.105282	284	2.26157e-06	0.276323	1.18078
PC ae C38:1 (PC aa C38:8)	SM (OH,COOH) C20:2	0.195178	0.0773095	284	2.2773e-06	-0.276244	3.34276
PC ae C36:3	SM (OH,COOH) C18:2	0.228768	0.082322	284	2.35296e-06	-0.275871	0.00129364
SM (OH,COOH) C20:2	SM C24:3	17.5852	6.63227	284	2.36987e-06	0.275789	3.21219
SM (OH,COOH) C22:0	SM C24:3	4.74023	2.21471	284	2.3781e-06	0.275749	1.12293
SM (OH,COOH) C18:1	CIT	1.067	0.423169	284	2.5017e-06	0.27517	0.312201
SER	SM (OH,COOH) C18:2	1.0687	0.388617	284	2.53425e-06	-0.275022	0.0012011
SM (OH,COOH) C16:1	PC ae C32:1 (PC aa C32:8, PC a C32:1, PC aa (OH) C30:2, PC ae (OH, COOH) C28:3, PC aa (COOH) C28:2)	1.79754	0.802743	284	2.57553e-06	0.274836	0.24848
PC ae C32:1 (PC aa C32:8, PC a C32:1, PC aa (OH) C30:2, PC ae (OH, COOH) C28:3, PC aa (COOH) C28:2)	SM (OH) C22:1	0.397587	0.158858	284	2.57652e-06	-0.274832	2.16982
SM (OH,COOH) C22:0	one	17.3217	7.06274	284	2.67043e-06	0.274421	1
SM (OH,COOH) C18:1	PC ae C36:2	0.802606	0.312969	284	2.67524e-06	0.2744	0.291948
SM (OH,COOH) C16:1	PA aa C42:5	0.403986	0.27465	284	2.6943e-06	0.274319	0.237527
SM (OH,COOH) C18:2	PC aa C38:2	1.60898	0.564175	284	2.70464e-06	0.274275	0.00112543
SM (OH,COOH) C18:2	SM C20:3	9.34839	3.83576	284	2.71529e-06	0.27423	0.00112101
SM C16:0	SM (OH,COOH) C16:2 (SM C20:0)	0.989825	0.360412	284	2.77259e-06	-0.273989	0.525875
SM (OH) C22:1	PC ae C38:1 (PC aa C38:8)	3.99539	1.48129	284	2.86498e-06	0.273612	1.95136
SM (OH,COOH) C18:2	PC aa C36:3	0.385304	0.132689	284	2.90816e-06	0.273439	0.00104667
SM C16:1	SM (OH,COOH) C20:2	0.170118	0.0667536	284	2.92521e-06	-0.273372	2.60236
PE e (COOH) C12:1 (PE ae C14:0, PE a C14:0, PE e (OH) C14:1, PE e (COOH) C12:1)	SM (OH,COOH) C20:2	0.730659	0.264226	284	2.97693e-06	-0.27317	2.55715
SM (OH,COOH) C22:0	SM C20:1	4.58385	2.51016	284	2.98168e-06	0.273151	0.895611
SM (OH,COOH) C18:2	SM (COOH) C18:0	34.4384	17.2595	284	3.14166e-06	0.272547	0.000968876
PC ae C42:6	SM (OH) C22:1	0.226779	0.0997483	284	3.16478e-06	-0.272462	1.7665
SM (OH,COOH) C16:1	SM C16:1	2.85923	1.25944	284	3.18421e-06	0.272392	0.200982
SM C22:0	SM (OH,COOH) C18:2	0.246459	0.0718467	221	3.23642e-06	-0.307277	0.000940508
PC ae C36:2	SM (OH) C22:1	0.634917	0.265067	284	3.29335e-06	-0.272001	1.69754
SM (OH,COOH) C18:2	PE aa C28:0	2.93193	1.01377	132	3.29881e-06	0.392229	0.000922721
SM C16:1	SM (OH) C22:1	0.251382	0.102021	284	3.33762e-06	-0.271846	1.67502
SM (OH,COOH) C16:1	PC ae C34:1 (PC aa C34:8)	1.32605	0.516769	284	3.36249e-06	0.27176	0.190326
PC ae C40:4	SM (OH,COOH) C18:2	0.0566407	0.0224603	284	3.38197e-06	-0.271693	0.000900031
PC ae C36:4	SM (OH,COOH) C18:2	0.411206	0.159202	284	3.39381e-06	-0.271652	0.00089689
SM C24:3	SM (OH,COOH) C16:2 (SM C20:0)	0.04955	0.0201877	284	3.41428e-06	-0.271582	0.42704
SM (OH,COOH) C18:2	C18:2	1828.08	874.815	284	3.43435e-06	0.271514	0.000886303
SM (OH,COOH) C18:2	C2	11.9107	5.33884	284	3.45782e-06	0.271435	0.000880288
SM (OH) C22:1	PC ae C42:6	5.16857	2.07688	284	3.46114e-06	0.271424	1.61525
PHE	SM (OH,COOH) C18:2	0.866674	0.325599	284	3.48278e-06	-0.271351	0.00087398
SM (OH,COOH) C18:2	C5:1-DC	1765.37	803.841	284	3.53444e-06	0.27118	0.000861205
SM (OH) C22:1	SM C16:1	4.63168	1.89446	284	3.74306e-06	0.270512	1.49359
SM (OH,COOH) C18:2	PC e C28:1 (PC ae C28:8, PC e C28:1, PC ae (OH) C26:2, PC aa C26:1, PC ae (COOH) C24:2, PC aa (OH, COOH) C22:3)	7.51098	2.73132	208	3.92621e-06	0.313782	0.000775271
PC aa C36:2	SM (OH,COOH) C18:2	4.81694	1.7412	284	3.92826e-06	-0.269948	0.000774867
LYS	SM (OH,COOH) C20:2	3.71922	1.45934	284	4.11341e-06	-0.269409	1.85064
PC ae C38:3	SM (OH,COOH) C18:2	0.125034	0.0478397	284	4.16019e-06	-0.269276	0.000731668
PC ae C32:8 (PC ae (OH) C30:2, PC e C32:1, PC ae C32:8, PC ae (COOH) C28:2, PC aa C30:1, PC aa (OH, COOH) C26:3)	SM (OH,COOH) C20:2	1.09759	0.394619	284	4.18504e-06	-0.269206	1.81897
SM (OH) C22:1	SM C24:3	12.0611	4.96139	284	4.23054e-06	0.269079	1.32148
PC ae C40:5	SM (OH,COOH) C18:2	0.0798283	0.030779	284	4.25072e-06	-0.269024	0.000716085
PC ae C32:8 (PC ae (OH) C30:2, PC e C32:1, PC ae C32:8, PC ae (COOH) C28:2, PC aa C30:1, PC aa (OH, COOH) C26:3)	SM (OH) C22:1	1.61426	0.592413	284	4.25452e-06	-0.269013	1.31404
SM (OH,COOH) C16:1	SM C16:0	0.37004	0.17635	284	4.29987e-06	0.268889	0.148834
SM (OH,COOH) C16:1	PC aa C34:0 (PC ae C36:7, PC aa (OH, COOH) C30:2)	0.498571	0.188394	284	4.41594e-06	0.268576	0.144922
PC ae C38:1 (PC aa C38:8)	SM (OH,COOH) C18:1	0.659301	0.27987	284	4.46114e-06	-0.268456	0.175075
SM (OH,COOH) C18:2	PC ae C40:6	11.3026	5.25905	284	4.48185e-06	0.268401	0.000679156
SM (OH,COOH) C18:2	PC ae C36:3	4.94804	1.82492	284	4.48462e-06	0.268394	0.000678736
VAL	SM (OH,COOH) C18:2	2.10991	0.749601	284	4.48905e-06	-0.268382	0.000678067
SM (OH,COOH) C18:2	ALA	0.34316	0.138103	284	4.66254e-06	0.267936	0.000652837
SM (OH,COOH) C22:0	TRP	0.224185	0.0944542	284	4.66436e-06	0.267931	0.572518
SM (OH,COOH) C16:2 (SM C20:0)	PE e (COOH) C12:1 (PE ae C14:0, PE a C14:0, PE e (OH) C14:1, PE e (COOH) C12:1)	2.01922	0.638143	284	4.68297e-06	0.267884	0.311349
ARG	SM (OH,COOH) C18:2	1.37981	0.478952	284	4.74734e-06	-0.267723	0.000641176
PC aa (OH, COOH) C24:1 (PC ae (COOH) C26:0, PC ae (OH) C28:0, PC ae C30:6)	SM (OH,COOH) C18:2	0.0387892	0.01521	221	4.79276e-06	-0.30215	0.000635099
PC ae C38:6	SM (OH,COOH) C18:2	0.13768	0.0593877	284	4.8412e-06	-0.267492	0.000628745
SM (OH,COOH) C18:1	SM C20:1	5.08361	2.33542	284	4.88409e-06	0.267388	0.159914
SM C28:4	SM (OH,COOH) C18:2	0.0642521	0.0249116	284	4.94831e-06	-0.267234	0.000615135
PC ae C32:1 (PC aa C32:8, PC a C32:1, PC aa (OH) C30:2, PC ae (OH, COOH) C28:3, PC aa (COOH) C28:2)	SM (OH,COOH) C20:2	0.27175	0.112588	284	4.99014e-06	-0.267134	1.5255
SM (OH,COOH) C16:2 (SM C20:0)	PC ae C32:1 (PC aa C32:8, PC a C32:1, PC aa (OH) C30:2, PC ae (OH, COOH) C28:3, PC aa (COOH) C28:2)	5.61421	2.22574	284	4.99282e-06	0.267128	0.292027
SM (OH,COOH) C16:1	PC ae C36:2	1.14552	0.510954	284	5.01606e-06	0.267073	0.127584
SM (OH,COOH) C22:0	PE e (COOH) C12:1 (PE ae C14:0, PE a C14:0, PE e (OH) C14:1, PE e (COOH) C12:1)	0.411688	0.166965	284	5.07725e-06	0.266929	0.52596
PC aa (OH, COOH) C28:4	SM (OH,COOH) C18:2	0.0761031	0.0249746	284	5.11098e-06	-0.266851	0.000595557
SM (OH,COOH) C18:2	PC aa (OH, COOH) C30:4	0.279016	0.0948211	284	5.12542e-06	0.266818	0.000593879
SM (OH,COOH) C18:2	ASP	3.55693	1.36148	284	5.16083e-06	0.266736	0.000589804
SM (OH,COOH) C20:2	PE ae C42:7	12.7792	7.50941	284	5.29724e-06	0.266427	1.43706
SM (OH,COOH) C18:2	PC ae C40:4	20.6679	9.33129	284	5.33594e-06	0.266341	0.000570448
PC ae C42:6	SM (OH) C20:3	0.0559981	0.0203992	284	5.36737e-06	-0.266271	4.28239
SM (OH,COOH) C20:2	PC ae C42:6	7.51358	2.80702	284	5.39083e-06	0.266219	1.41211
PC ae C38:2	SM (OH) C22:1	0.320978	0.12707	284	5.44634e-06	-0.266097	1.02649
SM (OH,COOH) C18:1	PE aa C28:0	0.626212	0.219484	132	5.457e-06	0.38408	0.143125
SM (OH,COOH) C18:2	C18	1508.97	613.609	284	5.54471e-06	0.265885	0.000548969
PC ae C36:2	SM (OH,COOH) C16:2 (SM C20:0)	0.324316	0.129005	284	5.58821e-06	-0.265792	0.260913
SM (OH) C22:1	one	44.5669	17.0378	284	5.59059e-06	0.265787	1
SM (OH) C22:1	PA aa C42:5	0.657912	0.449994	284	5.59315e-06	0.265781	0.999543
PE a (OH) C12:1 (PE e C14:0, PE aa C12:0)	SM (OH,COOH) C16:2 (SM C20:0)	1.03998	0.356148	284	5.61454e-06	-0.265736	0.259689
PC ae C42:6	SM (OH,COOH) C20:4	0.129606	0.0465439	284	5.63798e-06	-0.265686	5.55478
SM (OH) C20:3	PC ae C42:6	20.0013	6.65336	284	5.65755e-06	0.265645	4.06274
SM (OH,COOH) C18:1	PC ae C32:1 (PC aa C32:8, PC a C32:1, PC aa (OH) C30:2, PC ae (OH, COOH) C28:3, PC aa (COOH) C28:2)	1.26853	0.484611	284	5.72838e-06	0.265497	0.136345
SM (OH,COOH) C18:2	PC ae C38:4	3.21503	1.17348	284	5.82618e-06	0.265296	0.000522448
SM (OH) C20:3	SM C16:0	2.30541	0.76401	284	5.8314e-06	0.265285	3.94162
SM (OH,COOH) C18:2	C11	2441.17	1110.11	284	5.86279e-06	0.265221	0.000519185
SM (OH,COOH) C22:0	PC ae C32:1 (PC aa C32:8, PC a C32:1, PC aa (OH) C30:2, PC ae (OH, COOH) C28:3, PC aa (COOH) C28:2)	1.13209	0.486914	284	5.94861e-06	0.265048	0.448917
SM C16:1	SM (OH,COOH) C18:1	0.574743	0.240732	284	5.95712e-06	-0.265031	0.131109
SM (OH,COOH) C22:0	C3-DC-M	196.368	93.1835	284	5.96742e-06	0.26501	0.447502
SM (OH,COOH) C16:2 (SM C20:0)	SM C20:1	22.4406	10.3605	284	5.98934e-06	0.264966	0.243439
SM (OH,COOH) C18:2	SM C28:4	17.8882	6.86542	284	6.00427e-06	0.264937	0.000506952
KYNURENI	SM (OH,COOH) C18:2	0.0798165	0.035792	284	6.03355e-06	-0.264879	0.000504492
SM (OH,COOH) C16:1	SM C24:3	7.53156	3.52321	284	6.05696e-06	0.264832	0.105658
SM (OH,COOH) C18:2	PC aa C38:1 (PC ae C40:8)	5.09854	1.67343	284	6.14557e-06	0.264659	0.000495296
SM (OH,COOH) C16:1	PE a (OH) C12:1 (PE e C14:0, PE aa C12:0)	0.341862	0.128765	284	6.21089e-06	0.264533	0.10304
SM (OH,COOH) C22:0	HIS	0.229246	0.0957308	284	6.3272e-06	0.264311	0.422056
SM (OH) C22:2	SM C20:1	8.28775	3.66612	284	6.39842e-06	0.264177	12.5753
SM (OH,COOH) C18:2	PC ae C36:4	2.77978	1.03766	284	6.40194e-06	0.26417	0.000475462
PC ae C32:1 (PC aa C32:8, PC a C32:1, PC aa (OH) C30:2, PC ae (OH, COOH) C28:3, PC aa (COOH) C28:2)	SM (OH,COOH) C18:1	0.914692	0.420635	284	6.41872e-06	-0.264139	0.121681
SM (OH,COOH) C18:2	THR	1.43175	0.571432	284	6.52712e-06	0.263938	0.000466343
SM (OH,COOH) C18:2	C5	722.28	347.669	284	6.71207e-06	0.263603	0.000453493
PC ae C38:1 (PC aa C38:8)	SM (OH,COOH) C16:2 (SM C20:0)	0.146762	0.054846	284	6.8306e-06	-0.263393	0.213456
SM (OH,COOH) C18:2	SM C22:0	4.40988	1.32285	221	6.84326e-06	0.297413	0.000444799
SM (OH,COOH) C16:1	HIS	0.360653	0.139111	284	7.06697e-06	0.262985	0.0905576
SM (OH,COOH) C18:2	PC ae C40:0 (PC aa C40:7)	6.76419	2.80069	284	7.14634e-06	0.26285	0.000425935
SM (OH,COOH) C16:2 (SM C20:0)	C3-DC-M	957.402	364.615	284	7.20048e-06	0.262759	0.202491
PC ae C36:1 (PC aa C36:8)	SM (OH,COOH) C18:2	0.193142	0.0730703	284	7.21757e-06	-0.262731	0.000421732
PC ae C40:6	SM (OH,COOH) C20:2	0.154625	0.0767688	284	7.26908e-06	-0.262645	1.04724
SM (OH,COOH) C20:4	SM C16:1	7.76798	2.67911	284	7.33158e-06	0.262542	4.27162
SM (OH) C24:0	PA aa C42:5	0.174681	0.11711	208	7.38997e-06	0.305173	15.3709
TRP	SM (OH,COOH) C18:2	0.952225	0.391802	284	7.41064e-06	-0.262413	0.000410744
SM (OH,COOH) C24:0	PE ae C42:7	4.05685	2.04129	284	7.45197e-06	0.262346	7.76294
PC ae C34:2	SM (OH) C22:1	0.583988	0.254825	284	7.47217e-06	-0.262313	0.748189
SM (OH) C22:1	PC ae C32:1 (PC aa C32:8, PC a C32:1, PC aa (OH) C30:2, PC ae (OH, COOH) C28:3, PC aa (COOH) C28:2)	2.92679	1.27487	284	7.48885e-06	0.262286	0.746522
SM (OH,COOH) C22:0	PC ae C36:2	0.715591	0.309964	284	7.49145e-06	0.262282	0.356464
SM (OH,COOH) C18:1	TRP	0.249534	0.0901963	284	7.5927e-06	0.26212	0.102866
SM (OH,COOH) C20:2	one	64.7409	22.3937	284	7.61247e-06	0.262089	1
SM (OH,COOH) C22:0	SM (COOH) C18:0	6.3525	3.2441	284	7.61279e-06	0.262088	0.350782
SM (OH,COOH) C18:1	PA aa C42:5	0.284682	0.178757	284	7.63776e-06	0.262049	0.10226
SM (OH,COOH) C24:0	SM C20:1	5.46482	2.65161	284	7.71594e-06	0.261926	7.49736
LYS	SM (OH) C22:1	5.48171	2.18313	284	7.75344e-06	-0.261867	0.721047
SM (OH,COOH) C16:1	CIT	1.51472	0.661933	284	7.80753e-06	0.261783	0.0819681
SM (OH,COOH) C20:4	PC ae C42:6	8.67645	2.97516	284	7.96974e-06	0.261535	3.92958
PC ae C36:2	SM (OH,COOH) C20:2	0.438047	0.195687	284	8.00836e-06	-0.261476	0.950565
SM (OH,COOH) C18:2	PC aa C36:0 (PC ae C38:7)	7.00572	2.70376	284	8.01426e-06	0.261467	0.000379808
SM (OH,COOH) C16:2 (SM C20:0)	SM C24:3	23.229	8.88237	284	8.15628e-06	0.261255	0.178762
PE ae C42:7	SM (OH,COOH) C16:2 (SM C20:0)	0.0726319	0.0311697	284	8.17879e-06	-0.261221	0.17827
SM C16:1	SM (OH,COOH) C20:4	0.143831	0.0490054	284	8.24776e-06	-0.261119	3.79712
SM (OH,COOH) C24:0	SM C24:3	5.70359	2.46925	284	8.30373e-06	0.261038	6.96665
SM (OH,COOH) C18:2	PC ae C38:2	7.56694	3.06104	284	8.45929e-06	0.260812	0.000359826
SM (OH,COOH) C18:2	C4	409.115	202.634	284	8.52026e-06	0.260725	0.000357252
SM (OH,COOH) C18:2	C16	732.388	299.855	284	8.66005e-06	0.260528	0.000351485
PC aa C38:0 (PC ae C40:7)	SM (OH,COOH) C20:2	0.107445	0.0491149	284	8.7893e-06	-0.260348	0.866107
PC ae C32:8 (PC ae (OH) C30:2, PC e C32:1, PC ae C32:8, PC ae (COOH) C28:2, PC aa C30:1, PC aa (OH, COOH) C26:3)	SM (OH,COOH) C16:2 (SM C20:0)	0.826883	0.297874	284	8.81503e-06	-0.260312	0.165403
PE e (COOH) C12:1 (PE ae C14:0, PE a C14:0, PE e (OH) C14:1, PE e (COOH) C12:1)	SM (OH) C22:1	1.07669	0.39948	284	9.15856e-06	-0.259847	0.610423
LYS	SM (OH,COOH) C18:1	12.5374	5.20522	284	9.16716e-06	-0.259836	0.085199
SM (OH,COOH) C18:1	PE a (OH) C12:1 (PE e C14:0, PE aa C12:0)	0.242884	0.0859	284	9.18331e-06	0.259814	0.0850493
PC ae C40:6	SM (OH) C22:1	0.22684	0.114223	284	9.2396e-06	-0.25974	0.605069
SM (OH) C24:0	SM (COOH) C18:0	4.31636	2.03354	208	9.24458e-06	0.30206	12.2873
SM C16:0	SM (OH) C20:3	0.481405	0.16398	284	9.35448e-06	-0.259589	2.45713
SM (OH,COOH) C18:2	ORN	1.6916	0.680071	284	9.4984e-06	0.259403	0.000320462
SM (OH,COOH) C22:0	PC e C30:0 (PC aa (OH, COOH) C24:2, PC ae C30:7)	0.451361	0.197977	284	9.63068e-06	0.259234	0.277284
SM (OH,COOH) C18:2	PC ae C40:3	42.8046	18.3349	284	9.6346e-06	0.259229	0.000315932
SM (OH,COOH) C20:2	SM C20:1	17.0233	7.76311	284	9.66241e-06	0.259194	0.787844
PC ae C32:8 (PC ae (OH) C30:2, PC e C32:1, PC ae C32:8, PC ae (COOH) C28:2, PC aa C30:1, PC aa (OH, COOH) C26:3)	SM (OH,COOH) C18:1	3.71193	1.51853	284	9.7727e-06	-0.259055	0.0799199
SM C16:0	SM (OH,COOH) C18:1	4.44466	1.79483	284	9.80827e-06	-0.259011	0.0796301
SM (OH,COOH) C24:0	PA aa C42:5	0.309167	0.204367	284	1.02885e-05	0.258426	5.62273
SM (OH,COOH) C16:0	PA aa C42:5	0.832092	0.527187	284	1.27067e-05	0.255826	4.85231
SM (OH) C22:0	SM C20:1	4.4187	2.0175	284	1.30659e-05	0.255481	5.91786
SM (OH) C24:0	PC aa C38:0 (PC ae C40:7)	2.00486	0.880089	208	1.33711e-05	0.296848	8.49522
SM (OH,COOH) C24:0	SM C16:1	2.17012	0.926055	284	1.5322e-05	0.253497	3.77556
SM (OH,COOH) C16:0	PC ae C42:6	6.53201	2.52955	284	1.55165e-05	0.25334	3.97362
SM (OH) C24:0	PC ae C34:2	0.55169	0.25628	208	1.64004e-05	0.29392	6.92607
SM (OH,COOH) C24:0	PC ae C42:6	2.4222	0.997116	284	1.84252e-05	0.251181	3.13967
SM (OH,COOH) C20:0	PA aa C42:5	0.205638	0.13907	132	1.89748e-05	0.362913	147.069
SM (OH) C22:2	PC ae C42:6	3.70057	1.39753	284	2.03596e-05	0.249917	3.95204
SM (OH) C22:0	SM C24:3	4.64029	1.95243	284	2.04001e-05	0.249892	3.79028
SM (OH) C22:0	SM C16:1	1.7618	0.704924	284	2.21112e-05	0.248868	3.49696
PC ae C42:6	SM (OH,COOH) C24:1	0.431046	0.172271	284	2.24843e-05	-0.248654	8.37875
SM (OH) C22:2	PC ae C36:2	1.31292	0.503303	284	2.31714e-05	0.24827	3.47247
PE ae C42:7	SM (OH) C22:0	0.382845	0.198171	284	2.46987e-05	-0.247453	3.13062
SM (OH,COOH) C24:0	SM C16:0	0.278487	0.119553	284	2.49912e-05	0.247302	2.31478
SM (OH) C24:0	PC ae C40:6	1.44313	0.672274	208	2.8114e-05	0.286035	4.04035
SM (OH,COOH) C16:0	SM C16:0	0.754166	0.300226	284	2.84994e-05	0.245611	2.16344
SM (OH) C22:2	PA aa C42:5	0.468671	0.296774	284	2.90583e-05	0.24536	2.76899
SM (OH,COOH) C20:3	PC ae C42:6	5.32603	1.85294	284	2.95809e-05	0.245129	2.39861
SM (OH,COOH) C24:1	PA aa C42:5	0.337464	0.208176	284	3.47844e-05	0.243022	5.41595
SM (OH) C22:0	SM C24:2	1.0655	0.460202	221	3.55334e-05	0.274335	2.17604
SM (OH) C22:2	PC ae C32:1 (PC aa C32:8, PC a C32:1, PC aa (OH) C30:2, PC ae (OH, COOH) C28:3, PC aa (COOH) C28:2)	2.09131	0.80919	284	3.57157e-05	0.242677	2.25285
SM (OH) C24:0	PC e C10:0 (PC a C9:0, PC aa C8:0)	2.04256	0.948774	145	3.60366e-05	0.335984	3.15208
PC ae C40:6	SM (OH,COOH) C24:1	0.428499	0.194529	284	3.71894e-05	-0.242147	5.06572
SM (OH,COOH) C24:1	PC ae C42:6	2.65887	0.970637	284	4.65375e-05	0.239189	4.04815
SM (OH) C24:0	SM C24:2	0.74829	0.398021	145	4.7679e-05	0.331017	2.3824
SM (OH,COOH) C24:1	SM C20:1	6.06324	2.85145	284	5.62613e-05	0.236656	3.3485
SM (OH) C20:1	PA aa C42:5	0.24733	0.174372	284	6.06569e-05	0.235644	5.01676
PE e C14:0	PA aa C42:5	1.24478	0.637826	132	6.50958e-05	0.340392	924.194
PC ae C32:1 (PC aa C32:8, PC a C32:1, PC aa (OH) C30:2, PC ae (OH, COOH) C28:3, PC aa (COOH) C28:2)	SM (OH,COOH) C24:1	0.760706	0.311019	284	6.7122e-05	-0.234274	2.80669
SM (OH,COOH) C24:1	SM C16:0	0.308096	0.118224	284	6.73651e-05	0.234225	2.79656
PC aa C38:0 (PC ae C40:7)	SM (OH,COOH) C24:1	0.300142	0.126064	284	6.88025e-05	-0.233939	2.73814
SM (OH) C20:1	SM (COOH) C18:0	6.08485	3.00465	284	9.25399e-05	0.229878	3.28833

## Sheet: LIPC
rs4775041 (LIPC)
metabolite	mean	sd	ncases	p-value	Pearson R
PE aa C38:6	3.92119	2.34136	284	9.66476e-08	0.31104
PE aa C40:6	3.45505	2.15889	284	7.92136e-06	0.26251
PE aa C38:5	3.02432	1.86441	284	0.000418787	0.208696
PE aa C36:4	2.7309	1.63838	284	0.000752253	0.199533
PC aa (COOH) C30:4	4.87026	1.63913	76	0.00213216	0.347023
PE aa C38:4	5.35699	3.33288	284	0.00320787	0.174918
PE aa C34:2	2.22119	1.44272	284	0.00395173	0.171112
PC aa (COOH) C30:3	10.3786	3.22942	215	0.00494742	0.191904
PC ae (OH, COOH) C30:4	10.3786	3.22942	215	0.00494742	0.191904
SM C16:0	77.2243	17.2579	284	0.0139925	0.146202
PC ae C34:6 (PC ae (COOH) C30:0, PC aa (OH, COOH) C28:1)	2.85228	1.06319	284	0.0144692	0.145492
PE aa C40:5	1.5746	1.08793	132	0.0153862	0.210542
TRP	79.7744	19.5203	284	0.0184042	-0.140308
SM C16:1	9.98208	2.31433	284	0.0184063	0.140306
SM C28:3	2.59246	1.14304	284	0.019251	0.139321
PC aa C38:6	146.588	51.8871	284	0.0208665	0.137538
SM (COOH) C16:2	2.9259	1.01378	284	0.0226127	0.135741
SM C14:0	7.78681	2.25443	284	0.023716	0.134666
XLEU	136.47	22.3585	284	0.0298436	-0.129381
SM (OH,COOH) C14:1	2.16167	0.89745	221	0.0309074	0.145896
PC ae C40:5	6.78991	1.93462	284	0.0326117	0.127294
PI a (OH) C12:3	4.06292	1.46463	139	0.0343192	0.18097
PE aa C36:2	4.42163	2.8946	284	0.0343476	0.126061
VAL	177.57	30.1551	284	0.0394637	-0.122712
PC aa (COOH) C30:2	10.5724	3.03922	215	0.0408879	0.14023
PC ae C38:6	11.6694	3.64478	284	0.0409071	0.121834
PC ae (OH, COOH) C30:3	10.5821	3.03061	215	0.0412751	0.139965
PC aa C40:6	46.0675	17.8876	284	0.0441913	0.119929
PIP aa C32:1 (PI aa C38:3)	7.7912	3.18246	221	0.0449716	0.135629
PE a (OH, COOH) C12:2	2.86367	1.07051	284	0.0461092	0.118871
PE e (OH) C18:1	3.29695	1.37937	63	0.0487332	0.249368
PC aa (COOH) C26:2 (PC a C30:1)	3.71054	1.06464	152	0.0488222	0.161156
GLU	129.766	31.122	284	0.0494733	-0.117101
PC ae C40:3	2.36263	0.776518	284	0.0516133	0.116027
PE aa C38:3	1.62347	1.0688	132	0.0540019	0.168112
PC ae C36:2	25.3311	6.73663	284	0.0546875	0.114547
SM C26:4	3.51115	0.969432	284	0.0550307	0.114386
SM C22:2	4.94037	1.57322	284	0.0557292	0.114061
SM C24:2	16.8248	4.0615	221	0.0576071	0.128504
SM C24:0	13.1357	3.45953	152	0.0605553	0.153609
SM C22:0	21.5132	5.36862	221	0.0606421	0.126988
PC ae C40:6	8.95216	2.7929	284	0.0633138	0.110733
PC ae (OH) C28:1	37.1668	0.198936	76	0.0665201	-0.211595
SM C20:3	10.7347	4.34464	284	0.0667263	0.109342
TYR	64.6971	14.9177	284	0.0671939	-0.109156
MET	41.976	8.88486	284	0.067214	-0.109148
PE e (COOH) C16:1	3.49579	1.41326	63	0.0680125	0.231421
PC ae C32:7 (PC ae (COOH) C28:1, PC ae (OH) C30:1, PC aa C30:0, PC aa (OH, COOH) C26:2, PC e C32:0, PC ae C32:7)	10.957	3.45032	221	0.0688835	0.123165
SM C24:3	3.89019	1.17906	284	0.0717225	0.107407
PC ae C34:0 (PC aa C34:7, PC aa (COOH) C30:1, PC ae (OH, COOH) C30:2)	4.5438	1.45088	284	0.0748235	0.106261
GalCer sulf (OH, COOH) C14:2	28.1164	15.0814	61	0.0774998	-0.227765
SM C24:1	35.0029	8.07983	152	0.08639	0.140489
PC ae C36:1 (PC aa C36:8)	16.3554	4.06363	284	0.086625	0.102223
PE a C22:6	2.10091	1.46378	63	0.0870138	0.217378
SM (OH,COOH) C6:0	4.78803	2.75417	63	0.0892222	0.215909
PC ae C36:6 (PC aa (OH, COOH) C30:1)	3.38776	1.33065	284	0.0897786	0.101219
SM C20:1	4.17782	1.41364	284	0.0899406	0.101168
PC e C22:1 (PC a (COOH) C18:2, PC e C22:1, PC ae C22:8, PC ae (COOH) C18:2, PC aa (OH, COOH) C16:3, PC aa C20:1, PC ae (OH) C20:2, PC e (OH, COOH) C18:3)	11.3858	1.24846	69	0.0905261	-0.205342
PC aa (OH, COOH) C28:4	6.6081	1.86966	284	0.0941839	0.0998634
PC ae C38:3	10.6409	2.86223	284	0.0965462	0.0991571
PHE	72.4965	13.0336	284	0.0974153	-0.0989008
ARG	115.975	18.4332	284	0.0994013	-0.0983217
SM C20:2	4.27953	1.88914	284	0.101798	0.0976349
PE e C14:0	82.9701	17.1652	132	0.104193	0.142059
PC aa C38:0 (PC ae C40:7)	6.27384	1.83183	284	0.104708	0.096818
PC ae (COOH) C30:3	7.37305	2.24528	208	0.110668	0.110934
PC a C30:1 (PC aa (OH) C28:2, PC ae (OH, COOH) C26:3, PC ae C30:1, PC aa (COOH) C26:2, PC aa C30:8)	5.49642	1.3871	63	0.111372	-0.202551
PC ae C30:1 (PC aa (OH) C28:2, PC a C30:1, PC aa C30:8, PC aa (COOH) C26:2)	4.07349	0.951643	145	0.115659	0.132145
PC ae C40:0 (PC aa C40:7)	14.677	4.31573	284	0.116442	0.0936956
SM (OH,COOH) C20:0	13.6035	5.76213	132	0.119903	-0.136025
PC aa (OH, COOH) C30:3	190.561	59.1009	284	0.12086	0.0925839
SM C18:1	7.47451	2.25495	284	0.121305	0.0924734
PC e C18:0 (PC a (COOH) C14:1, PC a C17:0, PC a (OH) C16:1)	1.10953	0.429328	208	0.121386	0.107739
PI aa C36:2 (PIP aa C30:0)	7.37485	2.93939	284	0.125421	0.0914687
HIS	76.5174	10.5106	284	0.128366	-0.0907651
PE a (OH) C12:1 (PE e C14:0, PE aa C12:0)	80.523	12.7906	284	0.132834	0.0897215
PG a C26:6	294.579	139.457	281	0.142852	-0.0879471
PE a (OH, COOH) C14:2 (PE a C18:0)	3.91068	1.68036	63	0.144103	0.186144
PI aa C38:4 (PIP aa C32:2, PIP2 aa C26:0)	27.0251	10.9524	284	0.149757	0.0859969
12S-HETE	89.6613	84.0746	283	0.153435	-0.0853827
PC ae C32:6 (PC aa (OH, COOH) C26:1, PC a C32:6, PC ae (OH) C30:0)	1.16588	0.675825	63	0.153542	-0.181941
SM (COOH) C14:2	0.693969	0.261709	63	0.160326	-0.179037
PC ae C38:0 (PC aa C38:7)	5.24073	1.95816	284	0.163319	0.0832367
PC ae C32:8 (PC ae (OH) C30:2, PC e C32:1, PC ae C32:8, PC ae (COOH) C28:2, PC aa C30:1, PC aa (OH, COOH) C26:3)	64.6978	14.3509	284	0.169569	0.0820225
PI aa C34:1 (PI aa (OH, COOH) C30:3)	3.78359	2.02629	284	0.173079	0.0813551
PRO	156.796	41.272	284	0.173838	-0.0812122
PC aa C38:1 (PC ae C40:8)	18.7169	4.71705	284	0.174482	0.0810912
ASP	26.949	5.18652	284	0.174743	-0.0810423
GlcCer C22:2	4.49235	3.22421	61	0.177897	-0.174783
PS ae C42:6	3.07243	1.45556	208	0.180628	0.0931901
PC aa (OH, COOH) C30:4	342.95	87.5123	284	0.180965	0.0798917
PC aa (OH, COOH) C24:2	26.3326	2.66741	76	0.182439	0.156699
PI e C14:2 (PIP aa C6:0)	4.32589	1.24552	76	0.183801	0.156219
PS aa C28:3	3.55754	3.79989	208	0.183896	0.0929507
SM C28:4	5.50784	1.686	284	0.187027	0.0787983
PC aa (COOH) C14:3	8.93104	3.49252	76	0.188732	0.152408
PE a (COOH) C12:4 (PE e C16:3)	4.72029	7.75581	139	0.190996	0.112395
PC aa C26:1 (PC e C28:1, PC ae C28:8, PC ae (OH) C26:2, PC aa (OH, COOH) C22:3, PC ae (COOH) C24:2)	10.6499	1.50623	76	0.192022	-0.151294
PC aa (COOH) C16:4	1.53246	0.551432	76	0.193153	0.150915
PE e C16:2 (PE a (OH) C14:3, PE a (COOH) C12:3, PE ae (OH) C14:3, PE e (OH, COOH) C12:4)	4.86612	1.62288	76	0.195018	0.152355
PC ae C34:2	23.4358	7.5495	284	0.196021	0.0772233
PC e C28:1 (PC ae C28:8, PC e C28:1, PC ae (OH) C26:2, PC aa C26:1, PC ae (COOH) C24:2, PC aa (OH, COOH) C22:3)	12.5319	1.78848	208	0.198401	-0.0899739
PC ae C36:3	19.6966	5.85024	284	0.199012	0.0767112
PC ae C34:3	11.4621	4.03062	284	0.20635	0.0754781
Cer 1P C26:3	85.1407	36.9634	49	0.207821	0.183141
UA	5.09446	3.29886	279	0.208752	0.07576
PC ae C30:8 (PC aa C28:1)	4.71938	1.25383	69	0.209402	0.153013
PC a (OH) C16:1 (PC a C17:0, PC e C18:0)	0.998811	0.435255	76	0.210589	0.147248
SM C26:3	3.2818	1.39558	284	0.211075	0.0747008
PI aa C36:1	3.94835	1.74318	284	0.211446	0.0746402
PC aa C42:6	1.26577	0.53283	63	0.212351	-0.159308
LYS	215.17	37.7086	284	0.213177	0.0743589
PC a (COOH) C18:0 (PC a C22:6, PC ae (COOH) C18:0, PC ae C22:6, PC ae (OH) C20:0)	1.23237	0.427113	69	0.213825	0.151556
SM (OH,COOH) C16:0	56.4181	20.2392	284	0.21834	0.0735296
H2	1.53742	1.01171	279	0.218782	0.0741235
GalCer sulf (OH) C14:3	32.8443	18.1929	63	0.224415	0.155238
PA aa C20:7	197.356	195.046	284	0.233826	0.0711229
PE ae (OH) C14:4	1.56446	1.65293	63	0.238482	0.150681
PIP2 aa C24:0	2.88802	1.30082	76	0.239847	-0.138331
C5-M-DC	0.0421298	0.0219496	284	0.24552	0.0693791
SM (OH,COOH) C12:0	2.90934	1.18876	63	0.246411	0.148194
PI a C14:2	2.4196	1.10259	63	0.252141	-0.14643
SM C22:1	13.7596	3.36348	284	0.253239	0.0682597
PE e (COOH) C16:2	2.71668	1.72004	63	0.254375	0.14575
PC ae C44:5	3.06694	1.26781	284	0.257933	0.0675906
PI a (OH, COOH) C12:2 (PI aa (OH) C14:1, PI a C16:0)	2.16909	0.861736	76	0.262718	0.130081
PC e C30:0 (PC aa (OH, COOH) C24:2, PC ae C30:7)	39.1617	5.32021	284	0.265705	-0.0665007
SM C18:0 (SM (OH,COOH) C14:2)	16.4628	4.77877	284	0.271365	0.0657206
PC ae C42:2	1.56894	0.810212	63	0.276067	-0.139345
ORN	57.0297	11.3662	284	0.278752	-0.064719
H1	2306.9	483.197	279	0.281451	0.0649399
Cer C20:3 (GlcCer C8:0)	22.9852	13.4389	62	0.289209	-0.136752
PC ae C22:8	11.5258	1.75551	76	0.295443	0.123259
PC ae C36:8	379.802	122.977	63	0.3049	-0.131331
SPERMIDI	0.309285	0.130085	281	0.307976	-0.0612522
PC ae C38:1 (PC aa C38:8)	11.4938	2.94082	284	0.308856	0.0608128
PC aa C38:2	59.5842	14.9026	284	0.30946	0.060737
PC ae C38:8	130.022	46.1695	63	0.309646	-0.130059
PI aa (OH, COOH) C28:1	2.80533	0.752114	284	0.310004	0.0606689
PE e C16:3 (PE aa C14:3)	5.27412	9.30616	63	0.311145	0.12966
PE e C30:0 (PE ae C30:7, PE ae (OH) C28:1, PE aa (OH, COOH) C24:2, PE ae (COOH) C26:1)	9.13003	2.13265	132	0.311571	0.0887474
PC ae (OH, COOH) C30:2	2.11186	0.771488	76	0.312691	0.118971
PC ae C40:2	3.64945	1.24166	284	0.313504	0.0602324
PIP aa C30:2	2.91507	1.56587	76	0.322034	-0.116712
PC ae C36:0 (PC aa C36:7)	3.41934	1.12342	284	0.323376	0.0590182
SM (OH) C26:1	12.7508	5.61628	63	0.323764	-0.12635
PC e C32:2 (PC aa C30:2, PC aa (OH, COOH) C26:4, PC ae (OH) C30:3, PC ae (COOH) C28:3)	8.98841	2.20503	284	0.327823	0.0584792
PC a C22:6 (PC a (COOH) C18:0)	1.39362	0.614296	76	0.330517	0.114696
SM (OH,COOH) C24:0	20.9278	8.20583	284	0.330932	0.0581051
PE a (OH, COOH) C14:3 (PE e (COOH) C16:2)	3.29605	1.86122	284	0.333576	0.0577888
PE e (COOH) C12:1 (PE ae C14:0, PE a C14:0, PE e (OH) C14:1, PE e (COOH) C12:1)	42.0682	0.898708	284	0.340785	0.0569343
AA	4327.6	2110.5	283	0.343895	-0.0566705
PG e (OH) C12:2	229.879	132.645	62	0.345546	-0.121827
PC aa C34:0 (PC ae C36:7, PC aa (OH, COOH) C30:2)	57.1235	19.2552	284	0.347998	0.0560907
PC aa C34:1 (PC ae C36:8)	418.573	131.711	284	0.354194	0.055375
SM (COOH) C18:3	7.30152	2.31993	284	0.365335	0.0541074
PC ae C20:3 (PC a C20:3, PC aa (OH) C18:4)	2.03479	0.728222	76	0.366795	0.104977
PE e (OH) C14:1	36.737	0.182193	63	0.368268	-0.115284
SER	89.3603	14.4844	284	0.371609	-0.0534042
C14:2	0.0517206	0.0238234	284	0.375304	-0.0529934
PC ae C42:6	8.82863	1.45599	284	0.375768	0.0529421
Cer (OH) C38:0	10.0187	6.13366	62	0.380618	-0.113295
PE ae C42:7	5.55071	1.3774	284	0.381327	-0.0523292
PC ae C32:0 (PC ae (OH, COOH) C28:2, PC aa C32:7, PC a C32:0, PC aa (OH) C30:1, PC aa (COOH) C28:1)	7.88886	2.26924	284	0.382232	0.0522299
SM (COOH) C16:1	6.06173	1.71209	284	0.385977	0.0518208
PC ae C38:4	30.117	7.68315	284	0.392253	0.0511403
PC a (OH) C14:1 (PC e C16:0, PC a (COOH) C12:1)	0.958031	0.446327	63	0.393406	-0.109393
PA a (OH) C28:1	121.741	90.2523	208	0.396289	0.0594108
C4	0.306575	0.639112	284	0.400341	0.0502731
PC e C10:0 (PC a C9:0, PC aa C8:0)	5.99676	1.03133	145	0.402966	-0.0704694
SM (OH,COOH) C16:1	27.2335	10.1883	284	0.404323	0.0498501
SM (OH,COOH) C20:1	10.9785	4.47919	69	0.406131	-0.101604
PI aa C38:3	8.38428	3.68713	139	0.411375	0.0707437
PC aa C36:3	250.496	73.2033	284	0.411697	0.049073
PIP aa C6:0 (PI e C14:2)	3.14406	1.3908	63	0.412172	0.105139
PC a C26:1	0.908345	0.253594	63	0.420988	0.103179
SM (OH) C24:2	11.6479	4.76195	145	0.423622	-0.0674278
HNAC	1.3921	1.06357	279	0.42693	0.0479236
PC e (COOH) C14:0	1.77292	0.567844	208	0.427595	-0.0552975
PC aa C38:5	128.888	46.2741	284	0.431782	0.0469972
C3	0.473542	0.15487	284	0.432525	0.0469215
PC a C18:2 (PC e (OH) C18:3, PC e (COOH) C16:3, PC ae (OH, COOH) C14:4, PC ae C18:2, PC aa (OH) C16:3)	18.392	7.59656	152	0.433775	0.0643834
PS aa (OH, COOH) C24:2	424.291	296.377	281	0.434527	-0.0469703
PA aa C42:5	84.3138	43.7898	284	0.435541	0.0466149
MET.SULF	2.38791	0.586396	284	0.445064	-0.0456549
DH	2.97732	1.1052	279	0.445713	0.0460028
PE e (OH, COOH) C12:4 (PE e C16:2)	2.27981	0.964274	69	0.446723	-0.0931021
GalCer sulf C18:0	31.8505	20.2796	61	0.449366	-0.0986608
C3-DC	0.158193	0.0585141	284	0.44993	-0.045169
SM (OH) C24:0	11.8028	4.93907	208	0.452126	-0.0526697
PC aa C32:2	13.3022	3.85275	284	0.457283	0.04444
Cer (OH) C16:1	9.96656	1.69074	61	0.458833	0.0966225
PI aa C16:3	3.53381	1.25586	152	0.462752	0.0604077
PIP aa C14:3	2.16536	1.01544	76	0.463297	0.0865731
PI a (OH, COOH) C14:2	3.74385	1.40264	76	0.468573	-0.0855585
PC ae C36:5 (PC aa (OH, COOH) C30:0)	19.1396	5.90533	284	0.469963	0.0431984
GalCer sulf C14:0	40.5676	23.9385	61	0.470465	-0.0941493
PC aa C34:2	810.004	212.321	284	0.472419	0.04296
Cer 1P C26:4	63.5371	35.3717	49	0.474974	0.104476
H3-HNAc2-NANA	2.47642	1.44595	277	0.475552	0.0432009
SM (COOH) C18:2	4.16238	1.22111	284	0.477977	0.0424231
PC ae C38:5	32.7244	8.61745	284	0.479996	0.0422289
PC aa C36:2	412.594	112.654	284	0.481798	0.0420559
SM (OH) C22:0	17.0607	6.66769	284	0.486869	0.0415711
KYNURENI	6.65095	1.90101	284	0.487385	0.0415219
GalCer sulf (OH, COOH) C14:3	28.4844	17.1727	61	0.487583	-0.0905685
PC aa C32:0 (PC ae C34:7, PC ae (COOH) C30:1, PC aa (OH, COOH) C28:2)	28.3038	8.47034	284	0.488328	0.0414321
DHA	4136.82	2327.7	283	0.488421	0.0414975
GalCer sulf C24:2	19.7964	10.6682	145	0.493865	-0.057672
PC ae C34:1 (PC aa C34:8)	21.3775	5.67529	284	0.494729	0.0408249
PA a C20:1	314.981	302.951	284	0.497024	0.0406082
PG aa (OH, COOH) C20:2	17.3508	6.23286	63	0.498076	0.0869387
SM C16:3	3.59116	2.27232	63	0.498852	0.0867823
PE aa (COOH) C14:1	1.40169	0.678151	63	0.512104	0.0841316
SM (OH) C20:1	16.7381	6.89574	284	0.521799	-0.0383018
PC aa C36:0 (PC ae C38:7)	14.0042	4.26061	284	0.52328	0.0381658
PI a C18:0	3.89112	1.73056	208	0.531183	-0.0438754
PC a C22:5	0.814261	0.513014	63	0.53242	-0.0801345
PC e (COOH) C12:1	1.36778	0.46418	145	0.535622	0.0518564
PE ae (OH, COOH) C14:2	1.43398	0.702291	63	0.536759	0.0792907
PC aa C36:5	47.5329	31.7004	284	0.537592	0.0368608
SM (OH,COOH) C22:0	17.3217	7.06274	284	0.544489	0.0362382
PE aa C34:1	1.70472	1.08537	63	0.544633	0.0777679
C5-DC	0.110157	0.0371854	284	0.545214	-0.0361729
HNAc-H2-dH	5.06122	2.2972	277	0.548828	0.0363057
C0	44.1501	10.9361	284	0.549289	-0.0358072
C14	0.0543997	0.0197011	284	0.552092	-0.0355564
PE a (COOH) C10:0	2.40974	0.93971	63	0.55571	0.0756437
C14:1	0.126277	0.0639397	284	0.561613	-0.0347089
PE aa C36:3	1.57234	1.011	63	0.562992	0.0742582
PC ae C32:1 (PC aa C32:8, PC a C32:1, PC aa (OH) C30:2, PC ae (OH, COOH) C28:3, PC aa (COOH) C28:2)	15.6562	2.79978	284	0.564259	0.0344746
PC a C32:2	0.873903	0.286689	221	0.565721	0.0390205
SM (OH,COOH) C20:2	64.7409	22.3937	284	0.567808	0.0341612
C6	0.0894545	0.0363601	284	0.568787	0.0340749
PC ae C42:5	3.51456	1.17532	284	0.576358	0.0334099
ALA	281.93	62.27	284	0.584767	-0.0326761
PC ae (OH, COOH) C28:3	7.54622	1.2081	76	0.589128	0.0638076
SM (OH) C20:3	172.874	53.8201	284	0.597719	0.0315554
PC e (COOH) C16:1 (PC ae (OH, COOH) C14:2, PC aa (COOH) C14:1, PC ae C18:0)	14.5255	3.14346	76	0.601134	0.0609197
C8:1	0.0958407	0.0611308	284	0.60119	-0.0312569
SM (COOH) C18:0	2.96359	0.942735	284	0.604367	0.0309844
PC a C30:0	0.991098	0.316393	63	0.607805	-0.0659077
SM (COOH) C16:0	3.31203	0.964132	284	0.609143	0.030576
SM (OH,COOH) C18:1	19.2717	6.46713	284	0.609604	0.0305367
PGE2	1.35541	1.28831	196	0.610974	-0.0367465
PC ae C42:4	2.02299	1.12154	63	0.612213	0.0651014
PE ae C30:7	2.88778	0.953182	63	0.618578	0.0639415
PE ae (COOH) C26:1	2.45731	0.849543	63	0.622063	0.0633086
PI aa (OH, COOH) C28:2	24.1271	3.50099	139	0.626615	-0.0419301
C12	0.129415	0.0515783	284	0.626732	-0.0290837
SM (OH,COOH) C18:0	35.9859	10.1995	63	0.627769	-0.0622756
SM (OH,COOH) C24:1	22.9758	7.91085	284	0.628401	0.0289431
PC a C20:4 (PC ae C20:4)	5.09353	2.01572	284	0.629007	-0.028892
PC aa C36:6	1.80125	0.78933	132	0.629954	-0.0423183
C5:1-DC	0.0569624	0.016922	284	0.632838	-0.0285699
PC a C16:1 (PC e (OH) C16:2)	1.48081	0.696049	76	0.633629	-0.0555511
PC aa C36:1 (PC ae C38:8)	140.505	41.9047	284	0.634812	0.0284042
PI a (OH, COOH) C18:2 (PI aa (COOH) C18:1, PI aa (OH) C20:1, PI a C22:0, PI aa C22:7, PI a (OH, COOH) C18:2)	3.74379	1.41552	63	0.635598	0.0608645
SM (OH,COOH) C20:3	45.918	14.3109	284	0.639489	0.0280126
C18:1	0.156247	0.04987	284	0.644075	-0.0276297
C16:1	0.0364033	0.014359	284	0.644333	-0.0276082
ADMA	2.04531	1.34733	272	0.654745	-0.0273363
PA aa C22:2	175.365	109.551	284	0.655242	0.026702
C2	8.60256	3.26551	284	0.656415	-0.026605
SM (OH) C16:1 (SM (COOH) C14:1)	55.4046	13.8419	63	0.65913	0.0566653
PC aa (COOH) C14:2	5.22328	2.01929	215	0.659352	-0.0303755
PC ae C44:4	1.31627	0.680363	63	0.663153	0.0559534
PE e (COOH) C16:3 (PE e (COOH) C16:3, PE e (OH) C18:3, PE ae (OH, COOH) C14:4, PE a C18:2)	5.04865	2.18799	284	0.663221	0.0260432
Cer (COOH) C14:1	10.3804	3.28742	61	0.667976	0.0560346
C4:1-DC	0.557986	0.336625	284	0.668248	-0.0256297
PI a C16:0 (PI a (OH, COOH) C12:2)	3.54776	1.30241	63	0.671895	0.0544122
SM (COOH) 18:0	21.8462	7.59996	221	0.674577	0.02853
PI aa C34:2 (PIP aa C28:0, PI aa (OH, COOH) C30:4)	2.30898	1.32627	69	0.676487	0.0511337
SM (COOH) 18:1	15.2929	5.60434	152	0.676721	0.0343203
PC a C20:3 (PC ae C20:3, PC aa (OH) C18:4, PC aa (COOH) C16:4)	2.46106	1.1456	208	0.67964	-0.028942
PI aa (OH) C14:1	2.86018	1.14698	63	0.680626	-0.0528805
HNAc-H4	0.890705	0.342118	279	0.686493	0.0243576
PE a (OH) C12:0	2.39433	0.999205	63	0.694976	0.0503788
SM (COOH) C14:1	10.9996	2.28597	63	0.695125	-0.050353
PC a C20:5	0.859213	0.522955	63	0.699594	-0.0495777
SEROTONI	1.52547	0.90889	284	0.711291	0.0221361
15S-HETE	3.60373	3.16113	211	0.711543	-0.0256665
PE aa C28:0	31.6939	3.12134	132	0.715717	0.0319948
SM (OH,COOH) C18:2	92.4512	30.3335	284	0.720818	0.0213733
SM (OH) C28:0	59.3253	22.3337	284	0.738962	0.01993
PG a (OH, COOH) C14:3	290.411	142.369	76	0.739052	-0.0393785
PC ae C38:2	12.8776	3.25513	284	0.741645	-0.0197176
SM (OH,COOH) C20:4	74.8785	23.4736	284	0.756279	0.0185632
PC ae (OH) C20:0 (PC ae C22:6)	1.37143	0.840546	76	0.758456	-0.0358566
PC ae C44:6	1.90697	0.716466	132	0.759501	-0.0268967
C5	0.144222	0.0539416	284	0.759575	0.0183041
SM C24:4	118.118	69.5816	60	0.760866	0.0401188
C10	0.324934	0.192821	284	0.761634	-0.0181425
THR	67.7471	17.3238	284	0.763122	-0.0180257
SM (OH) C28:1	24.7551	9.95695	284	0.766895	0.01773
C9	0.056444	0.0304904	284	0.768123	0.0176339
PC aa C38:3	123.002	39.3162	284	0.768153	0.0176315
SM (OH,COOH) C16:2 (SM C20:0)	84.9379	26.854	284	0.769649	0.0175144
PE e (COOH) C14:1	2.32832	1.09269	63	0.777003	0.0364003
SM C22:4	4.15996	1.21024	284	0.777022	0.0169385
SM C22:3	2.98676	1.24618	208	0.786609	0.0189755
PC ae C36:4	35.1602	9.92041	284	0.792793	-0.0157115
PC e (OH) C16:0	1.51509	0.440239	69	0.794151	-0.0319879
PE aa (OH, COOH) C24:2	4.58261	1.3321	63	0.794349	0.0335027
PC aa (OH) C14:0 (PC e (OH) C16:0)	1.70231	0.543487	221	0.794904	-0.0176654
C3-DC-M	0.0935485	0.0260371	284	0.803075	0.0149152
PC a C18:1 (PC e (COOH) C16:2, PC ae (OH, COOH) C14:3, PC ae C18:1, PC aa (OH) C16:2, PC e (OH) C18:2, PC a C18:1)	15.547	6.14208	284	0.803715	0.0148656
PC ae C40:4	4.81224	1.38624	284	0.803985	0.0148448
PC aa C40:3	1.74754	0.889764	132	0.806899	-0.0214766
Cer C24:3	29.0924	18.98	62	0.808344	-0.0314376
PC aa C20:1 (PC a (COOH) C18:2, PC e C22:1, PC ae C22:8, PC aa (OH, COOH) C16:3, PC ae (COOH) C18:2, PC ae (OH) C20:2, PC e (OH, COOH) C18:3)	12.4433	1.73671	76	0.808489	-0.0282653
PE ae (OH) C28:1	2.13275	0.706672	63	0.808898	0.031085
SM (COOH) C18:1	7.84149	2.2856	284	0.812066	0.014221
PC ae (OH, COOH) C28:2	3.4963	1.0978	76	0.816359	0.0274587
SM (OH) C20:0	25.8152	10.0496	284	0.82234	0.01343
PIP aa C32:2	27.7114	11.7997	76	0.825764	0.0260292
C18:2	0.056084	0.018495	284	0.830642	-0.0127925
SM (OH) C14:1	4.69137	1.30045	63	0.831563	-0.0273398
PIP aa C28:0 (PI aa C34:2)	2.10566	0.882372	76	0.834119	-0.0247627
SM C20:4	206.981	99.9521	60	0.853312	0.024379
PC aa C40:5	27.5183	11.2937	284	0.853732	0.0110271
PUTRESCI	0.48064	0.221728	284	0.858334	-0.0106764
PC aa C36:4	399.407	125.104	284	0.858477	0.0106654
P	13.2929	5.83703	279	0.858592	0.0107533
PE a (OH) C10:0 (PE a (COOH) C8:0)	11.5993	4.73467	76	0.863919	-0.0202664
SM (OH) C22:2	31.8851	11.3537	284	0.865425	-0.0101367
PC aa (OH, COOH) C24:1 (PC ae (COOH) C26:0, PC ae (OH) C28:0, PC ae C30:6)	3.24386	0.622188	221	0.867042	0.0113777
PC aa C32:1 (PC ae (COOH) C30:2, PC aa (OH, COOH) C28:3, PC ae C34:8)	52.0464	23.1129	284	0.870026	-0.00978698
PC ae C40:1 (PC aa C40:8)	4.76085	1.6098	284	0.870434	0.00975599
PC aa (OH, COOH) C22:2 (PC aa C26:0)	0.662827	0.323827	63	0.873804	0.0204173
13S-HODE	0.844214	0.506912	271	0.87399	-0.00971453
total DMA	3.3577	1.62552	284	0.876012	0.00933249
C12:1	0.121771	0.0542123	284	0.877627	-0.00921001
PC e (OH) C14:1 (PC a C14:0)	1.56126	0.578456	221	0.884225	0.00989619
C11	0.0410739	0.0119621	284	0.892462	-0.00808624
PC aa C34:4	3.24888	1.53215	284	0.892604	-0.00807545
PC ae C32:2 (PC ae C32:2, PC aa (OH) C30:3, PC a C32:2)	1.40041	0.557671	63	0.894972	0.0169711
SM (OH) C22:1	44.5669	17.0378	284	0.896013	-0.00781769
SM C28:0	2.33148	0.826302	132	0.896348	0.0114475
CIT	18.9772	4.90784	284	0.898909	-0.00759874
SM (COOH) C14:0	3.79099	0.79853	63	0.899392	0.016253
PI aa (OH) C16:1	4.09214	1.698	139	0.914064	-0.00930472
C16	0.133543	0.0342879	284	0.926729	-0.00550056
C10:1	0.166196	0.0749017	284	0.929202	-0.00531447
PI aa C20:7 (PI aa (COOH) C16:1, PI aa (OH) C18:1, PI a C20:0, PI a (OH, COOH) C16:2)	2.92248	1.07578	76	0.932433	0.0100264
SM (OH) C26:0	30.7883	11.5727	284	0.936153	-0.0047915
TXB2	55.1178	57.0758	268	0.939036	0.00470264
PC ae C42:3	1.56161	0.631439	132	0.942941	0.00628946
PC aa C34:3	30.7511	10.475	284	0.946079	0.00404536
GLY	162.502	35.1428	284	0.949695	0.0037737
PC aa C40:4	9.53285	4.82782	284	0.962328	-0.00282522
C18:2-OH	0.0512278	0.0194799	284	0.962929	0.00278012
PC aa C38:4	209.05	86.6135	284	0.966833	-0.00248717
PI aa C36:4 (PIP aa C30:2, PIP2 aa C24:0)	2.91626	1.52154	284	0.97917	0.00156172
C8	0.213432	0.126213	284	0.979272	-0.00155412
SM (COOH) C12:0	0.960478	0.376771	208	0.979967	-0.00175166
PI aa (COOH) C14:1 (PI aa (OH) C16:1, PI a C18:0, PI a (OH, COOH) C14:2)	3.94862	1.6898	215	0.980752	0.00166288
C18	0.0651071	0.0183116	284	0.984763	-0.00114231
PE a C10:0	4.15963	1.38381	284	0.986966	-0.000977174
PC e (COOH) C14:1 (PC ae C16:0)	48.4054	11.5045	145	0.987667	-0.0012949
PIP2 aa C26:0	26.9675	11.8263	76	0.988149	0.00175656
SM C12:0	20.3639	2.60342	63	0.994742	0.000847183

## Sheet: LIPC_ratios
rs4775041 (LIPC ratios)
enumerator	nominator	mean	sd	ncases	p-value	Pearson R	p-gain
PE aa C38:6	PC aa C40:5	0.146262	0.0704702	284	5.98609e-10	0.357959	161.454
PE aa C38:6	TRP	0.050883	0.0320344	284	1.12701e-09	0.352528	85.7561
PE aa C38:6	PC aa C32:1 (PC ae (COOH) C30:2, PC aa (OH, COOH) C28:3, PC ae C34:8)	0.0814573	0.0444106	284	1.27659e-09	0.351446	75.7074
PE aa C38:6	PC aa C38:5	0.0307305	0.0147234	284	1.64455e-09	0.349235	58.7684
PE aa C38:6	XLEU	0.0289851	0.0166361	284	1.9054e-09	0.347942	50.7231
PE aa C38:6	GLU	0.0308814	0.017142	284	1.95228e-09	0.347727	49.5049
PE aa C38:6	MET	0.0957466	0.0562535	284	3.37553e-09	0.342861	28.6319
PE aa C38:6	VAL	0.022407	0.0131125	284	3.51548e-09	0.342496	27.492
PE aa C38:6	PC e C28:1 (PC ae C28:8, PC e C28:1, PC ae (OH) C26:2, PC aa C26:1, PC ae (COOH) C24:2, PC aa (OH, COOH) C22:3)	0.322389	0.190475	208	4.03268e-09	0.395453	23.9661
PE aa C38:6	PC aa C36:3	0.0159714	0.00879706	284	5.16754e-09	0.339017	18.7028
PE aa C38:6	PC aa C34:0 (PC ae C36:7, PC aa (OH, COOH) C30:2)	0.0703913	0.0350712	284	6.93769e-09	0.336328	13.9308
PE aa C38:6	PC aa C34:1 (PC ae C36:8)	0.00950421	0.00474664	284	7.36865e-09	0.335774	13.1161
PE aa C38:6	PC aa C38:3	0.0326504	0.017526	284	7.58595e-09	0.335507	12.7403
PE aa C38:6	ASP	0.14815	0.0827257	284	7.80977e-09	0.335239	12.3752
PE aa C38:6	TYR	0.0630204	0.0398307	284	8.4434e-09	0.33452	11.4465
PE aa C38:6	PHE	0.054733	0.0312532	284	8.50983e-09	0.334447	11.3572
PE aa C38:6	PC aa C32:0 (PC ae C34:7, PC ae (COOH) C30:1, PC aa (OH, COOH) C28:2)	0.142253	0.0738865	284	8.74121e-09	0.334199	11.0566
PE aa C38:6	PC aa C36:0 (PC ae C38:7)	0.283428	0.1433	284	1.0332e-08	0.332649	9.35422
PE aa C38:6	PC aa C36:1 (PC ae C38:8)	0.0282985	0.0147395	284	1.12113e-08	0.331889	8.62057
PE aa C38:6	HIS	0.052051	0.0319085	284	1.31226e-08	0.330418	7.36496
PE aa C38:6	ARG	0.0343706	0.0206714	284	1.43268e-08	0.329594	6.74593
PE aa C38:6	PC aa C34:3	0.133428	0.0736452	284	1.80309e-08	0.327424	5.3601
PE aa C38:6	PC e C30:0 (PC aa (OH, COOH) C24:2, PC ae C30:7)	0.102003	0.0611456	284	3.93218e-08	0.319937	2.45786
PE aa C38:6	C0	0.0908587	0.0518084	284	3.9443e-08	0.319907	2.45031
PE aa C38:6	PC ae C40:1 (PC aa C40:8)	0.876	0.508817	284	4.30875e-08	0.319046	2.24306
PE aa C38:6	PRO	0.0262526	0.0162909	284	5.38936e-08	0.316851	1.79331
PE aa C38:6	PC aa C36:2	0.00977107	0.00557069	284	9.29093e-08	0.311437	1.04024
PE aa C38:6	C18:2-OH	81.2488	48.8808	284	9.41697e-08	0.311301	1.02631
PE aa C38:6	PC aa (OH, COOH) C30:3	0.02076	0.0101764	284	9.44359e-08	0.311273	1.02342
PE aa C38:6	one	3.92119	2.34136	284	9.66476e-08	0.31104	1
PE aa C38:6	PE e (COOH) C12:1 (PE ae C14:0, PE a C14:0, PE e (OH) C14:1, PE e (COOH) C12:1)	0.0931802	0.0553124	284	1.07407e-07	0.309976	0.899823
PE aa C38:6	PC ae C34:1 (PC aa C34:8)	0.191445	0.111631	284	1.1366e-07	0.309405	0.850325
PE aa C38:6	PE aa C28:0	0.125492	0.0710279	132	1.1565e-07	0.441589	0.83569
PE aa C38:6	ORN	0.0709938	0.0425525	284	1.21569e-07	0.308723	0.794999
PE aa C38:6	SM (OH) C20:1	0.27383	0.207711	284	1.30534e-07	0.308	0.740401
PE aa C38:6	PC a C20:3 (PC ae C20:3, PC aa (OH) C18:4, PC aa (COOH) C16:4)	1.81551	1.21988	208	1.39651e-07	0.356897	0.692065
PE aa C38:6	PC ae C32:1 (PC aa C32:8, PC a C32:1, PC aa (OH) C30:2, PC ae (OH, COOH) C28:3, PC aa (COOH) C28:2)	0.258544	0.161118	284	1.43873e-07	0.307009	0.671756
PE aa C38:6	PC aa C34:2	0.00499678	0.00293293	284	1.51426e-07	0.306486	0.63825
PE aa C38:6	PC aa C42:6	3.28233	1.8023	63	1.52645e-07	0.604769	0.633152
PE aa C38:6	PC aa C38:2	0.067595	0.039567	284	1.7255e-07	0.305147	0.560113
PE aa C40:6	TRP	0.0444145	0.028039	284	2.11468e-07	0.303048	37.4589
PE aa C38:6	PC aa C40:4	0.443447	0.254006	284	2.41234e-07	0.30168	0.400639
PE aa C38:6	PC ae C38:2	0.326127	0.225394	284	2.46216e-07	0.301467	0.392532
PE aa C40:6	GLU	0.0268267	0.0148063	284	2.70517e-07	0.300484	29.2823
PE aa C38:5	PC aa C32:1 (PC ae (COOH) C30:2, PC aa (OH, COOH) C28:3, PC ae C34:8)	0.0607901	0.0284982	284	2.74421e-07	0.300334	1526.08
PE aa C38:6	PC ae C36:8	0.0105182	0.00544486	63	3.04964e-07	0.592939	0.316915
PE aa C38:6	PC aa C38:4	0.0196137	0.0113228	284	3.15982e-07	0.298854	0.305865
PE aa C38:6	PC aa C36:4	0.0100903	0.00580517	284	3.23139e-07	0.298618	0.29909
PE aa C40:6	PC aa C32:1 (PC ae (COOH) C30:2, PC aa (OH, COOH) C28:3, PC ae C34:8)	0.0713546	0.0407314	284	3.77789e-07	0.296967	20.9677
PE aa C38:6	SM C26:4	1.15854	0.654967	284	3.77989e-07	0.296961	0.255689
PE aa C38:6	THR	0.0607933	0.0389463	284	3.91022e-07	0.296601	0.247167
PE aa C38:6	PC a C20:4 (PC ae C20:4)	0.856745	0.596409	284	4.06109e-07	0.296199	0.237985
PE aa C40:6	PC aa C40:5	0.127447	0.0628241	284	4.15088e-07	0.295967	19.0836
PE aa C38:6	SER	0.0452677	0.0283228	284	4.15264e-07	0.295962	0.232738
PE aa C38:6	PC aa C32:2	0.307079	0.174762	284	4.20615e-07	0.295826	0.229777
PE aa C38:6	PC a C18:1 (PC e (COOH) C16:2, PC ae (OH, COOH) C14:3, PC ae C18:1, PC aa (OH) C16:2, PC e (OH) C18:2, PC a C18:1)	0.271733	0.162967	284	4.40772e-07	0.295327	0.219269
PE aa C38:6	SM (OH) C24:0	0.390531	0.311417	208	4.58749e-07	0.342735	0.210677
PE aa C38:6	SM (COOH) C18:1	0.543233	0.350462	284	5.13359e-07	0.293696	0.188265
PE aa C38:6	PC ae C40:0 (PC aa C40:7)	0.270665	0.141773	284	5.16683e-07	0.293626	0.187054
PE aa C40:6	XLEU	0.0253858	0.0147325	284	5.75837e-07	0.29246	13.7563
PE aa C40:6	PC aa C38:3	0.0283506	0.0149287	284	6.08556e-07	0.291863	13.0166
PE aa C38:6	PC ae C32:8 (PC ae (OH) C30:2, PC e C32:1, PC ae C32:8, PC ae (COOH) C28:2, PC aa C30:1, PC aa (OH, COOH) C26:3)	0.0630978	0.0408596	284	6.23998e-07	0.291592	0.154884
PE aa C38:6	PC ae C38:8	0.0310581	0.0161779	63	6.55482e-07	0.579284	0.147445
PE aa C38:6	PC aa C38:1 (PC ae C40:8)	0.219554	0.141679	284	6.7789e-07	0.290694	0.142571
PE aa C38:6	SM (COOH) C16:0	1.24825	0.705741	284	7.15904e-07	0.290101	0.135001
PE aa C38:6	PC e C32:2 (PC aa C30:2, PC aa (OH, COOH) C26:4, PC ae (OH) C30:3, PC ae (COOH) C28:3)	0.457403	0.287593	284	7.57552e-07	0.289485	0.127579
PE aa C40:6	VAL	0.0195764	0.0113324	284	7.59322e-07	0.28946	10.4321
PE aa C38:6	PC ae C38:1 (PC aa C38:8)	0.367332	0.264179	284	7.72824e-07	0.289267	0.125058
PE aa C40:6	PHE	0.0477699	0.0274145	284	7.89791e-07	0.28903	10.0297
PE aa C38:6	SM (COOH) C18:0	1.41953	0.837603	284	8.42709e-07	0.288321	0.114687
PE aa C38:6	PC aa C36:6	2.40752	1.56806	132	8.43146e-07	0.413283	0.114627
PE aa C38:6	PC aa C40:6	0.0868438	0.0403688	284	8.46813e-07	0.288267	0.114131
PE aa C38:6	GLY	0.0252161	0.0161802	284	8.72797e-07	0.287936	0.110733
PE aa C40:6	PC aa C36:3	0.0140743	0.00806739	284	9.22473e-07	0.287328	8.5871
PE aa C38:6	C2	0.489168	0.291579	284	9.43008e-07	0.287086	0.102489
PE aa C38:6	C16	30.2923	17.4516	284	9.48126e-07	0.287026	0.101935
PE aa C38:6	PE e C14:0	0.0488739	0.0291677	132	1.01137e-06	0.410557	0.0955615
PE aa C40:6	TYR	0.0548155	0.034175	284	1.01217e-06	0.286305	7.82615
PE aa C38:6	PC ae C36:0 (PC aa C36:7)	1.22827	0.760214	284	1.07437e-06	0.285646	0.0899571
PE aa C40:6	PC aa C36:1 (PC ae C38:8)	0.0248456	0.0133929	284	1.24565e-06	0.284003	6.35923
PE aa C38:6	PC ae C36:1 (PC aa C36:8)	0.246885	0.143983	284	1.25309e-06	0.283937	0.0771272
PE aa C36:4	PC aa C32:1 (PC ae (COOH) C30:2, PC aa (OH, COOH) C28:3, PC ae C34:8)	0.0546356	0.0252661	284	1.25776e-06	0.283895	598.091
PE aa C38:6	PC ae C38:3	0.385253	0.235639	284	1.27147e-06	0.283774	0.0760127
PE aa C38:6	PC ae C40:4	0.867328	0.530218	284	1.31291e-06	0.283416	0.0736134
PE aa C40:6	PC aa C34:3	0.117395	0.0675959	284	1.31359e-06	0.283411	6.0303
PE aa C38:6	PC ae C38:5	0.124922	0.0771996	284	1.34625e-06	0.283136	0.0717904
PE aa C40:6	MET	0.0839558	0.0511168	284	1.36057e-06	0.283018	5.82209
PE aa C38:6	CIT	0.220666	0.153215	284	1.3996e-06	0.282701	0.0690535
PE aa C40:6	PC aa C38:5	0.0269157	0.0133774	284	1.42926e-06	0.282467	5.54228
PE aa C38:6	ALA	0.0143616	0.00878777	284	1.4319e-06	0.282446	0.0674962
PE aa C38:6	SM (OH,COOH) C16:1	0.156955	0.0996407	284	1.43839e-06	0.282395	0.0671917
PE aa C38:6	PC e (COOH) C14:0	2.36626	1.59578	208	1.49223e-06	0.326452	0.0647672
PE aa C38:6	PC ae C36:4	0.119474	0.0841235	284	1.64295e-06	0.2809	0.0588257
PE aa C38:6	PC aa (OH) C14:0 (PC e (OH) C16:0)	2.48873	1.64234	221	1.72003e-06	0.316712	0.0561894
PE aa C38:6	SM (COOH) C18:2	1.01529	0.649599	284	1.83422e-06	0.279655	0.0526914
PE aa C38:6	C5	29.3461	17.1794	284	1.89205e-06	0.279303	0.0510809
PE aa C40:6	ASP	0.130101	0.0757914	284	1.93837e-06	0.279029	4.0866
PE aa C38:6	C3-DC-M	43.6765	26.8515	284	1.97086e-06	0.27884	0.0490382
PE aa C38:5	PC aa C34:3	0.0996036	0.0475769	284	2.35567e-06	0.276804	177.778
PE aa C40:6	HIS	0.0457967	0.0290373	284	2.36718e-06	0.276748	3.34633
PE aa C38:6	PC ae C32:0 (PC ae (OH, COOH) C28:2, PC aa C32:7, PC a C32:0, PC aa (OH) C30:1, PC aa (COOH) C28:1)	0.535721	0.35233	284	2.42126e-06	0.276489	0.0399163
PE aa C38:6	PS aa (OH, COOH) C24:2	0.0159891	0.0206781	281	2.52561e-06	0.277439	0.038267
PE aa C40:6	ARG	0.0303056	0.0194345	284	2.55357e-06	0.275878	3.10207
PE aa C40:6	SM (OH) C20:1	0.241148	0.184403	284	2.6318e-06	0.275531	3.00986
PE aa C40:6	PC aa C32:0 (PC ae C34:7, PC ae (COOH) C30:1, PC aa (OH, COOH) C28:2)	0.125378	0.0697833	284	2.85175e-06	0.274605	2.77772
PE aa C40:6	PC aa C36:0 (PC ae C38:7)	0.249318	0.132451	284	2.92231e-06	0.274322	2.71065
PE aa C38:6	SM (OH,COOH) C16:2 (SM C20:0)	0.0504723	0.0366109	284	2.96427e-06	0.274157	0.0326041
PE aa C38:6	C18	64.273	41.6686	284	3.00424e-06	0.274002	0.0321704
PE aa C38:6	PE a (OH) C12:1 (PE e C14:0, PE aa C12:0)	0.0496782	0.0325796	284	3.49741e-06	0.272235	0.027634
PE aa C38:6	PC ae C36:2	0.164604	0.105739	284	3.53424e-06	0.272113	0.0273461
PE aa C38:6	PC aa C38:6	0.0269499	0.0125569	284	3.67635e-06	0.271652	0.026289
PE aa C38:6	SM (OH,COOH) C20:0	0.344511	0.266313	132	3.88544e-06	0.389603	0.0248743
PE aa C38:6	SM C22:3	1.4969	0.996493	208	4.01242e-06	0.314949	0.0240871
PE aa C38:6	PC aa (OH, COOH) C30:4	0.0117513	0.00664984	284	4.02205e-06	0.270599	0.0240295
PE aa C38:6	MET.SULF	1.74779	1.14045	284	4.05675e-06	0.270498	0.0238239
PE aa C40:6	PC aa C34:0 (PC ae C36:7, PC aa (OH, COOH) C30:2)	0.0623156	0.0340958	284	4.10743e-06	0.270352	1.92855
PE aa C40:6	PC aa C34:1 (PC ae C36:8)	0.00843039	0.0045988	284	4.17004e-06	0.270174	1.89959
PE aa C38:6	PC ae C42:6	0.456866	0.294398	284	4.23008e-06	0.270006	0.0228477
PE aa C40:6	C0	0.0800902	0.0487129	284	4.31712e-06	0.269766	1.83487
PE aa C40:6	PC aa C36:4	0.00883297	0.00487515	284	4.35662e-06	0.269659	1.81824
PE aa C40:6	PC aa C36:2	0.00857671	0.00489522	284	4.38427e-06	0.269584	1.80677
PE aa C40:6	PC aa C38:4	0.0169918	0.00907387	284	4.44197e-06	0.26943	1.7833
PE aa C38:6	SM (OH) C20:3	0.024526	0.0166788	284	4.57426e-06	0.269083	0.0211286
PE aa C38:6	PC aa (COOH) C14:2	0.804816	0.508195	215	5.35114e-06	0.306082	0.0180611
PE aa C40:6	PC aa C34:2	0.00441171	0.00266024	284	5.37703e-06	0.267166	1.47319
PE aa C40:6	PRO	0.0229775	0.0147577	284	5.48799e-06	0.266922	1.4434
PE aa C38:5	PC aa C38:3	0.0247246	0.0117665	284	5.8884e-06	0.266082	71.1208
PE aa C36:4	PC e (COOH) C14:0	1.60894	0.903958	208	6.3857e-06	0.307186	117.803
PE aa C38:6	PC aa C40:3	2.62281	2.05676	132	6.40478e-06	0.381442	0.0150899
PE aa C38:6	PC ae C34:3	0.391734	0.318317	284	6.43568e-06	0.265017	0.0150175
PE aa C38:5	PC ae C36:8	0.0077118	0.00333013	63	6.49201e-06	0.534251	64.5081
PE aa C38:5	PC aa C40:5	0.111579	0.050949	284	6.51691e-06	0.264866	64.2617
PE aa C40:6	PC aa C32:2	0.269219	0.156882	284	6.76397e-06	0.264418	1.17111
PE aa C38:6	SM (COOH) C18:3	0.576485	0.359855	284	6.77034e-06	0.264407	0.0142751
GLU	PE aa C40:6	50.9862	34.5685	284	7.33108e-06	-0.263447	1.08052
PE aa C38:6	PIP2 aa C24:0	1.47456	0.752359	76	7.42873e-06	0.494778	0.01301
PE aa C38:5	PC aa C36:3	0.0120125	0.00583519	284	7.5108e-06	0.263154	55.758
PE aa C40:6	PC ae C34:1 (PC aa C34:8)	0.170136	0.106602	284	7.61406e-06	0.262989	1.04036
PE aa C40:6	PC ae C40:1 (PC aa C40:8)	0.779694	0.488426	284	7.70999e-06	0.262838	1.02742
PE aa C40:6	one	3.45505	2.15889	284	7.92136e-06	0.26251	1
PE aa C40:6	PC aa C40:4	0.387058	0.220945	284	7.96438e-06	0.262444	0.994599
PE aa C40:6	PC aa C34:4	1.19563	0.80554	284	7.96694e-06	0.26244	0.994279
PE aa C38:6	PI a C18:0	1.23177	1.05467	208	8.08472e-06	0.305346	0.0119544
PE aa C38:6	SM (OH,COOH) C20:3	0.092426	0.0605516	284	8.21992e-06	0.26206	0.0117577
PE aa C38:6	PC ae C38:0 (PC aa C38:7)	0.784663	0.425762	284	8.34441e-06	0.261878	0.0115823
PE aa C40:6	PC aa C38:2	0.0594008	0.0362135	284	8.51422e-06	0.261633	0.930368
PE aa C40:6	PE e (COOH) C12:1 (PE ae C14:0, PE a C14:0, PE e (OH) C14:1, PE e (COOH) C12:1)	0.0820958	0.0508171	284	8.5604e-06	0.261567	0.92535
PE aa C40:6	PC ae C32:1 (PC aa C32:8, PC a C32:1, PC aa (OH) C30:2, PC ae (OH, COOH) C28:3, PC aa (COOH) C28:2)	0.229871	0.152562	284	9.04221e-06	0.260899	0.876043
PE aa C40:6	C18:2-OH	71.4334	43.1529	284	9.1149e-06	0.260801	0.869057
PE aa C40:6	PC aa C36:6	2.04237	1.22983	132	9.14913e-06	0.375482	0.865805
PE aa C38:6	PC aa (OH, COOH) C28:4	0.618318	0.355769	284	9.29823e-06	0.260558	0.0103942
PE aa C38:6	PI aa C36:2 (PIP aa C30:0)	0.584389	0.366694	284	9.53272e-06	0.260253	0.0101385
PE aa C38:5	PC aa C34:1 (PC ae C36:8)	0.007176	0.00325721	284	9.58432e-06	0.260187	43.695
PE aa C38:6	SM (OH,COOH) C18:1	0.22528	0.159477	284	9.66621e-06	0.260083	0.0099985
PE aa C40:6	PC ae C38:2	0.290607	0.210643	284	9.84416e-06	0.259859	0.804676
PE aa C38:6	SM (COOH) C16:1	0.701549	0.451924	284	9.96654e-06	0.259708	0.00969721
PE aa C38:6	PC ae C38:4	0.13782	0.0935826	284	9.99894e-06	0.259668	0.00966578
PE aa C34:2	PC aa C32:1 (PC ae (COOH) C30:2, PC aa (OH, COOH) C28:3, PC ae C34:8)	0.0444445	0.0232556	284	1.30065e-05	0.256419	303.827
PE aa C38:5	PC aa C34:0 (PC ae C36:7, PC aa (OH, COOH) C30:2)	0.0530976	0.0243259	284	1.33779e-05	0.256069	31.3044
PE aa C38:5	PC aa C36:1 (PC ae C38:8)	0.0214146	0.0101834	284	1.41896e-05	0.255334	29.5136
PE aa C38:5	TRP	0.0391806	0.0261964	284	1.58851e-05	0.25392	26.3635
XLEU	PE aa C34:2	86.0051	55.0431	284	1.63911e-05	-0.253525	241.09
PE aa C38:5	PC aa C38:4	0.0148589	0.00732504	284	1.68582e-05	0.253171	24.8418
PE aa C36:4	TRP	0.0352232	0.0219047	284	1.75435e-05	0.252669	42.8793
PE aa C38:5	PC aa C36:4	0.00763419	0.0037085	284	1.77467e-05	0.252523	23.598
PE aa C38:5	PC ae C38:8	0.0229431	0.0105652	63	1.90979e-05	0.510572	21.9284
XLEU	PE aa C38:5	59.9578	38.1786	284	2.4959e-05	-0.248174	16.779
PE aa C38:4	PC aa C38:4	0.0256402	0.0106641	284	2.58095e-05	0.247743	124.291
PE aa C38:5	PC aa C32:0 (PC ae C34:7, PC ae (COOH) C30:1, PC aa (OH, COOH) C28:2)	0.10792	0.0529725	284	2.61203e-05	0.247588	16.033
PE aa C38:4	PC aa C38:3	0.043146	0.0185065	284	2.64891e-05	0.247407	121.102
GLU	PE aa C38:5	56.6943	37.0745	284	2.67159e-05	-0.247297	15.6756
MET	PE aa C34:2	26.5249	16.8108	284	2.70358e-05	-0.247143	146.167
PE aa C38:5	PC aa C38:5	0.0235015	0.0107262	284	3.00805e-05	0.24576	13.9222
C0	PE aa C38:5	18.874	11.2489	284	3.06526e-05	-0.245515	13.6624
Cer 1P C26:3	SPERMIDI	351.973	220.069	49	3.16485e-05	0.557508	6566.54
C3-DC	PE aa C34:2	0.0999758	0.0672099	284	3.1742e-05	-0.24506	124.495
PE aa C36:4	PC ae C36:8	0.00702505	0.00303693	63	3.18453e-05	0.498703	23.6221
PE aa C36:4	XLEU	0.0200976	0.0114321	284	3.20969e-05	0.244915	23.4369
PE aa C38:4	PC aa C32:1 (PC ae (COOH) C30:2, PC aa (OH, COOH) C28:3, PC ae C34:8)	0.108957	0.0541659	284	3.21922e-05	0.244876	99.6474
VAL	PE aa C34:2	112.338	72.9498	284	3.23816e-05	-0.2448	122.036
PE aa C38:5	GLU	0.0238002	0.0137195	284	3.38617e-05	0.244216	12.3676
PE aa C36:4	PC aa C34:1 (PC ae C36:8)	0.00646359	0.00286337	284	3.56615e-05	0.243537	21.0943
C0	PE aa C34:2	27.3555	17.2801	284	3.57665e-05	-0.243499	110.487
PHE	PE aa C34:2	45.8838	29.4957	284	3.69844e-05	-0.243059	106.849
VAL	PE aa C38:5	78.3044	50.4641	284	4.01748e-05	-0.241968	10.4241
PE aa C38:5	PC aa (OH, COOH) C30:3	0.0156702	0.00691235	284	4.2134e-05	0.241338	9.93942
C2	PE aa C34:2	5.35281	3.56581	284	4.50707e-05	-0.240444	87.6786
PHE	PE aa C38:5	31.9539	20.6457	284	4.51192e-05	-0.24043	9.2818
PE aa C38:5	PC a C20:4 (PC ae C20:4)	0.648818	0.399085	284	4.53505e-05	0.240362	9.23446
PE aa C38:5	PC a C20:3 (PC ae C20:3, PC aa (OH) C18:4, PC aa (COOH) C16:4)	1.37545	0.800942	208	4.54972e-05	0.280098	9.20469
PE aa C36:4	PC aa C34:3	0.0901202	0.0431346	284	4.55473e-05	0.240304	16.5159
TYR	PE aa C34:2	40.8573	26.5493	284	4.62292e-05	-0.240106	85.4813
PE aa C38:5	PC aa C36:0 (PC ae C38:7)	0.21691	0.10415	284	4.8001e-05	0.239605	8.72455
PE aa C38:5	XLEU	0.0223454	0.0132722	284	4.95076e-05	0.239192	8.45905
PE aa C38:5	C18:2-OH	61.7882	34.3806	284	4.99644e-05	0.23907	8.38172
C5-DC	PE aa C34:2	0.0702101	0.047626	284	5.1376e-05	-0.238697	76.9179
TRP	PE aa C38:5	35.0176	22.886	284	5.14893e-05	-0.238667	8.13349
PE aa C38:5	MET	0.0734128	0.0444639	284	5.17554e-05	0.238598	8.09167
PE aa C38:5	TYR	0.0483978	0.0310959	284	5.18905e-05	0.238563	8.0706
PE aa C38:4	PC aa C40:5	0.19807	0.0888804	284	5.36147e-05	0.238125	59.832
C16	PE aa C34:2	0.0836437	0.0532712	284	5.36589e-05	-0.238113	73.6455
GLU	PE aa C34:2	82.3608	56.6706	284	5.64116e-05	-0.237441	70.0518
PE aa C38:5	PC aa (COOH) C14:2	0.59483	0.320647	215	5.99307e-05	0.271391	6.98786
PE aa C36:4	PC aa C40:5	0.102679	0.0514263	284	6.02566e-05	0.236551	12.4842
TRP	PE aa C34:2	50.5522	34.0538	284	6.12641e-05	-0.236327	64.5033
PE aa C38:5	PHE	0.0421004	0.0242732	284	6.18105e-05	0.236206	6.77534
PE aa C36:4	PC aa C36:3	0.0107983	0.00504898	284	6.18922e-05	0.236189	12.1542
PE aa C36:4	PC aa C34:0 (PC ae C36:7, PC aa (OH, COOH) C30:2)	0.0479787	0.0221037	284	6.30789e-05	0.235931	11.9256
C14	PE aa C34:2	0.0346846	0.0254901	284	6.3308e-05	-0.235882	62.4208
PE aa C36:4	VAL	0.0155598	0.0091085	284	6.61871e-05	0.235278	11.3655
PC aa C32:1 (PC ae (COOH) C30:2, PC aa (OH, COOH) C28:3, PC ae C34:8)	PE aa C36:4	23.0728	13.1311	284	6.65293e-05	-0.235208	11.3071
TYR	PE aa C38:5	28.5836	19.3914	284	6.80675e-05	-0.234897	6.15253
PE aa C38:5	PC ae C36:4	0.0907816	0.0562991	284	6.96626e-05	0.234581	6.01165
PRO	PE aa C38:5	68.7041	45.0589	284	7.37146e-05	-0.233809	5.6812
C3-DC-M	PE aa C34:2	0.0581733	0.0369148	284	7.4123e-05	-0.233734	53.3132
MET	PE aa C38:5	18.519	12.2459	284	7.44581e-05	-0.233672	5.62447
C5:1-DC	PE aa C34:2	0.0364457	0.0246663	284	7.44824e-05	-0.233667	53.0559
PE aa C38:5	PC aa C36:2	0.00741852	0.00386648	284	7.4549e-05	0.233655	5.61761
ASP	PE aa C34:2	17.1516	11.3407	284	7.47804e-05	-0.233613	52.8445
PE aa C36:4	TYR	0.0438554	0.0271995	284	7.77716e-05	0.233075	9.67259
PE aa C34:2	TRP	0.0286443	0.0195793	284	8.19641e-05	0.232353	48.213
PE aa C38:5	PC aa C40:4	0.331834	0.167265	284	8.29941e-05	0.232181	5.04599
HIS	PE aa C34:2	48.7218	30.9997	284	8.43266e-05	-0.231962	46.8623
PE aa C38:5	VAL	0.0173222	0.0106844	284	8.4672e-05	0.231905	4.946
PE aa C36:4	GLU	0.021516	0.0122231	284	8.47836e-05	0.231887	8.87262
PE aa C36:4	PC aa C38:3	0.0224172	0.0109448	284	8.50131e-05	0.23185	8.84866
PE aa C38:4	PC aa C36:3	0.0210529	0.00939697	284	8.54539e-05	0.231779	37.5392
PRO	PE aa C34:2	98.1271	66.8091	284	8.63663e-05	-0.231632	45.7555
PE aa C38:4	PC aa C36:4	0.0132481	0.00559659	284	8.87327e-05	0.231258	36.1521
PE aa C38:5	HIS	0.0398855	0.0248315	284	9.0243e-05	0.231025	4.64066
PE aa C36:4	MET	0.0663572	0.0387801	284	9.03835e-05	0.231003	8.3229
PUTRESCI	PE e (OH) C18:1	0.16252	0.0929709	63	9.24749e-05	-0.472449	526.988
ASP	PE aa C38:5	11.8828	7.78356	284	9.44012e-05	-0.2304	4.43625
ORN	PE aa C34:2	36.3103	23.7854	284	9.58353e-05	-0.230191	41.2346
PE aa C38:5	PC aa C34:4	1.02619	0.61531	284	9.69818e-05	0.230025	4.31821
ALA	PE aa C34:2	178.075	121.27	284	9.74834e-05	-0.229954	40.5375

## Sheet: FADS1
rs174548 (FADS1)
metabolite	mean	sd	ncases	p-value	Pearson R
PC aa C36:4	399.407	125.104	284	4.52037e-08	-0.318038
PC a C20:4 (PC ae C20:4)	5.09353	2.01572	284	5.29929e-07	-0.292854
PC aa C38:4	209.05	86.6135	284	4.91146e-06	-0.267781
PC ae C36:5 (PC aa (OH, COOH) C30:0)	19.1396	5.90533	284	1.46238e-05	-0.254517
SM C22:2	4.94037	1.57322	284	5.92922e-05	-0.236359
PC ae C38:4	30.117	7.68315	284	0.00014153	-0.224316
PE aa C34:2	2.22119	1.44272	284	0.000153538	0.223155
PC ae C38:5	32.7244	8.61745	284	0.000179594	-0.220904
PC aa C38:5	128.888	46.2741	284	0.000200877	-0.219282
PE e (COOH) C16:3 (PE e (COOH) C16:3, PE e (OH) C18:3, PE ae (OH, COOH) C14:4, PE a C18:2)	5.04865	2.18799	284	0.00149335	0.187939
PC ae C36:4	35.1602	9.92041	284	0.00168197	-0.185923
PE a C10:0	4.15963	1.38381	284	0.00233652	-0.180246
PC aa C34:2	810.004	212.321	284	0.00267836	0.177838
SM (COOH) C18:3	7.30152	2.31993	284	0.00308198	-0.175332
PC aa C34:4	3.24888	1.53215	284	0.00325354	-0.174356
PC aa C36:5	47.5329	31.7004	284	0.00465103	-0.16779
PC ae C36:2	25.3311	6.73663	284	0.00587126	0.163382
PC aa C40:5	27.5183	11.2937	284	0.00621176	-0.1623
AA	4327.6	2110.5	283	0.00903725	-0.155208
PC ae C40:5	6.78991	1.93462	284	0.0104816	-0.151936
PC aa C40:4	9.53285	4.82782	284	0.010725	-0.151467
SM (OH) C26:1	12.7508	5.61628	63	0.0114522	-0.316669
PI aa C36:2 (PIP aa C30:0)	7.37485	2.93939	284	0.0115032	0.150029
SM C24:2	16.8248	4.0615	221	0.0120301	-0.169052
PI aa C38:4 (PIP aa C32:2, PIP2 aa C26:0)	27.0251	10.9524	284	0.0120647	-0.149044
PC aa (OH, COOH) C30:4	342.95	87.5123	284	0.0129185	0.147621
PC ae C34:2	23.4358	7.5495	284	0.0228195	0.135297
SM (OH) C24:0	11.8028	4.93907	208	0.0294204	-0.151411
LYS	215.17	37.7086	284	0.0305431	0.12861
PA aa C20:7	197.356	195.046	284	0.0319758	-0.127533
PE aa C36:2	4.42163	2.8946	284	0.0352099	0.125246
PC aa (COOH) C30:3	10.3786	3.22942	215	0.0399745	0.140535
PC ae (OH, COOH) C30:4	10.3786	3.22942	215	0.0399745	0.140535
PC ae C38:6	11.6694	3.64478	284	0.0440211	-0.119812
PC aa C38:6	146.588	51.8871	284	0.0442362	-0.119691
C5-DC	0.110157	0.0371854	284	0.0443047	-0.119653
SM (OH,COOH) C6:0	4.78803	2.75417	63	0.0463874	0.251931
SM C28:4	5.50784	1.686	284	0.0473464	-0.117998
PI a (OH, COOH) C18:2 (PI aa (COOH) C18:1, PI aa (OH) C20:1, PI a C22:0, PI aa C22:7, PI a (OH, COOH) C18:2)	3.74379	1.41552	63	0.0483952	0.249731
PC aa C36:2	412.594	112.654	284	0.0491641	0.117052
SM (OH) C16:1 (SM (COOH) C14:1)	55.4046	13.8419	63	0.0501507	-0.247868
PA a (OH) C28:1	121.741	90.2523	208	0.0569866	-0.132515
PA a C20:1	314.981	302.951	284	0.0616849	-0.111221
GLU	129.766	31.122	284	0.0639685	-0.110266
PC ae C40:4	4.81224	1.38624	284	0.0649864	-0.109849
HNAc-H4	0.890705	0.342118	279	0.0684797	-0.109431
12S-HETE	89.6613	84.0746	283	0.0729528	-0.106948
total DMA	3.3577	1.62552	284	0.0746568	-0.106133
SM C24:3	3.89019	1.17906	284	0.0756209	-0.105784
PIP aa C32:1 (PI aa C38:3)	7.7912	3.18246	221	0.0768717	0.119528
PC aa C36:0 (PC ae C38:7)	14.0042	4.26061	284	0.083599	-0.10303
Cer 1P C26:4	63.5371	35.3717	49	0.0843137	-0.249125
PC aa (OH) C14:0 (PC e (OH) C16:0)	1.70231	0.543487	221	0.0865188	-0.115832
C3-DC	0.158193	0.0585141	284	0.0919682	-0.10036
PC ae C36:0 (PC aa C36:7)	3.41934	1.12342	284	0.09341	-0.0999201
PC aa C40:6	46.0675	17.8876	284	0.0950915	-0.0994136
SM C14:0	7.78681	2.25443	284	0.095716	-0.0992273
SM (OH,COOH) C14:1	2.16167	0.89745	221	0.0957376	-0.112598
PC a C22:6 (PC a (COOH) C18:0)	1.39362	0.614296	76	0.0997525	-0.191523
SM C18:1	7.47451	2.25495	284	0.101962	-0.0974151
SM C24:4	118.118	69.5816	60	0.102389	-0.212922
PC e C10:0 (PC a C9:0, PC aa C8:0)	5.99676	1.03133	145	0.102437	0.136648
PE aa (OH, COOH) C24:2	4.58261	1.3321	63	0.10363	-0.206964
C18:1	0.156247	0.04987	284	0.106728	-0.0960907
PC e C32:2 (PC aa C30:2, PC aa (OH, COOH) C26:4, PC ae (OH) C30:3, PC ae (COOH) C28:3)	8.98841	2.20503	284	0.108531	-0.0956019
SM (OH) C22:2	31.8851	11.3537	284	0.112247	-0.0946141
PIP aa C28:0 (PI aa C34:2)	2.10566	0.882372	76	0.112505	0.184776
SM C22:0	21.5132	5.36862	221	0.113203	-0.107093
PC aa (COOH) C30:4	4.87026	1.63913	76	0.115867	0.181868
SM C22:4	4.15996	1.21024	284	0.11754	-0.0932503
SM (OH,COOH) C20:4	74.8785	23.4736	284	0.117624	-0.0932291
PE a (OH, COOH) C14:2 (PE a C18:0)	3.91068	1.68036	63	0.118504	-0.19869
SM (OH) C28:0	59.3253	22.3337	284	0.120201	-0.0925828
Cer (OH) C38:0	10.0187	6.13366	62	0.127687	-0.195564
C4:1-DC	0.557986	0.336625	284	0.127765	-0.0907462
C12:1	0.121771	0.0542123	284	0.127953	-0.0907016
PC ae C34:3	11.4621	4.03062	284	0.129257	0.090394
PA aa C22:2	175.365	109.551	284	0.131046	-0.0899757
PE aa C38:4	5.35699	3.33288	284	0.13169	-0.0898262
TYR	64.6971	14.9177	284	0.132805	0.0895687
PC ae (OH, COOH) C30:2	2.11186	0.771488	76	0.133547	-0.174834
SM C16:1	9.98208	2.31433	284	0.133803	-0.0893395
SM C26:4	3.51115	0.969432	284	0.141275	-0.087665
Cer C20:3 (GlcCer C8:0)	22.9852	13.4389	62	0.142913	-0.188222
PE e (COOH) C16:1	3.49579	1.41326	63	0.145412	-0.185549
P	13.2929	5.83703	279	0.145524	0.0875234
DH	2.97732	1.1052	279	0.161118	0.0842758
PC a C20:5	0.859213	0.522955	63	0.166335	-0.176539
C10	0.324934	0.192821	284	0.167286	-0.0823156
PC ae C36:3	19.6966	5.85024	284	0.174087	0.081021
SM (OH,COOH) C18:0	35.9859	10.1995	63	0.175088	-0.173017
PC aa (OH, COOH) C24:1 (PC ae (COOH) C26:0, PC ae (OH) C28:0, PC ae C30:6)	3.24386	0.622188	221	0.176429	-0.0914704
PC ae C36:6 (PC aa (OH, COOH) C30:1)	3.38776	1.33065	284	0.176893	-0.0804979
SM (OH) C14:1	4.69137	1.30045	63	0.177869	0.171925
PE e C30:0 (PE ae C30:7, PE ae (OH) C28:1, PE aa (OH, COOH) C24:2, PE ae (COOH) C26:1)	9.13003	2.13265	132	0.181672	-0.116964
SM (OH,COOH) C12:0	2.90934	1.18876	63	0.186972	0.168435
PC a (COOH) C18:0 (PC a C22:6, PC ae (COOH) C18:0, PC ae C22:6, PC ae (OH) C20:0)	1.23237	0.427113	69	0.190223	-0.159598
C2	8.60256	3.26551	284	0.191459	-0.0778766
PC ae C44:6	1.90697	0.716466	132	0.192142	-0.114236
PC e (COOH) C16:1 (PC ae (OH, COOH) C14:2, PC aa (COOH) C14:1, PC ae C18:0)	14.5255	3.14346	76	0.201972	-0.148007
SM (COOH) C16:1	6.06173	1.71209	284	0.203092	0.0758863
Cer 1P C26:3	85.1407	36.9634	49	0.203791	-0.184748
PC aa C34:3	30.7511	10.475	284	0.208908	0.0749221
PC a C18:2 (PC e (OH) C18:3, PC e (COOH) C16:3, PC ae (OH, COOH) C14:4, PC ae C18:2, PC aa (OH) C16:3)	18.392	7.59656	152	0.210345	0.10252
MET.SULF	2.38791	0.586396	284	0.216813	-0.0736422
PC ae C42:5	3.51456	1.17532	284	0.220413	-0.0730702
PC aa C32:0 (PC ae C34:7, PC ae (COOH) C30:1, PC aa (OH, COOH) C28:2)	28.3038	8.47034	284	0.222666	-0.0727157
PE e (OH) C14:1	36.737	0.182193	63	0.228399	-0.153928
PI aa (OH) C16:1	4.09214	1.698	139	0.234933	0.101771
C18	0.0651071	0.0183116	284	0.235517	-0.070741
C11	0.0410739	0.0119621	284	0.238015	-0.070366
PC ae C22:8	11.5258	1.75551	76	0.244044	-0.136175
TXB2	55.1178	57.0758	268	0.246917	-0.0711043
SM (COOH) C14:2	0.693969	0.261709	63	0.248045	0.147688
PC ae C42:2	1.56894	0.810212	63	0.249716	-0.147173
PE ae C30:7	2.88778	0.953182	63	0.2506	-0.146902
C8	0.213432	0.126213	284	0.257024	-0.0675989
C5:1-DC	0.0569624	0.016922	284	0.257931	-0.0674705
SM C16:0	77.2243	17.2579	284	0.258662	-0.0673672
SPERMIDI	0.309285	0.130085	281	0.261158	-0.0673765
PC a C16:1 (PC e (OH) C16:2)	1.48081	0.696049	76	0.261431	0.130429
PC ae (OH) C20:0 (PC ae C22:6)	1.37143	0.840546	76	0.265595	-0.129306
PE e (OH) C18:1	3.29695	1.37937	63	0.26685	-0.142024
PC aa (COOH) C16:4	1.53246	0.551432	76	0.272427	0.127489
HNAC	1.3921	1.06357	279	0.272826	-0.065994
SM C18:0 (SM (OH,COOH) C14:2)	16.4628	4.77877	284	0.273692	-0.0652867
C16:1	0.0364033	0.014359	284	0.276352	-0.0649267
PC a C30:0	0.991098	0.316393	63	0.276763	0.139146
PC aa C40:3	1.74754	0.889764	132	0.279778	-0.0947625
C3-DC-M	0.0935485	0.0260371	284	0.28046	-0.0643753
SM C28:0	2.33148	0.826302	132	0.280998	0.0945236
SM C28:3	2.59246	1.14304	284	0.285632	-0.0636888
PC ae C44:5	3.06694	1.26781	284	0.286447	-0.0635813
SM (OH) C28:1	24.7551	9.95695	284	0.289763	-0.0631464
PE ae (OH) C28:1	2.13275	0.706672	63	0.296313	-0.133664
PI aa C16:3	3.53381	1.25586	152	0.297186	0.0853908
SM (COOH) C18:1	7.84149	2.2856	284	0.297285	0.0621719
PE aa C40:6	3.45505	2.15889	284	0.297944	-0.0620874
PI e C14:2 (PIP aa C6:0)	4.32589	1.24552	76	0.300156	0.121233
SM (COOH) C12:0	0.960478	0.376771	208	0.302833	-0.0717842
PS aa (OH, COOH) C24:2	424.291	296.377	281	0.306727	-0.0612998
SM C20:3	10.7347	4.34464	284	0.311826	-0.0603337
SM C12:0	20.3639	2.60342	63	0.314329	0.128817
PC ae C40:1 (PC aa C40:8)	4.76085	1.6098	284	0.31508	-0.05993
SM (OH) C26:0	30.7883	11.5727	284	0.31512	-0.059925
PE ae (COOH) C26:1	2.45731	0.849543	63	0.315376	-0.128541
SM (OH,COOH) C24:0	20.9278	8.20583	284	0.322287	-0.0590456
PC ae C42:3	1.56161	0.631439	132	0.324395	-0.0864353
PI aa (COOH) C14:1 (PI aa (OH) C16:1, PI a C18:0, PI a (OH, COOH) C14:2)	3.94862	1.6898	215	0.338172	0.0657871
SEROTONI	1.52547	0.90889	284	0.340981	-0.0568098
DHA	4136.82	2327.7	283	0.340992	-0.0569099
PC ae (OH, COOH) C28:3	7.54622	1.2081	76	0.341279	-0.111415
SM C20:4	206.981	99.9521	60	0.342801	-0.124613
PC a C30:1 (PC aa (OH) C28:2, PC ae (OH, COOH) C26:3, PC ae C30:1, PC aa (COOH) C26:2, PC aa C30:8)	5.49642	1.3871	63	0.344596	0.12106
Cer C24:3	29.0924	18.98	62	0.34689	-0.12149
C5-M-DC	0.0421298	0.0219496	284	0.351319	-0.0556069
PC a C18:1 (PC e (COOH) C16:2, PC ae (OH, COOH) C14:3, PC ae C18:1, PC aa (OH) C16:2, PC e (OH) C18:2, PC a C18:1)	15.547	6.14208	284	0.354934	-0.0551916
15S-HETE	3.60373	3.16113	211	0.357645	-0.0636397
SM C20:2	4.27953	1.88914	284	0.360479	-0.0545595
KYNURENI	6.65095	1.90101	284	0.361596	-0.054433
PC aa C32:2	13.3022	3.85275	284	0.361778	0.0544124
PIP aa C30:2	2.91507	1.56587	76	0.364345	-0.106232
C8:1	0.0958407	0.0611308	284	0.364507	0.0541043
PGE2	1.35541	1.28831	196	0.368739	-0.0647157
PC a C22:5	0.814261	0.513014	63	0.368834	-0.115149
C16	0.133543	0.0342879	284	0.372529	-0.0532068
13S-HODE	0.844214	0.506912	271	0.37398	0.0543175
PC aa C42:6	1.26577	0.53283	63	0.380348	-0.112424
PI aa C38:3	8.38428	3.68713	139	0.385129	0.0745052
PE e (OH, COOH) C12:4 (PE e C16:2)	2.27981	0.964274	69	0.386846	-0.105816
PC aa C26:1 (PC e C28:1, PC ae C28:8, PC ae (OH) C26:2, PC aa (OH, COOH) C22:3, PC ae (COOH) C24:2)	10.6499	1.50623	76	0.387487	-0.100543
SM (OH,COOH) C20:0	13.6035	5.76213	132	0.389016	0.0755871
SM (COOH) C14:1	10.9996	2.28597	63	0.391938	0.109731
PC ae C32:8 (PC ae (OH) C30:2, PC e C32:1, PC ae C32:8, PC ae (COOH) C28:2, PC aa C30:1, PC aa (OH, COOH) C26:3)	64.6978	14.3509	284	0.395785	-0.0506699
PI a (OH, COOH) C14:2	3.74385	1.40264	76	0.39611	0.0994134
PC ae C42:6	8.82863	1.45599	284	0.402617	0.0499419
ALA	281.93	62.27	284	0.403456	0.049853
Cer (OH) C16:1	9.96656	1.69074	61	0.403498	0.108895
PIP2 aa C26:0	26.9675	11.8263	76	0.404116	-0.0977466
PC e (COOH) C12:1	1.36778	0.46418	145	0.406096	0.0695109
C12	0.129415	0.0515783	284	0.416322	-0.0485032
ADMA	2.04531	1.34733	272	0.417314	-0.0494687
PC aa C34:0 (PC ae C36:7, PC aa (OH, COOH) C30:2)	57.1235	19.2552	284	0.419646	-0.0481586
C9	0.056444	0.0304904	284	0.424639	-0.0476439
PC ae (OH) C28:1	37.1668	0.198936	76	0.42514	-0.0928243
PC aa (COOH) C30:2	10.5724	3.03922	215	0.430964	-0.0541128
PIP aa C14:3	2.16536	1.01544	76	0.431012	-0.0922839
UA	5.09446	3.29886	279	0.432582	-0.0472547
PC ae (OH, COOH) C30:3	10.5821	3.03061	215	0.440941	-0.0529507
SM C22:3	2.98676	1.24618	208	0.446713	-0.0531713
PC ae C32:1 (PC aa C32:8, PC a C32:1, PC aa (OH) C30:2, PC ae (OH, COOH) C28:3, PC aa (COOH) C28:2)	15.6562	2.79978	284	0.451104	-0.0449718
SM (COOH) C16:0	3.31203	0.964132	284	0.451232	0.0449591
SM (COOH) C16:2	2.9259	1.01378	284	0.452449	0.0448384
SM (OH) C20:0	25.8152	10.0496	284	0.460478	-0.0440468
PE a C22:6	2.10091	1.46378	63	0.461798	-0.0943963
PC e C28:1 (PC ae C28:8, PC e C28:1, PC ae (OH) C26:2, PC aa C26:1, PC ae (COOH) C24:2, PC aa (OH, COOH) C22:3)	12.5319	1.78848	208	0.462242	0.0513745
PC a C26:1	0.908345	0.253594	63	0.463365	0.0940678
H3-HNAc2-NANA	2.47642	1.44595	277	0.463937	0.0442633
SM C24:0	13.1357	3.45953	152	0.464547	-0.0599636
PIP aa C32:2	27.7114	11.7997	76	0.464816	-0.0856853
SM (COOH) C18:2	4.16238	1.22111	284	0.473125	0.0428152
PC aa C20:1 (PC a (COOH) C18:2, PC e C22:1, PC ae C22:8, PC aa (OH, COOH) C16:3, PC ae (COOH) C18:2, PC ae (OH) C20:2, PC e (OH, COOH) C18:3)	12.4433	1.73671	76	0.473236	-0.0835114
GlcCer C22:2	4.49235	3.22421	61	0.477068	0.09276
C6	0.0894545	0.0363601	284	0.477608	-0.042383
GalCer sulf (OH) C14:3	32.8443	18.1929	63	0.479388	-0.0907429
H2	1.53742	1.01171	279	0.487258	-0.0418342
PI aa C34:1 (PI aa (OH, COOH) C30:3)	3.78359	2.02629	284	0.489863	0.0412125
PI aa (OH) C14:1	2.86018	1.14698	63	0.493194	0.0879251
SM C16:3	3.59116	2.27232	63	0.495771	-0.0874037
SM (OH) C22:1	44.5669	17.0378	284	0.50519	-0.0397705
PE e (COOH) C16:2	2.71668	1.72004	63	0.519808	-0.0826067
PC a (OH) C14:1 (PC e C16:0, PC a (COOH) C12:1)	0.958031	0.446327	63	0.52239	0.0820982
PC e (OH) C14:1 (PC a C14:0)	1.56126	0.578456	221	0.522624	0.0433286
C10:1	0.166196	0.0749017	284	0.52313	-0.0381114
GLY	162.502	35.1428	284	0.531705	0.0373287
C4	0.306575	0.639112	284	0.532105	0.0372924
PE aa (COOH) C14:1	1.40169	0.678151	63	0.534194	-0.0797891
SER	89.3603	14.4844	284	0.538652	0.0366993
PC ae C34:0 (PC aa C34:7, PC aa (COOH) C30:1, PC ae (OH, COOH) C30:2)	4.5438	1.45088	284	0.541269	-0.0364633
PE ae (OH, COOH) C14:2	1.43398	0.702291	63	0.542576	-0.0781647
HNAc-H2-dH	5.06122	2.2972	277	0.544022	0.0366758
SM C26:3	3.2818	1.39558	284	0.54496	-0.0361313
PS ae C42:6	3.07243	1.45556	208	0.545156	0.0421871
C5	0.144222	0.0539416	284	0.547382	0.0359141
PC ae C20:3 (PC a C20:3, PC aa (OH) C18:4)	2.03479	0.728222	76	0.551185	0.0694324
PC ae C34:6 (PC ae (COOH) C30:0, PC aa (OH, COOH) C28:1)	2.85228	1.06319	284	0.552237	-0.03548
PE aa C36:3	1.57234	1.011	63	0.557523	0.0752979
PC aa C36:3	250.496	73.2033	284	0.558952	0.0348828
PC aa C32:1 (PC ae (COOH) C30:2, PC aa (OH, COOH) C28:3, PC ae C34:8)	52.0464	23.1129	284	0.560706	-0.0347273
PC ae C30:8 (PC aa C28:1)	4.71938	1.25383	69	0.563507	-0.070745
PC e C22:1 (PC a (COOH) C18:2, PC e C22:1, PC ae C22:8, PC ae (COOH) C18:2, PC aa (OH, COOH) C16:3, PC aa C20:1, PC ae (OH) C20:2, PC e (OH, COOH) C18:3)	11.3858	1.24846	69	0.565756	0.0703385
PE aa C38:5	3.02432	1.86441	284	0.567573	-0.034121
PIP aa C6:0 (PI e C14:2)	3.14406	1.3908	63	0.583344	0.0704297
Cer (COOH) C14:1	10.3804	3.28742	61	0.584662	0.0713706
PC aa (COOH) C26:2 (PC a C30:1)	3.71054	1.06464	152	0.586608	-0.044599
SM (OH) C22:0	17.0607	6.66769	284	0.590603	-0.0321124
SM (OH,COOH) C16:2 (SM C20:0)	84.9379	26.854	284	0.594523	0.0317741
PI a (OH) C12:3	4.06292	1.46463	139	0.595678	0.0455608
PG a (OH, COOH) C14:3	290.411	142.369	76	0.596332	-0.0621472
PE a (OH) C12:1 (PE e C14:0, PE aa C12:0)	80.523	12.7906	284	0.598242	0.0314542
PC ae (OH, COOH) C28:2	3.4963	1.0978	76	0.599024	-0.061693
PC ae C40:6	8.95216	2.7929	284	0.604262	-0.0309382
PC a C32:2	0.873903	0.286689	221	0.608251	-0.0347451
PC aa (COOH) C14:2	5.22328	2.01929	215	0.61244	-0.0348235
SM C24:1	35.0029	8.07983	152	0.618375	-0.0408618
PA aa C42:5	84.3138	43.7898	284	0.622659	-0.0293751
SM (OH,COOH) C24:1	22.9758	7.91085	284	0.626776	-0.0290281
PC aa C36:6	1.80125	0.78933	132	0.628345	-0.0425172
PC ae C32:7 (PC ae (COOH) C28:1, PC ae (OH) C30:1, PC aa C30:0, PC aa (OH, COOH) C26:2, PC e C32:0, PC ae C32:7)	10.957	3.45032	221	0.632366	-0.03243
ARG	115.975	18.4332	284	0.634983	-0.0283392
PE a (OH) C10:0 (PE a (COOH) C8:0)	11.5993	4.73467	76	0.643141	0.0543722
PC aa C38:3	123.002	39.3162	284	0.655221	-0.0266562
PC aa C38:2	59.5842	14.9026	284	0.65993	0.0262676
C0	44.1501	10.9361	284	0.662547	-0.0260521
C18:2-OH	0.0512278	0.0194799	284	0.662978	-0.0260167
PC ae C32:0 (PC ae (OH, COOH) C28:2, PC aa C32:7, PC a C32:0, PC aa (OH) C30:1, PC aa (COOH) C28:1)	7.88886	2.26924	284	0.665357	-0.0258212
SM (OH,COOH) C20:3	45.918	14.3109	284	0.667561	-0.0256403
PC ae C32:6 (PC aa (OH, COOH) C26:1, PC a C32:6, PC ae (OH) C30:0)	1.16588	0.675825	63	0.670131	-0.0547225
PC ae C38:2	12.8776	3.25513	284	0.67066	-0.0253864
PC aa (OH, COOH) C22:2 (PC aa C26:0)	0.662827	0.323827	63	0.673173	-0.0541875
C14:2	0.0517206	0.0238234	284	0.685522	0.0241746
PC ae C40:3	2.36263	0.776518	284	0.685754	0.0241558
PI aa C36:1	3.94835	1.74318	284	0.692408	0.0236166
PC ae C38:0 (PC aa C38:7)	5.24073	1.95816	284	0.694938	-0.0234121
PC e C30:0 (PC aa (OH, COOH) C24:2, PC ae C30:7)	39.1617	5.32021	284	0.700889	0.0229321
PE a (COOH) C12:4 (PE e C16:3)	4.72029	7.75581	139	0.706472	-0.032344
PC a (OH) C16:1 (PC a C17:0, PC e C18:0)	0.998811	0.435255	76	0.71262	-0.0432385
SM (OH) C20:1	16.7381	6.89574	284	0.714539	-0.0218367
SM (OH,COOH) C20:2	64.7409	22.3937	284	0.716802	-0.0216557
PI aa C36:4 (PIP aa C30:2, PIP2 aa C24:0)	2.91626	1.52154	284	0.719697	-0.0214246
PC ae C30:1 (PC aa (OH) C28:2, PC a C30:1, PC aa C30:8, PC aa (COOH) C26:2)	4.07349	0.951643	145	0.719951	-0.0301328
THR	67.7471	17.3238	284	0.722555	-0.0211968
XLEU	136.47	22.3585	284	0.726217	-0.0209052
C3	0.473542	0.15487	284	0.726808	0.0208583
CIT	18.9772	4.90784	284	0.730557	-0.0205604
PE e C16:3 (PE aa C14:3)	5.27412	9.30616	63	0.732669	-0.0438929
PC ae C44:4	1.31627	0.680363	63	0.732672	-0.0438925
SM (OH,COOH) C18:1	19.2717	6.46713	284	0.733994	0.0202877
PIP2 aa C24:0	2.88802	1.30082	76	0.738101	-0.039254
PE aa C28:0	31.6939	3.12134	132	0.741181	0.029018
PC ae C38:3	10.6409	2.86223	284	0.741518	0.0196925
PE aa C38:6	3.92119	2.34136	284	0.744853	-0.0194292
PS aa C28:3	3.55754	3.79989	208	0.748952	0.0223758
PI a C16:0 (PI a (OH, COOH) C12:2)	3.54776	1.30241	63	0.749028	0.0411126
ORN	57.0297	11.3662	284	0.755113	-0.0186216
PE e (COOH) C12:1 (PE ae C14:0, PE a C14:0, PE e (OH) C14:1, PE e (COOH) C12:1)	42.0682	0.898708	284	0.755957	0.0185554
PUTRESCI	0.48064	0.221728	284	0.758944	-0.0183209
PC ae C40:2	3.64945	1.24166	284	0.762105	-0.0180733
PRO	156.796	41.272	284	0.765934	0.0177735
C18:2	0.056084	0.018495	284	0.77046	0.0174199
SM (COOH) C18:0	2.96359	0.942735	284	0.773395	0.0171909
MET	41.976	8.88486	284	0.785985	0.0162113
GalCer sulf C24:2	19.7964	10.6682	145	0.787125	-0.0226987
PC aa (OH, COOH) C28:4	6.6081	1.86966	284	0.78812	0.0160457
PHE	72.4965	13.0336	284	0.791746	-0.0157646
PC e (COOH) C14:0	1.77292	0.567844	208	0.792682	0.0183329
PE aa C40:5	1.5746	1.08793	132	0.793388	0.0230125
H1	2306.9	483.197	279	0.796124	-0.015565
PG a C26:6	294.579	139.457	281	0.796718	-0.0154626
PI a C18:0	3.89112	1.73056	208	0.799114	0.0177949
SM (OH,COOH) C20:1	10.9785	4.47919	69	0.802768	0.0306208
C14	0.0543997	0.0197011	284	0.80532	0.0147153
PG e (OH) C12:2	229.879	132.645	62	0.806191	-0.0317978
PE e C14:0	82.9701	17.1652	132	0.807625	0.0213942
PE a (OH, COOH) C14:3 (PE e (COOH) C16:2)	3.29605	1.86122	284	0.813906	0.014054
SM (COOH) C14:0	3.79099	0.79853	63	0.816762	0.0297828
PC e (COOH) C14:1 (PC ae C16:0)	48.4054	11.5045	145	0.8177	-0.0193076
PC aa C36:1 (PC ae C38:8)	140.505	41.9047	284	0.81821	-0.0137231
TRP	79.7744	19.5203	284	0.81921	0.0136463
PE a (OH) C12:0	2.39433	0.999205	63	0.819543	-0.029323
PI aa C20:7 (PI aa (COOH) C16:1, PI aa (OH) C18:1, PI a C20:0, PI a (OH, COOH) C16:2)	2.92248	1.07578	76	0.81979	-0.0267504
PI a C14:2	2.4196	1.10259	63	0.8249	-0.0284384
SM (OH) C24:2	11.6479	4.76195	145	0.826048	-0.0184739
PE aa C34:1	1.70472	1.08537	63	0.843837	-0.0253212
GalCer sulf C14:0	40.5676	23.9385	61	0.84931	-0.024837
PC a C20:3 (PC ae C20:3, PC aa (OH) C18:4, PC aa (COOH) C16:4)	2.46106	1.1456	208	0.857358	-0.0125683
C14:1	0.126277	0.0639397	284	0.857699	-0.0107056
PE a (COOH) C10:0	2.40974	0.93971	63	0.860476	0.0225944
PC ae C32:2 (PC ae C32:2, PC aa (OH) C30:3, PC a C32:2)	1.40041	0.557671	63	0.861439	-0.0224369
PC ae C36:8	379.802	122.977	63	0.862628	0.0222425
GalCer sulf C18:0	31.8505	20.2796	61	0.870894	-0.0212461
PE aa C36:4	2.7309	1.63838	284	0.871284	-0.00967414
PC aa (OH, COOH) C24:2	26.3326	2.66741	76	0.873959	0.0186285
GalCer sulf (OH, COOH) C14:2	28.1164	15.0814	61	0.87505	-0.0205566
PE ae C42:7	5.55071	1.3774	284	0.878261	0.00914555
HIS	76.5174	10.5106	284	0.87886	0.00910019
SM (COOH) 18:1	15.2929	5.60434	152	0.87935	0.0124558
PG aa (OH, COOH) C20:2	17.3508	6.23286	63	0.885857	0.0184534
PC e C18:0 (PC a (COOH) C14:1, PC a C17:0, PC a (OH) C16:1)	1.10953	0.429328	208	0.90001	0.00876479
SM (OH,COOH) C16:0	56.4181	20.2392	284	0.903055	-0.00727253
PI aa C34:2 (PIP aa C28:0, PI aa (OH, COOH) C30:4)	2.30898	1.32627	69	0.910384	-0.0138015
PC ae C34:1 (PC aa C34:8)	21.3775	5.67529	284	0.911562	0.00663162
PI aa (OH, COOH) C28:1	2.80533	0.752114	284	0.913174	0.00651029
PE aa C38:3	1.62347	1.0688	132	0.919463	-0.00888481
ASP	26.949	5.18652	284	0.919509	-0.00603358
PC ae C40:0 (PC aa C40:7)	14.677	4.31573	284	0.920594	-0.00595201
SM (COOH) 18:0	21.8462	7.59996	221	0.921215	-0.00670621
PC ae C38:8	130.022	46.1695	63	0.92256	-0.012497
PC aa (OH, COOH) C30:3	190.561	59.1009	284	0.92269	0.00579437
PC aa C38:0 (PC ae C40:7)	6.27384	1.83183	284	0.930438	0.00521213
SM C20:1	4.17782	1.41364	284	0.930599	-0.00520003
PE e (COOH) C14:1	2.32832	1.09269	63	0.933549	0.0107193
PE e C16:2 (PE a (OH) C14:3, PE a (COOH) C12:3, PE ae (OH) C14:3, PE e (OH, COOH) C12:4)	4.86612	1.62288	76	0.934555	-0.00964366
PI a (OH, COOH) C12:2 (PI aa (OH) C14:1, PI a C16:0)	2.16909	0.861736	76	0.935998	-0.00936619
PC aa C38:1 (PC ae C40:8)	18.7169	4.71705	284	0.936425	0.00476249
SM C22:1	13.7596	3.36348	284	0.93986	0.0045047
GalCer sulf (OH, COOH) C14:3	28.4844	17.1727	61	0.941947	-0.00952084
PC ae C36:1 (PC aa C36:8)	16.3554	4.06363	284	0.942782	0.00428546
PC e (OH) C16:0	1.51509	0.440239	69	0.944322	-0.00856386
PC ae (COOH) C30:3	7.37305	2.24528	208	0.945593	0.00476041
SM (OH) C20:3	172.874	53.8201	284	0.946877	0.00397831
PC aa C34:1 (PC ae C36:8)	418.573	131.711	284	0.947232	0.00395169
SM (OH,COOH) C18:2	92.4512	30.3335	284	0.949981	-0.0037455
SM (OH,COOH) C16:1	27.2335	10.1883	284	0.950635	-0.00369646
PC ae C38:1 (PC aa C38:8)	11.4938	2.94082	284	0.950871	0.00367879
PC ae C42:4	2.02299	1.12154	63	0.951915	-0.00775245
PC aa (COOH) C14:3	8.93104	3.49252	76	0.960177	-0.00582408
SM (OH,COOH) C22:0	17.3217	7.06274	284	0.972429	0.00206362
PE ae (OH) C14:4	1.56446	1.65293	63	0.973111	0.00433339
PE a (OH, COOH) C12:2	2.86367	1.07051	284	0.973624	0.00197418
PI aa (OH, COOH) C28:2	24.1271	3.50099	139	0.982237	0.00191263
VAL	177.57	30.1551	284	0.990049	-0.000744684

[truncated: 7 more sheets: FADS1_ratios, PARK2, PARK2_ratios, SCAD, SCAD_ratios, MCAD, MCAD_ratios]
